# Supplementary material for: AAV2/9-mediated silencing of PMP22 prevents the development of pathological features in a rat model of Charcot-Marie-Tooth disease 1 A
Source: Nat Commun. 2021 Apr 21;12:2356. doi: 10.1038/s41467-021-22593-3 (PMC8060274; doi:10.1038/s41467-021-22593-3)
Supplement: Supplementary file 7 — Source Data [file 41467_2021_22593_MOESM7_ESM.xlsx]

## Sheet: Table 1
Adult mouse
	Mouse number	Total transduced cells	Transduced Myelinating Schwann cells	% of Transduced Myelinating Schwann cells	Transduced Non myelinating cells	% of Transduced Non myelinating cells	Transduced axons	% of Transduced axons
AAV2/9-CAG-GFP	1	178	173	97.191	3	1.68539	0	0
	6	265	265	100	0	0	0	0
	7	116	109	93.9655	7	6.03448	0	0
AAV2/rh10-CAG-GFP	A	99	97	97.9798	0	0	2	2.0202
	B	67	43	64.1791	5	7.46269	19	28.3582
	C	163	137	84.0491	5	3.06748	21	12.8834
			Mean	SD
	AAV2/9-CAG-GFP	% of Transduced Myelinating Schwann cells	97.0522	3.01964
		% of Transduced Non myelinating cells	2.57329	3.11368
		% of Transduced axons	0	0
	AAV2/rh10-CAG-GFP	% of Transduced Myelinating Schwann cells	82.0693	16.9871
		% of Transduced Non myelinating cells	3.51006	3.75098
		% of Transduced axons	14.4206	13.2361
Mouse pup
	Mouse number	Total transduced cells	Transduced Myelinating Schwann cells	% of Transduced Myelinating Schwann cells	Transduced Non myelinating cells	% of Transduced Non myelinating cells	Transduced axons	% of Transduced axons
AAV2/9-CAG-GFP	4	264	200	75.7576	1	0.378788	63	23.8636
	5	262	259	98.855	0	0	3	1.14504
	6	116	100	86.2069	5	4.31034	11	9.48276
			Mean	SD
	AAV2/9-CAG-GFP	% of Transduced Myelinating Schwann cells	86.9398	11.5661
		% of Transduced Non myelinating cells	1.56304	2.38676
		% of Transduced axons	11.4971	11.4925
Adult rat
	Rat number	Total transduced cells	Transduced Myelinating Schwann cells	% of Transduced Myelinating Schwann cells	Transduced Non myelinating cells	% of Transduced Non myelinating cells	Transduced axons	% of Transduced axons
AAV2/9-CAG-GFP	164 WT	366	296	80.8743	40	10.929	30	8.19672
	165 WT	234	229	97.8632	5	2.13675	0	0
	166 WT	287	250	87.108	26	9.05923	11	3.83275
			Mean	SD
	AAV2/9-CAG-GFP	% of Transduced Myelinating Schwann cells	88.6152	8.59416
		% of Transduced Non myelinating cells	7.37498	4.63177
		% of Transduced axons	4.00982	4.10123
Rat pup
	Rat number	Total transduced cells	Transduced Myelinating Schwann cells	% of Transduced Myelinating Schwann cells	Transduced Non myelinating cells	% of Transduced Non myelinating cells	Transduced axons	% of Transduced axons
AAV2/9-CAG-GFP	R10	243	235	96.7078	7	2.88066	1	0.411523
	R20	262	244	93.1298	13	4.96183	3	1.14504
	R30	491	464	94.501	27	5.49898	0	0
AAV2/rh10-CAG-GFP	R40	318	302	94.9686	10	3.14465	3	0.943396
	R60	331	315	95.1662	15	4.53172	1	0.302115
	R90	556	534	96.0432	19	3.41727	6	1.07914
			Mean	SD
	AAV2/9-CAG-GFP	% of Transduced Myelinating Schwann cells	94.7795	1.80521
		% of Transduced Non myelinating cells	4.44716	1.38296
		% of Transduced axons	0.518854	0.580016
	AAV2/rh10-CAG-GFP	% of Transduced Myelinating Schwann cells	95.3926	0.571981
		% of Transduced Non myelinating cells	3.69788	0.734879
		% of Transduced axons	0.774883	0.415016

## Sheet: Table 2
Adult mouse
	Mouse number	Sciatic nerve level	Total myelinating Schwann cells counted (MBP positive cells surrounding tuj1 positive axons)	Total transduced myelinating Schwann cells (MBP and GFP positive surrounding tuj1 positive axons)	% of transduced myelinating Schwann cells
AAV2/9-CAG-GFP	3	Proximally	149	76	51.0067
		Injection site	332	302	90.9639
		Distally	265	239	90.1887
	4	Proximally	309	282	91.2621
		Injection site	214	198	92.5234
		Distally	194	174	89.6907
	5	Proximally	183	87	47.541
		Injection site	311	296	95.1768
		Distally	346	325	93.9306
AAV2/rh10-CAG-GFP	D	Proximally	246	160	65.0407
		Injection site	229	90	39.3013
		Distally	225	131	58.2222
	E	Proximally	206	44	21.3592
		Injection site	227	140	61.674
		Distally	216	58	26.8519
	F	Proximally	222	89	40.0901
		Injection site	244	124	50.8197
		Distally	231	95	41.1255
			Mean	SD
	AAV2/9-CAG-GFP	Proximally	63.2699	24.3038
		Injection site	92.888	2.13004
		Distally	91.27	2.31758
	AAV2/rh10-CAG-GFP	Proximally	42.1633	21.9144
		Injection site	50.5983	11.188
		Distally	42.0665	15.7063
Mouse pup
	Mouse number	Sciatic nerve level	Total myelinating Schwann cells counted (MBP positive cells surrounding tuj1 positive axons)	Total transduced myelinating Schwann cells (MBP and GFP positive surrounding tuj1 positive axons)	% of transduced myelinating Schwann cells
AAV2/9-CAG-GFP	1	Proximally	288	192	66.6667
		Injection site	256	176	68.75
		Distally	219	129	58.9041
	2	Proximally	296	240	81.0811
		Injection site	411	399	97.0803
		Distally	408	351	86.0294
	3	Proximally	274	200	72.9927
		Injection site	348	312	89.6552
		Distally	207	158	76.3285
			Mean	SD
	AAV2/9-CAG-GFP	Proximally	73.5801	7.22514
		Injection site	85.1618	14.6899
		Distally	73.754	13.7447
Adult rat
	Rat number	Sciatic nerve level	Total myelinating Schwann cells counted (MBP positive cells surrounding tuj1 positive axons)	Total transduced myelinating Schwann cells (MBP and GFP positive surrounding tuj1 positive axons)	% of transduced myelinating Schwann cells
AAV2/9-CAG-GFP	164 WT	Injection site	526	431	81.9392
	165 WT	Injection site	412	268	65
	166 WT	Injection site	397	369	93
			Mean	SD
	AAV2/9-CAG-GFP	Injection site	79.9797	14.1025
Rat pup
	Rat number	Sciatic nerve level	Total myelinating Schwann cells counted (MBP positive cells surrounding tuj1 positive axons)	Total transduced myelinating Schwann cells (MBP and GFP positive surrounding tuj1 positive axons)	% of transduced myelinating Schwann cells
AAV2/9-CAG-GFP	R10	Proximally	1301	978	75.1729
		Injection site	1197	1048	87.5522
		Distally	1242	869	69.9678
	R20	Proximally	1354	1198	88.4786
		Injection site	1343	1185	88.2353
		Distally	1242	709	57.0853
	R30	Proximally	1432	1149	80.2374
		Injection site	1255	1086	86.5339
		Distally	1105	250	22.6244
AAV2/rh10-CAG-GFP	R40	Proximally	1321	725	54.8827
		Injection site	1248	523	41.9071
		Distally	1005	10	0.995025
	R60	Proximally	1357	721	53.1319
		Injection site	1301	589	45.2729
		Distally	1169	21	1.79641
	R90	Proximally	1778	880	49.4938
		Injection site	1278	650	50.8607
		Distally	1825	227	12.4384
			Mean	SD
	AAV2/9-CAG-GFP	Proximally	81.2963	6.71572
		Injection site	87.4405	0.856203
		Distally	49.8925	24.4776
	AAV2/rh10-CAG-GFP	Proximally	52.5028	2.74896
		Injection site	46.0135	4.52255
		Distally	5.0766	6.38805

## Sheet: Table 3
vg / dg (Vector genome / diploid genome)
	WT ctr.sh										CMT1A ctr.sh										CMT1A sh1										CMT1A sh2										OVERALL
Rat number	153	158	166	177	178	234	235	237	MEAN	SD	152	154	179	176	165	157	228	230	MEAN	SD	181	185	224	221	220	219	187	183	MEAN	SD	198	236	233	232	195	191	189	204	MEAN	SD	MEAN	SD
Sciatic nerve	0.0571642	0.469403	0.0888901	0.548565	0.484869	0.143319	0.439457	1.0107	0.405296	0.313639	0.19649	<	0.291601	0.0741219	0.331513	0.179419	0.0904611	0.327792	0.213057	0.107319	<	0.930982	0.488793	0.311748	0.466265	0.567667	0.742097	0.331729	0.548469	0.222676	2.44635	0.729494	0.0445726	0.8306	0.992286	0.278558	1.89203	<	1.03056	0.85794	0.544377	0.536171
DRG (pool of 2 L4 and L5)	<	<	<	<	0.00233682	<	0.00413101	<	0.00323391	0.00126869	<	<	<	0.00818414	<	<	0.00305681	<	0.00562047	0.00362557	<	<	<	<	<	0.00291883	<	<	0.00291883		<	<	<	<	<	<	<	<			0.00412552	0.00235956
Lumbar spinal cord	<	<	<	<	<	<	<	<			<	<	NA	NA	NA	NA	<	<			<	<	NA	NA	NA	NA	NA	NA			<	NA	NA	NA	NA	NA	NA	<
Heart	<	<	0.00462829	<	<	<	0.00357613	<	0.00410221	0.000743989	<	<	<	<	<	<	<	<			<	0.00326101	<	<	<	<	<	<	0.003		<	<	<	<	<	<	<	<			0.00382181	0.000715985
Liver	<	<	0.00323806	<	<	<	<	<	0.00323806		<	<	<	0.00828516	<	<	<	<	0.00828516		<	0.00258472	<	<	<	<	<	0.00478348	0.0036841	0.00155476	<	<	<	<	<	<	<	<			0.00472286	0.00254754
Spleen	NA	NA	NA	NA	<	<	<	<			NA	NA	NA	NA	NA	NA	<	<			<	NA	NA	NA	NA	NA	NA	NA			<	NA	NA	NA	NA	NA	NA	NA
Kidney	NA	NA	NA	NA	<	<	<	<			NA	NA	NA	NA	NA	NA	<	<			<	NA	NA	NA	NA	NA	NA	NA			<	NA	NA	NA	NA	NA	NA	NA
Brainstem	NA	NA	NA	NA	<	<	<	<			NA	NA	NA	NA	NA	NA	<	<			<	NA	NA	NA	NA	NA	NA	NA			<	NA	NA	NA	NA	NA	NA	NA
Whole Blood	NA	NA	NA	NA	NA	<	<	<			NA	NA	NA	NA	NA	NA	0.00522758	<	0.00522758		<	NA	NA	NA	NA	NA	NA	NA			<	NA	NA	NA	NA	NA	NA	NA			0.00522758
NA : Not Available, Not done
< = < LOQ of 0,002 vg / dg

## Sheet: Fig 2
Membrane 1								Membrane 2								Membrane 3								Membrane 4	Shown in Figure 2
		PMP22 800nm	MPZ 800nm	Total protein stain-680nm	(PMP22/MPZ) divided by Total protein *100000	(PMP22/MPZ) divided by Total protein normalized to common sample rat 234 from membrane 2				PMP22 800nm	MPZ 800nm	Total protein stain-680nm	((PMP22/MPZ) divided by Total protein *100000	(PMP22/MPZ) divided by Total protein normalized to common sample rat 234 from membrane 2				PMP22 800nm	MPZ 800nm	Total protein stain-680nm	((PMP22/MPZ) divided by Total protein *100000	(PMP22/MPZ) divided by Total protein normalized to common sample rat 234 from membrane 2				PMP22 800nm	MPZ 800nm	Total protein stain-680nm	((PMP22/MPZ) divided by Total protein *100000	(PMP22/MPZ) divided by Total protein normalized to common sample rat 234 from membrane 2
	Rat Number	Signal	Signal	Signal					Rat Number	Signal	Signal	Signal					Rat Number	Signal	Signal	Signal					Rat Number	Signal	Signal	Signal
WT ctr.sh	234	16400	38200	1240000	0.0346225	0.038638		WT ctr.sh	234	24000	50500	1230000	0.038638	0.038638		WT ctr.sh	234	3500	154000	988000	0.00230033	0.038638		WT ctr.sh	234	43900	210000	1080000	0.0193563	0.038638
	153	52800	76800	1380000	0.0498188	0.0555968			158	75200	163000	1360000	0.0339228	0.0339228			177	11900	222000	995000	0.0053873	0.0904889		CMT1A ctr.sh	179	162000	140000	960000	0.120536	0.240607
	166	30000	88100	1460000	0.0233234	0.0260285			178	52700	116000	1180000	0.0385009	0.0385009			235	11100	245000	1150000	0.00393966	0.0661734		CMT1A sh1	219	21500	413000	1100000	0.00473256	0.00944689
CMT1A ctr.sh	157	49800	12500	1170000	0.340513	0.380005		CMT1A ctr.sh	154	130000	26700	1070000	0.455039	0.455039		CMT1A ctr.sh	152	28400	54900	939000	0.055091	0.92		CMT1A sh2	195	82100	235000	1000000	0.0349362	0.0697379
	165	29000	2000	1210000	1.19835	1.33733			230	115000	14800	947000	0.820514	0.820514			176	14000	9430	906000	0.163866	2.75241
CMT1A sh1	181	20800	128000	1340000	0.0121269	0.0135333		CMT1A sh1	187	265000	83700	1270000	0.249297	0.249297		CMT1A sh1	221	5500	270000	1130000	0.00180269	0.0302792
	185	185000	66300	1440000	0.193774	0.216248			220	105000	200000	1150000	0.0456522	0.0456522			224	24000	145000	1040000	0.0159151	0.267322
CMT1A sh2	198	100000	86700	1240000	0.0930163	0.103804		CMT1A sh2	204	300000	139000	974000	0.221589	0.221589		CMT1A sh2	189	25000	220000	940000	0.012089	0.203055
	232	61000	65000	1120000	0.0837912	0.0935092			236	250000	143000	1070000	0.163388	0.163388			233	26500	204000	899000	0.0144496	0.242706
		Mean of WT ctr.sh =	0.0514286
Group	Rat number	(PMP22/MPZ) divided by Total protein normalized to common sample rat 234 from membrane 2	(PMP22/MPZ) divided by Total protein normalized to common sample rat 234 from membrane 2 and with WT ctr.sh group averaged to 1		Column A : WT ctr.sh	Column B: CMT1A ctr.sh	Column C; CMT1A sh1	Column D: CMT1A sh2
WT ctr.sh	153	0.06	1.16667		1.17	17.89	0.19	3.89
	158	0.03	0.583333		0.58	8.94	4.28	1.36
	166	0.03	0.583333		0.58	7.39	4.86	1.94
	177	0.09	1.75		1.75	26.06	0.19	4.28
	178	0.04	0.777778		0.78	53.47	0.97	1.75
	234	0.04	0.777778		0.78	4.67	0.58	4.67
	235	0.07	1.36111		1.36	15.94	5.25	3.11
CMT1A ctr.sh	152	0.92	17.8889
	154	0.46	8.94444		ANOVA summary
	157	0.38	7.38889		F	7.135
	165	1.34	26.0556		P value	0.0014
	176	2.75	53.4722		P value summary	**
	179	0.24	4.66667		Significant diff. among means (P < 0.05)?	Yes
	230	0.82	15.9444		R square	0.4714
CMT1A sh1	181	0.01	0.194444
	185	0.22	4.27778		Number of families	1
	187	0.25	4.86111		Number of comparisons per family	6
	219	0.01	0.194444		Alpha	0.05
	220	0.05	0.972222
	221	0.03	0.583333		Number of families	1
	224	0.27	5.25		Number of comparisons per family	6
CMT1A sh2	189	0.2	3.88889		Alpha	0.05
	195	0.07	1.36111
	198	0.1	1.94444		Tukey's multiple comparisons test, two-sided	Mean Diff,	95,00% CI of diff,	Significant?	Summary	Adjusted P Value
	204	0.22	4.27778		Column A vs. Column B	-18.19	-30,73 to -5,660	Yes	**	0.0027	A-B
	232	0.09	1.75		Column A vs. Column C	-1.331	-13,87 to 11,20	No	ns	0.991	A-C
	233	0.24	4.66667		Column A vs. Column D	-2	-14,53 to 10,53	No	ns	0.9709	A-D
	236	0.16	3.11111		Column B vs. Column C	16.86	4,328 to 29,40	Yes	**	0.0056	B-C
					Column B vs. Column D	16.19	3,660 to 28,73	Yes	**	0.008	B-D
					Column C vs. Column D	-0.6686	-13,20 to 11,87	No	ns	0.9988	C-D
					Test details	Mean 1	Mean 2	Mean Diff,	SE of diff,	n1	n2	q	DF
					Column A vs. Column B	1	19.19	-18.19	4.544	7	7	5.663	24
					Column A vs. Column C	1	2.331	-1.331	4.544	7	7	0.4144	24
					Column A vs. Column D	1	3	-2	4.544	7	7	0.6225	24
					Column B vs. Column C	19.19	2.331	16.86	4.544	7	7	5.248	24
					Column B vs. Column D	19.19	3	16.19	4.544	7	7	5.04	24
					Column C vs. Column D	2.331	3	-0.6686	4.544	7	7	0.2081	24

## Sheet: Fig 3
Membrane 1							Membrane 2							Membrane 3	Shown in Figure 3						Membrane 4
		MPZ 800nm	Total protein stain-680nm	MPZ / total protein	MPZ / total protein normalized to common sample rat 234 from membrane 4				MPZ 800nm	Total protein stain-680nm	MPZ / total protein	MPZ / total protein normalized to common sample rat 234 from membrane 4				MPZ 800nm	Total protein stain-680nm	MPZ / total protein	MPZ / total protein normalized to common sample rat 234 from membrane 4				MPZ 800nm	Total protein stain-680nm	MPZ / total protein	MPZ / total protein normalized to common sample rat 234 from membrane 4
	Rat Number	Signal	Signal					Rat Number	Signal	Signal					Rat Number	Signal	Signal					Rat Number	Signal	Signal
WT ctr.sh	234	38200	1240000	0.0308065	0.194444		WT ctr.sh	234	50500	1230000	0.0410569	0.194444		WT ctr.sh	234	154000	988000	0.15587	0.194444		WT ctr.sh	234	210000	1080000	0.194444	0.194444
	153	76800	1380000	0.0556522	0.351266			158	163000	1360000	0.119853	0.56762			177	222000	995000	0.223116	0.278331		CMT1A ctr.sh	179	140000	960000	0.145833	0.145833
	166	88100	1460000	0.0603425	0.38087			178	116000	1180000	0.0983051	0.46557			235	245000	1150000	0.213043	0.265766		CMT1A sh1	219	413000	1100000	0.375455	0.375455
CMT1A ctr.sh	157	12500	1170000	0.0106838	0.0674339		CMT1A ctr.sh	154	26700	1070000	0.0249533	0.118178		CMT1A ctr.sh	152	54900	939000	0.0584665	0.0729354		CMT1A sh2	195	235000	1000000	0.235	0.235
	165	2000	1210000	0.00165289	0.0104327			230	14800	947000	0.0156283	0.0740152			176	9430	906000	0.0104084	0.0129842
CMT1A sh1	181	128000	1340000	0.0955224	0.602919		CMT1A sh1	187	83700	1270000	0.0659055	0.312127		CMT1A sh1	221	270000	1130000	0.238938	0.298069
	185	66300	1440000	0.0460417	0.290606			220	200000	1150000	0.173913	0.823648			224	145000	1040000	0.139423	0.173927
CMT1A sh2	198	86700	1240000	0.0699194	0.441318		CMT1A sh2	204	139000	974000	0.14271	0.675873		CMT1A sh2	189	220000	940000	0.234043	0.291962
	232	65000	1120000	0.0580357	0.36631			205	143000	1070000	0.133645	0.632939			233	204000	899000	0.226919	0.283075
		Mean of WT ctr.sh =	0.358571
Group	Rat number	MPZ / total protein normalized to common sample rat 234 from membrane 4	MPZ / total protein normalized to common sample rat 234 from membrane 4 and with WT sh.shr group averaged to 1		Column A : WT ctr.sh	Column B: CMT1A ctr.sh	Column C; CMT1A sh1	Column D: CMT1A sh2
WT ctr.sh	153	0.35	0.976096		0.98	0.2	1.67	0.81
	158	0.57	1.58964		1.59	0.33	0.81	0.67
	166	0.38	1.05976		1.06	0.2	0.86	1.23
	177	0.28	0.780876		0.78	0.03	1.06	1.9
	178	0.47	1.31076		1.31	0.03	2.29	1.03
	234	0.19	0.52988		0.53	0.42	0.84	0.78
	235	0.27	0.752988		0.75	0.2	0.47	1.76
CMT1A ctr.sh	152	0.07	0.195219
	154	0.12	0.334661		ANOVA summary
	157	0.07	0.195219		F	7.513
	165	0.01	0.0278884		P value	0.001
	176	0.01	0.0278884		P value summary	**
	179	0.15	0.418327		Significant diff. among means (P < 0.05)?	Yes
	230	0.07	0.195219		R square	0.4843
CMT1A sh1	181	0.6	1.67331
	185	0.29	0.808765		Number of families	1
	187	0.31	0.864542		Number of comparisons per family	6
	219	0.38	1.05976		Alpha	0.05
	220	0.82	2.28685
	221	0.3	0.836653		Tukey's multiple comparisons test, two-sided	Mean Diff,	95,00% CI of diff,	Significant?	Summary	Adjusted P Value
	224	0.17	0.474104		Column A vs. Column B	0.7986	0,1478 to 1,449	Yes	*	0.0122	A-B
CMT1A sh2	189	0.29	0.808765		Column A vs. Column C	-0.1429	-0,7936 to 0,5079	No	ns	0.9293	A-C
	195	0.24	0.669323		Column A vs. Column D	-0.1686	-0,8194 to 0,4822	No	ns	0.8903	A-D
	198	0.44	1.22709		Column B vs. Column C	-0.9414	-1,592 to -0,2906	Yes	**	0.0028	B-C
	204	0.68	1.89641		Column B vs. Column D	-0.9671	-1,618 to -0,3164	Yes	**	0.0022	B-D
	232	0.37	1.03187		Column C vs. Column D	-0.02571	-0,6765 to 0,6251	No	ns	0.9995	C-D
	233	0.28	0.780876
	236	0.63	1.75697		Test details	Mean 1	Mean 2	Mean Diff,	SE of diff,	n1	n2	q	DF
					Column A vs. Column B	1	0.2014	0.7986	0.2359	7	7	4.787	24
					Column A vs. Column C	1	1.143	-0.1429	0.2359	7	7	0.8564	24
					Column A vs. Column D	1	1.169	-0.1686	0.2359	7	7	1.011	24
					Column B vs. Column C	0.2014	1.143	-0.9414	0.2359	7	7	5.644	24
					Column B vs. Column D	0.2014	1.169	-0.9671	0.2359	7	7	5.798	24
					Column C vs. Column D	1.143	1.169	-0.02571	0.2359	7	7	0.1541	24

## Sheet: Fig 4c
	Column A: WT ctr.sh						Column B: CMT1A ctr.sh								Column C: CMT1A sh1					Column D: CMT1A sh2
Rat number	1	4	13	15	73	76	3	5	7	12	14	16	21	22	54	57	78	79	84	36	37	38	41	49
Number of Nodes of Ranvier	24	23	34	23	27	44	69	44	46	64	65	55	49	53	72	69	52	35	32	57	41	40	49	42
Number of fibers	40	31	36	33	32	41	41	32	30	37	36	37	28	35	45	45	39	35	40	41	40	39	41	38
Number of Nodes of Ranvier/fibers	0.6	0.741935	0.944444	0.69697	0.84375	1.07317	1.68293	1.375	1.53333	1.72973	1.80556	1.48649	1.75	1.51429	1.6	1.53333	1.33333	1	0.8	1.39024	1.025	1.02564	1.19512	1.10526
ANOVA summary
F	17.33
P value	<0,0001
P value summary	****
Significant diff. among means (P < 0.05)?	Yes
R square	0.7222
Number of families	1
Number of comparisons per family	6
Alpha	0.05
Tukey's multiple comparisons test, two-sided	Mean Diff,	95,00% CI of diff,	Significant?	Summary	Adjusted P Value
Column A vs. Column B	-0.8125	-1,132 to -0,4931	Yes	****	<0,0001	A-B
Column A vs. Column C	-0.44	-0,7981 to -0,08192	Yes	*	0.0127	A-C
Column A vs. Column D	-0.34	-0,6981 to 0,01808	No	ns	0.0665	A-D
Column B vs. Column C	0.3725	0,03538 to 0,7096	Yes	*	0.0271	B-C
Column B vs. Column D	0.4725	0,1354 to 0,8096	Yes	**	0.0043	B-D
Column C vs. Column D	0.1	-0,2740 to 0,4740	No	ns	0.8763	C-D
Test details	Mean 1	Mean 2	Mean Diff,	SE of diff,	n1	n2	q	DF
Column A vs. Column B	0.8	1.613	-0.8125	0.1141	6	8	10.07	20
Column A vs. Column C	0.8	1.24	-0.44	0.1279	6	5	4.864	20
Column A vs. Column D	0.8	1.14	-0.34	0.1279	6	5	3.758	20
Column B vs. Column C	1.613	1.24	0.3725	0.1204	8	5	4.374	20
Column B vs. Column D	1.613	1.14	0.4725	0.1204	8	5	5.548	20
Column C vs. Column D	1.24	1.14	0.1	0.1336	5	5	1.058	20

## Sheet: Fig 4e
	Column A: WT ctr.sh						Column B: CMT1A ctr.sh								Column C: CMT1A sh1					Column D: CMT1A sh2
Rat number	1	4	13	15	73	77	3	5	7	12	14	16	21	22	54	57	78	79	84	36	37	38	41	49	27
Surface (µm2)	342861	363878	405523	500414	277685	382418	387206	495133	567628	401037	424552	468814	533405	577247	405801	200305	300026	409925	377144	706449	172158	403723	223249	392574	320370
Number of myelinated fibers	4350	5492	5106	6154	3301	4725	3240	4226	5070	3406	3713	4401	3085	4008	4521	1992	3000	4089	4189	6278	2091	4099	2580	3819	3685
Number of myelinated fibers per surface (Number/µm2)	0.0126874	0.015093	0.0125912	0.0122978	0.0118876	0.0123556	0.00836764	0.00853508	0.0089319	0.00849297	0.00874569	0.00938751	0.0057836	0.00694331	0.0111409	0.00994482	0.00999913	0.00997499	0.0111072	0.0088867	0.0121458	0.010153	0.0115566	0.0097281	0.0115023
ANOVA summary
F	20.82
P value	<0,0001
P value summary	****
Significant diff. among means (P < 0.05)?	Yes
R square	0.7484
Number of families	1
Number of comparisons per family	6
Alpha	0.05
Tukey's multiple comparisons test, two-sided	Mean Diff,	95,00% CI of diff,	Significant?	Summary	Adjusted P Value
Column A vs. Column B	0.004696	0,003027 to 0,006365	Yes	****	<0,0001	A-B
Column A vs. Column C	0.002413	0,0005421 to 0,004285	Yes	**	0.0085	A-C
Column A vs. Column D	0.002167	0,0003825 to 0,003951	Yes	*	0.0137	A-D
Column B vs. Column C	-0.002283	-0,004044 to -0,0005208	Yes	**	0.0082	B-C
Column B vs. Column D	-0.002529	-0,004198 to -0,0008602	Yes	**	0.002	B-D
Column C vs. Column D	-0.0002467	-0,002118 to 0,001625	No	ns	0.9826	C-D
Test details	Mean 1	Mean 2	Mean Diff,	SE of diff,	n1	n2	q	DF
Column A vs. Column B	0.01283	0.008138	0.004696	0.0005988	6	8	11.09	21
Column A vs. Column C	0.01283	0.01042	0.002413	0.0006713	6	5	5.084	21
Column A vs. Column D	0.01283	0.01067	0.002167	0.0006401	6	6	4.787	21
Column B vs. Column C	0.008138	0.01042	-0.002283	0.0006321	8	5	5.107	21
Column B vs. Column D	0.008138	0.01067	-0.002529	0.0005988	8	6	5.974	21
Column C vs. Column D	0.01042	0.01067	-0.0002467	0.0006713	5	6	0.5196	21

## Sheet: Fig 4f
WT ctr.sh	Fiber Label	Inner Area	Total Area	Inner Perimeter	Outer Perimeter	Axon diameter (µm)		CMT1A ctr.sh	Fiber Label	Inner Area	Total Area	Inner Perimeter	Outer Perimeter	Axon diameter (µm)		CMT1A sh1	Fiber Label	Inner Area	Total Area	Inner Perimeter	Outer Perimeter	Axon diameter (µm)		CMT1A sh2	Fiber Label	Inner Area	Total Area	Inner Perimeter	Outer Perimeter	Axon diameter (µm)			Column A: WT ctr.sh						Column B: CMT1A ctr.sh								Column C: CMT1A sh1
Rat number 1	229	0.87	8.23	3.5	11.59	1.11465		Rat number 3	23	0.73	6.16	3.34	9.38	1.06369		Rat number 54	36	2.69	18.71	6.13	17.06	1.95223		Rat number 36	193	1.16	4.6	3.94	8.03	1.25478		Rat number	1	4	13	15	73	77	3	5	7	12	14	16	21	22	54	57	78
	47	0.68	5.9	3.96	10.44	1.26115			571	0.87	9.34	3.37	11.41	1.07325			67	2.82	15.77	6.13	14.95	1.95223			333	1.71	7.3	4.78	10.06	1.52229		Axon diameter (µm)	Distribution of myelinated axons (%)						Distribution of myelinated axons (%)								Distribution of myelinated axons (%)
	14	0.99	5.09	4.29	9.01	1.36624			114	0.91	28.57	3.5	20.42	1.11465			64	4.05	20.61	7.69	17.01	2.44904			450	1.48	8.63	4.84	11.19	1.5414		< 1	0	0	0	0	0	0	0	0	0	0	0	0	0	0	0	0	0
	281	1.37	9.8	4.78	13.2	1.52229			222	0.87	4.73	3.5	8.1	1.11465			35	4.08	24.04	8.06	20.86	2.56688			413	1.67	10.97	5.19	12.55	1.65287		1-2	3.37838	1.40845	2.64317	3.66972	4.04313	3.79747	12.47	21.5827	18.7215	19.3627	11.8577	6.36042	10.3448	6.83962	0.990099	4.09091	1.95312
	253	1.55	6.35	4.94	9.75	1.57325			250	0.94	8.09	3.65	11.19	1.16242			24	4.14	23.4	8.37	21.2	2.66561			90	2.2	14.67	5.47	14.38	1.74204		2-3	9.7973	7.04225	5.94714	8.7156	6.19946	7.8481	22.542	21.1031	20.7763	20.098	16.2055	17.3145	27.2989	19.8113	2.47525	8.63636	6.25
	268	1.42	5.64	4.94	9.26	1.57325			119	1.03	4.85	3.72	8.38	1.18471			319	5.45	33.13	8.69	21.61	2.76752			301	2	13.24	5.87	13.85	1.86943		3-4	11.8243	11.2676	9.2511	8.7156	9.97305	10.6329	25.8993	22.542	19.6347	17.8922	19.3676	26.1484	20.1149	29.717	19.3069	14.5455	15.2344
	89	2.18	6.51	5.53	9.66	1.76115			135	0.91	11.69	3.85	13	1.22611			34	5.4	27.52	8.98	21.91	2.85987			422	2.49	23.52	5.87	18.47	1.86943		4-5	16.5541	18.3099	11.0132	16.9725	13.2075	14.6835	14.8681	11.7506	13.242	17.1569	18.9723	19.0813	17.8161	20.283	16.3366	19.5455	16.0156
	24	2.08	6.69	5.66	9.86	1.80255			134	1.02	11.95	3.87	13.12	1.23248			313	5.08	27.36	9.43	21.31	3.00318			330	2.01	17.17	6.04	15.94	1.92357		5-6	13.5135	15.493	12.1145	14.2202	11.3208	16.962	10.7914	11.5108	10.5023	12.7451	15.8103	12.0141	10.9195	8.01887	19.3069	17.7273	17.9688
	260	2.2	5.66	5.78	9.2	1.84076			442	1.2	7.32	3.94	10.01	1.25478			291	6.12	34	9.5	22.23	3.02548			342	2.52	21.04	6.15	17.5	1.9586		6-7	9.12162	12.6761	15.1982	19.7248	16.1725	12.4051	6.95444	3.35731	5.93607	4.90196	7.90514	7.42049	6.89655	4.71698	11.3861	11.3636	15.625
	370	2.69	17.94	6.09	15.88	1.93949			313	1.19	6.3	4	9.44	1.27389			257	6.49	21.22	9.61	17.26	3.06051			223	2.55	7.32	6.19	10.41	1.97134		>7	35.8108	33.8028	43.8326	27.9817	39.0836	33.6709	6.47482	8.15348	11.1872	7.84314	9.88142	11.6608	6.6092	11.0849	30.198	24.0909	26.9531
	204	2.8	22.36	6.31	18.05	2.00955			141	1.19	17.19	4.12	15.93	1.3121			54	6.76	43.49	9.84	24.95	3.13376			317	2.99	16.31	6.37	15.17	2.02866
	108	2.4	18.73	6.63	19.41	2.11146			345	1.14	14.21	4.18	14.48	1.33121			9	6.07	46.96	9.88	25.96	3.1465			364	2.58	9.97	6.4	11.97	2.03822		Two-way ANOVA	Ordinary
	368	3.45	10.14	6.84	11.81	2.17834			462	1.27	6.35	4.22	9.44	1.34395			10	6.79	50.07	9.97	27.2	3.17516			294	2.98	9.62	6.44	11.75	2.05096		Alpha	0.05
	21	4.05	16.78	7.44	15.69	2.36943			346	1.32	14.64	4.34	14.56	1.38217			32	5.49	38.27	9.97	23.64	3.17516			169	3.3	13.73	6.81	13.91	2.16879
	59	3.35	8.91	7.54	12.07	2.40127			463	1.28	26.06	4.34	19.73	1.38217			115	7.31	42.34	10.06	24.73	3.20382			199	3.23	9.16	6.81	11.5	2.16879		Source of Variation	% of total variation	P value	P value summary	Significant?
	327	4.09	15.03	7.54	14.48	2.40127			232	1.21	11.69	4.4	13.6	1.40127			309	6.88	35.73	10.22	23.32	3.25478			355	2.98	15.89	6.84	15.28	2.17834		Interaction	44.38	<0,0001	****	Yes
	238	3.91	20.49	7.85	17.47	2.5			264	1.19	16.71	4.5	16.7	1.43312			317	7.07	31.3	10.28	21.01	3.27389			251	3.34	18.32	6.88	16.31	2.19108		Axon diameter	44.13	<0,0001	****	Yes
	12	3.3	13.21	7.86	14.3	2.50318			452	1.49	24.15	4.56	18.68	1.45223			249	7.36	31.48	10.31	21	3.28344			82	2.88	13.71	6.94	14.22	2.21019		Group	3.856e-05	>0,9999	ns	No
	240	3.87	10.39	7.88	12.5	2.50955			590	1.62	6.86	4.72	9.69	1.50318			116	7.45	43.98	10.47	25.35	3.33439			197	3.48	17.93	7.15	16.19	2.27707
	413	4.22	33.78	7.94	22.38	2.52866			115	1.55	19.61	4.78	16.92	1.52229			250	7.32	30.14	10.57	20.96	3.36624			34	3.38	10.16	7.23	12.36	2.30255		ANOVA table	SS (Type III)	DF	MS	F (DFn, DFd)	P value
	28	4.51	25.49	8.03	19.56	2.55732			364	1.83	13.5	5.06	14.13	1.61146			292	7.15	33	10.7	22.05	3.40764			438	3.09	27.45	7.23	20.98	2.30255		Interaction	4987	21	237.5	F (21, 147) = 17,96	P<0,0001
	326	3.88	26.52	8.13	22.02	2.58917			253	1.96	15.79	5.16	15.08	1.64331			205	8.39	48.27	10.94	26.59	3.48408			170	3.64	18.02	7.25	16.32	2.30892		Axon diameter	4959	7	708.4	F (7, 147) = 53,57	P<0,0001
	415	4.63	10.65	8.3	12.31	2.64331			371	1.72	9.85	5.18	11.66	1.64968			41	8.35	56.41	10.97	28.93	3.49363			359	3.88	14.44	7.32	14.32	2.33121		Group	0.004333	3	0.001444	F (3, 147) = 0,0001092	P>0,9999
	426	5.07	30.31	8.46	21.45	2.69427			41	2.02	24.6	5.25	18.54	1.67197			126	7.94	32.48	10.97	21.53	3.49363			45	2.96	18.51	7.51	17.39	2.39172		Residual	1944	147	13.22
	294	3.78	15.35	8.48	16.23	2.70064			456	1.97	13.01	5.28	13.47	1.68153			62	6.97	47.21	11.01	26.94	3.50637			335	3.99	15.8	7.59	14.95	2.4172
	228	4.16	9.49	8.5	11.93	2.70701			482	1.84	8.3	5.28	10.85	1.68153			57	8.82	34.17	11.13	21.88	3.54459			31	4.37	17.87	7.88	15.83	2.50955		Number of families	8
	42	4.89	20.59	8.54	17.52	2.71975			581	1.92	12.57	5.31	13.29	1.69108			15	8.37	61.63	11.19	30.67	3.56369			9	4.32	12.83	7.89	13.46	2.51274		Number of comparisons per family	3
	193	5.01	16.5	8.54	15.72	2.71975			485	1.75	7.99	5.41	10.83	1.72293			5	8.34	58.23	11.23	30.04	3.57643			180	4.31	19.61	8.41	16.98	2.67834		Alpha	0.05
	388	4.26	22.87	8.54	18.6	2.71975			295	2	13.75	5.47	14.1	1.74204			180	8.86	45.63	11.28	25.52	3.59236			321	4.37	16.46	8.6	15.7	2.73885
	235	3.99	13.84	8.69	15.36	2.76752			342	2.06	7.34	5.47	10.4	1.74204			155	8.72	42.57	11.32	24.77	3.6051			133	5.3	17.87	8.68	15.84	2.76433		Dunnett's multiple comparisons test, two-sided	Predicted (LS) mean diff,	95,00% CI of diff,	Significant?	Summary	Adjusted P Value
	232	3.75	10.48	8.77	13.86	2.79299			185	2.3	11.31	5.56	12.54	1.7707			231	9.14	50.49	11.34	26.75	3.61146			417	4.48	20	8.77	17.62	2.79299
	50	4.6	14.24	8.79	14.61	2.79936			329	1.83	11.23	5.57	12.69	1.77389			33	8.78	45.21	11.37	25.65	3.62102			161	5.48	32.11	8.85	24.69	2.81847		<1
	58	4.79	20.18	8.88	19.65	2.82803			423	2.17	17.69	5.6	15.8	1.78344			81	8.13	29.86	11.38	20.75	3.6242			369	5.58	20.38	9	16.79	2.86624		Group B vs. WT ctr.sh	1.599e-14	-12,21 to 12,21	No	ns	>0,9999
	488	5.64	38.41	8.95	23.96	2.85032			162	2.27	19.65	5.63	16.85	1.79299			14	8.31	54.92	11.72	28.77	3.73248			306	4.99	21.36	9.03	17.63	2.8758		Group B vs. Group C	-8.882e-15	-12,21 to 12,21	No	ns	>0,9999
	237	5.01	21.96	8.98	18.36	2.85987			513	2.25	9.06	5.63	11.16	1.79299			210	9.58	35.86	11.75	22.67	3.74204			24	5.84	22.88	9.07	18.2	2.88854		Group B vs. Group D	2.842e-14	-12,21 to 12,21	No	ns	>0,9999
	259	4.94	13.7	9.1	14.52	2.89809			32	2.26	36.97	5.66	22.82	1.80255			269	9.22	38.73	11.76	23.57	3.74522			154	5.64	20.75	9.25	17.63	2.94586
	231	4.65	45.94	9.16	27.86	2.9172			138	2	28.12	5.69	20.63	1.8121			176	8.32	46.6	11.94	26.53	3.80255			105	5.94	20	9.31	16.88	2.96497		1-2
	31	5.17	17.56	9.21	16.53	2.93312			481	2.35	9.86	5.69	11.72	1.8121			43	10.38	55.33	12.06	28.03	3.84076			195	6.41	22.89	9.4	17.88	2.99363		Group B vs. WT ctr.sh	10.3	5,611 to 14,99	Yes	****	<0,0001
	153	6.26	42.22	9.38	27.35	2.98726			531	2.13	14.25	5.69	14.62	1.8121			30	8.43	61.18	12.07	31.09	3.84395			56	5.72	13.3	9.47	13.98	3.01592		Group B vs. Group C	11.31	6,360 to 16,26	Yes	****	<0,0001
	410	5.14	11.01	9.47	13.04	3.01592			551	2.24	14.65	5.69	14.51	1.8121			95	10.1	81.86	12.1	34.26	3.8535			62	6.1	18.8	9.51	16.2	3.02866		Group B vs. Group D	8.433	3,744 to 13,12	Yes	****	<0,0001
	90	5.77	14.44	9.6	14.73	3.05732			558	2.19	18.56	5.78	16.29	1.84076			215	10.59	34.57	12.1	22.16	3.8535			300	6.33	28.04	9.6	20.04	3.05732
	101	5.47	12.86	9.75	14.01	3.1051			87	2.14	7.96	5.82	10.69	1.8535			318	10.13	38.36	12.14	23.21	3.86624			231	5.6	17.34	9.64	16.73	3.07006		2-3
	26	6.68	17.01	9.91	15.54	3.15605			130	2.5	25.88	5.88	19.3	1.87261			258	10.78	43	12.25	24.87	3.90127			16	5.93	23.82	9.65	18.84	3.07325		Group B vs. WT ctr.sh	13.07	8,381 to 17,76	Yes	****	<0,0001
	411	6.63	37	9.94	22.87	3.16561			4	2.36	33.67	6.05	21.91	1.92675			316	9.89	40.28	12.41	24.2	3.95223			128	6.68	33.61	9.66	22.06	3.07643		Group B vs. Group C	12.86	7,907 to 17,81	Yes	****	<0,0001
	423	5.05	41.77	9.95	25.28	3.16879			397	2.67	21.32	6.13	18.39	1.95223			227	10.77	38.09	12.42	23.21	3.95541			32	6.51	18.03	9.69	16.01	3.08599		Group B vs. Group D	7.671	2,981 to 12,36	Yes	***	0.0004
	11	6.05	21.56	10.01	18.56	3.1879			425	2.48	16.03	6.19	15.42	1.97134			63	7.24	47.82	12.55	28.44	3.99682			363	6.13	27.23	9.74	19.87	3.10191
	358	5.61	17.82	10.05	17.12	3.20064			569	2.84	8.16	6.19	10.76	1.97134			321	9.14	34.85	12.69	22.8	4.0414			67	6.03	23.7	9.82	19.32	3.12739		3-4
	77	6.73	43.71	10.19	26.36	3.24522			457	2.7	15.05	6.22	14.51	1.98089			206	10.84	37.46	12.77	22.82	4.06688			421	5.92	30.08	9.87	21.07	3.14331		Group B vs. WT ctr.sh	12.37	7,677 to 17,06	Yes	****	<0,0001
	285	7.04	14.81	10.21	14.65	3.25159			487	2.65	23.68	6.22	18.65	1.98089			247	11.4	44.12	13.18	25.22	4.19745			53	6.75	25.42	9.95	19.23	3.16879		Group B vs. Group C	5.85	0,8998 to 10,80	Yes	*	0.0155
	43	5.29	11.35	10.25	14.25	3.26433			255	1.84	15.32	6.23	15.62	1.98408			37	11.59	51.11	13.21	27.35	4.20701			78	6.98	23.09	10.06	18.85	3.20382		Group B vs. Group D	7.683	2,994 to 12,37	Yes	***	0.0004
	78	6.05	18.42	10.61	17.89	3.37898			389	2.53	11.56	6.24	13.07	1.98726			76	12.55	51.69	13.32	27.13	4.24204			424	7.38	30.73	10.09	21.14	3.21338
	386	7.6	18.55	10.7	16.42	3.40764			334	2.61	22.97	6.28	18.46	2			158	11.54	36.28	13.33	22.96	4.24522			115	6.66	22	10.19	17.89	3.24522		4-5
	262	7.97	15.5	10.74	14.72	3.42038			450	2.58	11.99	6.35	12.91	2.02229			226	12.41	42.85	13.37	24.55	4.25796			17	6.87	24.73	10.22	18.87	3.25478		Group B vs. WT ctr.sh	1.529	-3,160 to 6,219	No	ns	0.7915
	277	6.45	22.75	10.74	19.71	3.42038			436	2.87	33.21	6.5	22.1	2.07006			98	10.27	33.88	13.41	22.68	4.2707			177	7.09	29.4	10.26	21.3	3.26752		Group B vs. Group C	-0.9375	-5,888 to 4,013	No	ns	0.9479
	192	7.48	47.43	10.78	27.28	3.43312			270	2.95	13.52	6.53	13.98	2.07962			47	11.52	52.18	13.51	28.56	4.30255			157	6.13	25.43	10.28	19.35	3.27389		Group B vs. Group D	-1.621	-6,310 to 3,069	No	ns	0.762
	44	6.61	21.97	10.82	18.8	3.44586			506	2.54	8.34	6.53	11.87	2.07962			230	13.21	43.79	13.57	24.92	4.32166			61	7.59	24.83	10.36	19.43	3.29936
	339	6.55	26.96	10.94	20.89	3.48408			555	3.05	17.12	6.53	15.5	2.07962			218	12.61	38.67	13.81	23.37	4.39809			356	7.44	25.13	10.4	18.79	3.3121		5-6
	137	7.87	24.12	11.01	19.39	3.50637			539	3.07	9.5	6.59	11.57	2.09873			311	11.08	38.74	13.91	24.01	4.42994			114	6.44	24.27	10.44	19.1	3.32484		Group B vs. WT ctr.sh	-2.408	-7,098 to 2,281	No	ns	0.4885
	379	8.11	18.44	11.09	16.66	3.53185			510	2.38	15	6.6	15.02	2.10191			194	13.93	61.44	14.04	30.81	4.47134			22	6.17	20.64	10.48	17.64	3.33758		Group B vs. Group C	-4.395	-9,345 to 0,5552	No	ns	0.0949
	245	5.63	32.89	11.15	25.8	3.55096			25	2.41	8.62	6.65	11.48	2.11783			151	13.08	64.43	14.13	31.12	4.5			393	7.76	34.09	10.5	21.79	3.34395		Group B vs. Group D	-6.208	-10,90 to -1,519	Yes	**	0.0055
	22	8	15.91	11.16	15.57	3.55414			449	3.23	16.76	6.66	15.4	2.12102			260	14.01	51.26	14.23	27.14	4.53185			349	7.93	25.31	10.6	18.91	3.3758
	38	7.79	13.79	11.24	14.38	3.57962			205	3.29	10.77	6.68	12.32	2.12739			83	13.98	55.45	14.29	28.25	4.55096			374	8.4	27.56	10.79	19.66	3.43631		6-7
	416	8.17	37.84	11.53	23.47	3.67197			579	3.19	27.65	6.79	19.6	2.16242			124	13.35	36.82	14.39	22.95	4.5828			112	7.6	24.15	11.06	18.88	3.52229		Group B vs. WT ctr.sh	-8.204	-12,89 to -3,515	Yes	***	0.0002
	414	7.05	31.71	11.81	22.73	3.76115			475	3.34	33.24	6.81	21.84	2.16879			19	11.88	44.47	14.43	26.58	4.59554			464	8.07	20.84	11.07	17.2	3.52548		Group B vs. Group C	-5.988	-10,94 to -1,037	Yes	*	0.0128
	296	7.66	20.88	11.9	18.12	3.78981			530	3.16	10.89	6.81	12.63	2.16879			253	12.17	47.61	14.52	25.8	4.6242			284	8.45	23.93	11.13	18.88	3.54459		Group B vs. Group D	-5.604	-10,29 to -0,9147	Yes	*	0.0141
	97	8.29	29.29	11.98	23.38	3.81529			45	3.33	14.64	6.9	14.73	2.19745			178	14.24	56.8	14.54	29.45	4.63057			75	7.97	20.18	11.16	17.29	3.55414
	444	8.57	20.05	12.02	17.41	3.82803			310	3.46	28.06	6.94	20.73	2.21019			304	11.12	55.97	14.56	31.18	4.63694			178	8.43	35.16	11.16	23.09	3.55414		>7
	412	8	44.33	12.23	26.21	3.8949			80	2.54	17.96	6.95	16.45	2.21338			285	13.07	51.09	14.74	27.41	4.69427			348	8.94	20.05	11.16	17.23	3.55414		Group B vs. WT ctr.sh	-26.58	-31,26 to -21,89	Yes	****	<0,0001
	243	7.64	39.7	12.26	25.77	3.90446			137	2.41	25.26	6.97	19.48	2.21975			11	10.51	67.71	14.82	32.89	4.71975			209	9.17	25.98	11.32	19.17	3.6051		Group B vs. Group C	-18.62	-23,57 to -13,66	Yes	****	<0,0001
	474	9.03	22.81	12.31	18.8	3.92038			194	2.69	21.2	6.97	17.95	2.21975			244	15.61	56.41	14.91	28.53	4.74841			449	8.36	31.13	11.32	21.17	3.6051		Group B vs. Group D	-10.23	-14,91 to -5,536	Yes	****	<0,0001
	250	9.32	25.69	12.33	19.78	3.92675			536	3.56	36.97	6.97	23.25	2.21975			22	13.32	38.25	14.92	24.39	4.75159			93	8.49	22.12	11.4	17.83	3.63057
	293	9.22	25.53	12.36	19.81	3.93631			437	3.44	29.87	7.03	21.24	2.23885			68	15.77	15.77	14.95	14.95	4.76115			350	8.93	33.31	11.54	21.77	3.67516
	195	8.8	32.23	12.41	22.1	3.95223			296	2.53	19.24	7.06	17.3	2.24841			60	14.73	56.66	15	29.03	4.77707			354	8.63	21.3	11.57	17.72	3.68471		Test details	Predicted (LS) mean 1	Predicted (LS) mean 2	Predicted (LS) mean diff,	SE of diff,	N1	N2	q	DF
	516	10.76	63.46	12.47	32.78	3.97134			344	3.28	18.8	7.15	16.41	2.27707			323	14.47	54.01	15.05	28.62	4.79299			441	8.72	41.72	11.59	25.66	3.69108
	376	10.24	30.72	12.66	21.1	4.03185			201	3.74	22.34	7.19	17.68	2.28981			229	14.12	45.73	15.1	26.2	4.80892			447	9.4	30.43	11.72	21.56	3.73248		<1
	82	8.8	17.44	12.75	17.28	4.06051			578	3.56	18.46	7.23	17.14	2.30255			145	14.74	46.69	15.11	26.02	4.8121			293	8.41	31.38	11.8	22.07	3.75796		Group B vs. WT ctr.sh	3.375e-14	1.776e-14	1.599e-14	5.143	1	1	3.109e-15	147
	350	11.39	39.11	12.85	23.99	4.09236			336	3.63	28.58	7.32	22.79	2.33121			55	16.11	53.03	15.19	27.49	4.83758			248	7.68	18	11.93	17.15	3.79936		Group B vs. Group C	3.375e-14	4.263e-14	-8.882e-15	5.143	1	1	1.727e-15	147
	261	6.5	26.26	12.92	24.78	4.11465			221	3.05	8.64	7.38	11.49	2.35032			238	16.63	52.91	15.52	27.74	4.94268			20	9.46	21.59	12.09	17.97	3.85032		Group B vs. Group D	3.375e-14	5.329e-15	2.842e-14	5.143	1	1	5.526e-15	147
	364	10.12	32.49	13.1	22.32	4.17197			192	3.47	23.56	7.41	19.05	2.35987			300	16.73	47.11	15.67	26.14	4.99045			192	10.44	30.77	12.12	21.19	3.85987
	448	12.03	57.86	13.12	29.58	4.17834			486	3.35	21.49	7.44	17.73	2.36943			282	17.01	79.12	15.76	35.68	5.01911			222	10.29	37.17	12.12	22.87	3.85987		1-2
	397	10.36	44.83	13.13	25.97	4.18153			496	3.7	28.51	7.44	20.08	2.36943			168	17.7	59.11	15.83	31.46	5.0414			259	9.56	38.53	12.12	24.78	3.85987		Group B vs. WT ctr.sh	13.45	3.15	10.3	1.964	8	6	5.245	147
	271	11.05	33.11	13.22	22.17	4.21019			8	3.98	14.36	7.47	14.53	2.37898			144	14.93	39.85	15.9	25.51	5.06369			323	9.73	36.82	12.19	23.24	3.88217		Group B vs. Group C	13.45	2.14	11.31	2.073	8	5	5.456	147
	366	10.27	33.92	13.3	22.85	4.23567			154	4.03	18.59	7.5	16.43	2.38854			112	16.12	50.17	15.91	27.22	5.06688			397	10.27	21.03	12.25	17.89	3.90127		Group B vs. Group D	13.45	5.017	8.433	1.964	8	6	4.294	147
	36	10.01	23.32	13.35	18.92	4.25159			306	3.94	30.4	7.53	21.28	2.39809			222	15.48	64.02	15.92	31.48	5.07006			30	9.9	28.56	12.26	20.67	3.90446
	205	10.22	36.3	13.37	23.82	4.25796			200	4.13	30.94	7.54	20.96	2.40127			248	18.03	51.2	15.94	26.63	5.07643			443	9.27	36.3	12.29	23.42	3.91401		2-3
	32	12.51	24.24	13.38	18.69	4.26115			267	4.11	14.99	7.56	14.51	2.40764			169	15.97	60.27	16.01	29.87	5.09873			12	10.83	35.31	12.34	22.75	3.92994		Group B vs. WT ctr.sh	20.64	7.567	13.07	1.964	8	6	6.655	147
	408	10.83	39.86	13.38	24.13	4.26115			52	4.1	41.58	7.59	24.52	2.4172			243	16.08	60	16.04	31.37	5.10828			250	9.72	32.85	12.36	22.49	3.93631		Group B vs. Group C	20.64	7.78	12.86	2.073	8	5	6.202	147
	357	10.59	34.92	13.41	22.69	4.2707			35	3.94	20.65	7.6	17.88	2.42038			201	18.17	59.21	16.07	29.43	5.11783			194	8.8	31.33	12.37	22.99	3.93949		Group B vs. Group D	20.64	12.97	7.671	1.964	8	6	3.906	147
	206	12.29	36.98	13.44	23.16	4.28025			179	4.11	12.75	7.63	13.44	2.42994			288	16.46	65.03	16.14	31.42	5.14013			73	10.73	26.44	12.45	19.42	3.96497
	395	9.69	9.73	13.6	14.38	4.33121			380	3.67	24.62	7.67	19.1	2.44268			216	18.2	47.37	16.18	26.29	5.15287			366	10.21	32.88	12.46	21.69	3.96815		3-4
	421	11.53	52.26	13.6	27.46	4.33121			466	4.07	25.51	7.68	19.17	2.44586			113	16.89	76.52	16.36	34.83	5.21019			343	11.06	31.86	12.48	21.24	3.97452		Group B vs. WT ctr.sh	22.65	10.28	12.37	1.964	8	6	6.297	147
	233	11.17	47.27	13.68	27.1	4.35669			22	4.13	11.53	7.72	12.98	2.4586			104	18.5	79.67	16.48	34.2	5.24841			6	10.79	30.81	12.55	20.96	3.99682		Group B vs. Group C	22.65	16.8	5.85	2.073	8	5	2.822	147
	373	12.26	46.31	13.79	25.65	4.39172			447	4.36	15.49	7.78	14.73	2.47771			189	17.77	58.02	16.49	29.13	5.25159			265	10.77	37.49	12.56	24.2	4		Group B vs. Group D	22.65	14.97	7.683	1.964	8	6	3.912	147
	398	8.58	17.52	13.86	18.62	4.41401			57	3.88	33.21	7.81	22.33	2.48726			58	18.42	42.35	16.49	24.62	5.25159			411	11.13	40.69	12.56	24.53	4
	176	13.71	64.17	13.87	30.31	4.4172			24	3.9	16.56	7.88	15.52	2.50955			275	17.33	60.55	16.5	31.46	5.25478			167	10.29	34.76	12.58	23.01	4.00637		4-5
	37	10.31	27.66	13.94	21.21	4.43949			562	4.19	16.53	7.88	15.57	2.50955			276	17.22	53.25	16.5	27.89	5.25478			228	11.02	36.09	12.66	23.54	4.03185		Group B vs. WT ctr.sh	16.66	15.13	1.529	1.964	8	6	0.7786	147
	88	12.44	31.57	13.98	21.58	4.45223			14	4.4	24.08	7.9	18.48	2.51592			50	13.98	91.55	16.64	39.05	5.29936			131	11.48	22.03	12.78	17.56	4.07006		Group B vs. Group C	16.66	17.6	-0.9375	2.073	8	5	0.4522	147
	278	11.6	42.92	14.16	25.65	4.50955			471	4.71	30.88	8.07	21.39	2.57006			284	18.59	64.89	16.89	30.7	5.37898			149	11.37	36.72	12.78	23.05	4.07006		Group B vs. Group D	16.66	18.28	-1.621	1.964	8	6	0.8253	147
	374	13.85	30.84	14.18	22.02	4.51592			127	4.24	23.6	8.1	18.54	2.57962			53	13.59	74.58	16.93	37.69	5.39172			35	10.97	33.29	12.85	21.98	4.09236
	39	12.68	34.32	14.21	22.81	4.52548			416	4.57	35.27	8.1	22.82	2.57962			233	19.14	55.44	17	28.2	5.41401			326	11.25	35.7	12.85	22.82	4.09236		5-6
	35	13.37	35.99	14.39	23.54	4.5828			478	4.6	26.84	8.12	19.57	2.58599			40	16.66	62.73	17.11	29.85	5.44904			409	10.43	60.14	12.88	31.28	4.10191		Group B vs. WT ctr.sh	11.53	13.93	-2.408	1.964	8	6	1.226	147
	208	10.07	48.41	14.42	28.33	4.59236			414	4.68	24.14	8.13	18.61	2.58917			240	20.16	54	17.14	27.68	5.4586			437	10.54	42.93	12.94	24.97	4.12102		Group B vs. Group C	11.53	15.92	-4.395	2.073	8	5	2.12	147
	124	11.07	38.67	14.51	29.08	4.62102			113	4.01	14.51	8.2	14.51	2.61146			16	20.87	69.05	17.2	31.55	5.47771			33	11.57	33.66	12.95	21.95	4.1242		Group B vs. Group D	11.53	17.73	-6.208	1.964	8	6	3.161	147
	330	13.48	23.76	14.53	19.25	4.62739			335	4.04	24.16	8.21	19.12	2.61465			160	16.72	68.84	17.21	33.32	5.48089			107	12.14	28.91	12.95	20.18	4.1242
	46	11.8	40.51	14.56	24.64	4.63694			417	4.79	38.04	8.22	23.69	2.61783			49	20.51	91.91	17.45	37.69	5.55732			403	11.94	32.22	12.98	21.32	4.13376		6-7
	298	14.05	35.3	14.82	22.95	4.71975			429	4.83	33.01	8.22	21.84	2.61783			102	20.34	76.98	17.46	33.2	5.56051			253	9.3	25.69	13.02	19.94	4.1465		Group B vs. WT ctr.sh	6.013	14.22	-8.204	1.964	8	6	4.177	147
	299	13.81	34.59	14.91	22.91	4.74841			472	4.71	38.28	8.22	23.47	2.61783			232	21.79	67.55	17.67	32.08	5.62739			314	11.64	40.43	13.02	24.39	4.1465		Group B vs. Group C	6.013	12	-5.988	2.073	8	5	2.888	147
	425	13.69	52.2	14.92	27.9	4.75159			69	4.4	20.05	8.25	17.29	2.62739			301	21.11	61.63	17.68	30.27	5.63057			159	10.66	40.46	13.06	26.03	4.15924		Group B vs. Group D	6.013	11.62	-5.604	1.964	8	6	2.854	147
	322	12.66	24.09	14.97	19.74	4.76752			242	4.6	31.06	8.25	21.64	2.62739			93	22.46	66.79	17.81	31.02	5.67197			158	11.41	37.06	13.1	23.13	4.17197
	116	13.56	29.74	15.04	21.63	4.78981			31	3.8	20.64	8.28	17.73	2.63694			96	20.36	98.39	17.9	39.01	5.70064			72	11.89	24.62	13.21	18.56	4.20701		>7
	452	15.51	53.89	15.1	27.83	4.80892			302	4.3	25.51	8.28	19.31	2.63694			188	22.29	73.04	17.9	32.99	5.70064			60	12.18	27.36	13.29	19.83	4.23248		Group B vs. WT ctr.sh	9.125	35.7	-26.58	1.964	8	6	13.53	147
	317	15.13	32.27	15.13	21.85	4.81847			399	4.55	40.37	8.28	24.03	2.63694			21	21.45	54.8	18.13	28.43	5.77389			400	11.45	31.4	13.3	22.03	4.23567		Group B vs. Group C	9.125	27.74	-18.62	2.073	8	5	8.979	147
	518	15.95	70	15.16	33.02	4.82803			441	4.76	33.06	8.28	21.79	2.63694			91	18.88	81.37	18.19	35.04	5.79299			442	10.81	22.57	13.34	18.75	4.24841		Group B vs. Group D	9.125	19.35	-10.23	1.964	8	6	5.206	147
	387	14.87	36.29	15.18	23.28	4.83439			440	4.83	42.39	8.29	25.88	2.64013			51	17.25	101.07	18.4	40.89	5.85987			25	12.06	35.3	13.35	23.27	4.25159
	34	14.74	37.47	15.23	23.55	4.85032			281	4.01	39.59	8.38	25.02	2.66879			2	21.77	74.96	18.4	33.59	5.85987			189	12.55	36.19	13.38	22.85	4.26115
	244	10.53	32.77	15.23	24.88	4.85032			365	4.37	23.41	8.38	18.52	2.66879			270	22.23	74.19	18.51	34.13	5.8949			288	11.1	33.89	13.4	22.49	4.26752
	55	14.05	26.85	15.28	21.23	4.86624			547	5.05	15.48	8.41	14.66	2.67834			175	23.63	77.98	18.54	33.59	5.90446			68	11.74	29.19	13.52	21	4.30573
	72	15.32	48.42	15.41	27.42	4.90764			144	5.09	29.77	8.54	20.74	2.71975			177	21.91	68.63	18.55	34.62	5.90764			10	13.01	35.94	13.6	22.64	4.33121
	436	12.8	39.71	15.41	27.39	4.90764			363	4.84	31.61	8.54	21.58	2.71975			307	22.68	81.55	19.08	36.19	6.07643			237	13.04	55.91	13.6	29.42	4.33121
	18	14.22	28.64	15.45	20.86	4.92038			321	5.07	38.49	8.6	24.2	2.73885			52	21.04	82.46	19.4	39.62	6.17834			242	11.76	43.32	13.62	25.39	4.33758
	286	14.01	42.18	15.58	25.46	4.96178			561	5.06	12.26	8.63	13.47	2.74841			173	27.44	85.24	19.6	35.83	6.24204			279	12.62	22.49	13.65	17.88	4.34713
	61	9.76	32.63	15.61	26.27	4.97134			398	4.91	33.89	8.65	23.28	2.75478			69	26.91	60.68	19.64	29.26	6.25478			446	13.09	24.68	13.66	18.51	4.35032
	145	14.68	32.71	15.62	22.69	4.97452			271	4.82	21.55	8.69	18.17	2.76752			79	27.24	80.57	19.67	34.19	6.26433			4	11.05	37.56	13.7	23.82	4.36306
	464	16.82	35.49	15.91	23.23	5.06688			352	5.18	28.58	8.69	20.05	2.76752			202	24.38	81.31	19.9	35.52	6.33758			71	11.76	28.48	13.72	20.4	4.36943
	301	15.09	47.82	15.99	26.72	5.09236			421	4.63	20.69	8.69	17.36	2.76752			121	26.27	67.09	20.03	31.28	6.37898			336	11.82	38.9	13.72	23.78	4.36943
	76	13.48	41.65	16	26.18	5.09554			168	4.73	26.97	8.78	19.88	2.79618			139	26.51	75.41	20.05	34.93	6.38535			100	11.99	29.46	13.79	21.08	4.39172
	191	13.25	47.75	16.02	28.08	5.10191			246	5.25	14.77	8.78	14.62	2.79618			281	25.14	91.63	20.19	38.93	6.42994			152	10.76	35.65	13.82	23.26	4.40127
	367	17.75	62.51	16.13	30	5.13694			10	5.09	470.72	8.81	164.31	2.80573			110	25.69	88.25	20.59	37.2	6.55732			283	12.63	36.92	13.91	23.24	4.42994
	519	18.68	75.15	16.18	32.66	5.15287			455	5.32	36.65	8.81	23.98	2.80573			279	23.56	74.96	20.75	34.7	6.60828			439	12.1	52.77	13.91	28.85	4.42994
	99	15.66	48.01	16.27	27.28	5.18153			391	5.4	28.93	8.85	20.48	2.81847			203	30.52	86.65	20.91	35.33	6.65924			27	11.46	33.94	13.94	23.76	4.43949
	113	18.3	63.4	16.27	31.98	5.18153			108	4.33	31.22	8.86	21.96	2.82166			131	20.15	71.61	21.01	37.99	6.69108			156	12.45	34.05	13.94	22.29	4.43949
	324	18.1	53.54	16.4	27.96	5.22293			528	5.64	24.79	8.95	18.85	2.85032			324	28.45	43.26	21.23	26.53	6.76115			258	13.1	46.49	13.98	26.14	4.45223
	69	16.01	35.77	16.41	23.42	5.22611			126	5.8	28.41	8.98	20.08	2.85987			108	27.36	88.16	21.26	37.3	6.7707			448	13.15	43.61	13.98	25.01	4.45223
	427	15.44	49.67	16.68	29.83	5.3121			410	5.54	33.11	9	21.76	2.86624			153	30.61	65.28	21.36	30.97	6.80255			70	11.79	37.11	14.02	23.67	4.46497
	284	18.43	47.93	16.78	26.75	5.34395			361	5.53	32.52	9.03	21.52	2.8758			242	30.79	79.44	21.53	34.16	6.85669			76	13.32	34.67	14.03	22.32	4.46815
	345	17.61	51.45	16.99	27.55	5.41083			237	5.13	25.79	9.1	20.55	2.89809			221	24.74	101.77	21.58	42.34	6.87261			229	12.68	28.69	14.03	20.15	4.46815
	258	19.26	37.58	17.04	23.59	5.42675			58	5.83	27.29	9.13	19.61	2.90764			212	30.37	81.11	21.73	35.49	6.92038			153	12.66	27.88	14.05	20.31	4.47452
	248	14.6	45.36	17.19	27.6	5.47452			266	5.98	18.95	9.13	16.48	2.90764			174	32.07	71.06	21.73	32.06	6.92038			65	12.72	51.72	14.09	27.75	4.48726
	303	18.42	42.42	17.21	25.6	5.48089			422	5.28	34.3	9.13	22.58	2.90764			45	28.02	119.5	21.83	43.47	6.95223			88	12.9	43.06	14.12	25.03	4.49682
	320	16.26	39.4	17.25	25.07	5.49363			556	5.7	24.28	9.22	18.92	2.93631			100	31.92	84.36	21.85	35.59	6.9586			257	10.99	27.02	14.12	21.04	4.49682
	428	18.94	61.9	17.25	31.97	5.49363			492	5.76	36.8	9.25	23.35	2.94586			214	30.94	100.99	21.96	44.08	6.99363			313	12.64	28.88	14.12	20.95	4.49682
	440	16.77	59.41	17.34	31.85	5.52229			118	5.59	33.83	9.29	23.26	2.9586			224	31.48	84.3	21.99	35.18	7.00318			357	10.71	37.82	14.12	24.2	4.49682
	306	15.08	33.07	17.37	23.82	5.53185			61	5.31	24.09	9.34	19.7	2.97452			106	31.81	100.35	22.02	41.35	7.01274			151	12.92	43.08	14.14	25.44	4.50318
	129	15.55	66.14	17.4	33.05	5.5414			314	5	30.13	9.34	21.32	2.97452			128	23.6	90.28	22.14	39.09	7.05096			134	12.09	28.28	14.16	20.26	4.50955
	418	18.68	63.38	17.41	32.46	5.54459			479	5.7	32.16	9.38	21.62	2.98726			74	24.72	92.57	22.25	37.87	7.08599			38	13.1	30.93	14.17	21.4	4.51274
	7	15.46	40.58	17.46	26.4	5.56051			150	5.26	26.33	9.4	19.75	2.99363			200	29.85	81.77	22.42	36.03	7.14013			39	13.03	40.09	14.18	24.31	4.51592
	94	15.28	36.98	17.51	27.55	5.57643			161	6.15	28.91	9.43	20.7	3.00318			294	30.06	74.31	22.59	33.97	7.19427			44	14.39	45.25	14.2	25.26	4.52229
	200	18.37	55.55	17.63	29.14	5.61465			564	5.83	33.26	9.43	21.66	3.00318			6	34.53	74.98	22.6	33	7.19745			391	12.73	42.54	14.21	25.35	4.52548
	165	20.56	49.22	17.73	27.12	5.6465			13	6.33	36.87	9.44	23.22	3.00637			302	27.71	73.37	22.81	36.28	7.26433			445	13.75	38.7	14.24	23.53	4.53503
	30	17.42	54.9	17.84	30.23	5.68153			143	5.23	27.85	9.44	20.24	3.00637			65	35.77	95.75	22.9	37.63	7.29299			11	13.71	38.14	14.29	23.63	4.55096
	5	20.28	47.67	17.86	26.46	5.6879			50	5.82	31.91	9.51	21.64	3.02866			287	37.16	79.04	23.15	33.29	7.37261			292	12.66	37.2	14.29	23.51	4.55096
	66	14.33	46.03	17.87	34.05	5.69108			395	6.5	23.63	9.51	18.16	3.02866			183	37.53	98.36	23.16	38	7.3758			69	13.26	41.27	14.3	25.12	4.55414
	67	21.65	42.16	17.88	25.12	5.69427			33	6.32	44.15	9.6	26.88	3.05732			72	34.78	82.3	23.62	35.19	7.52229			264	14.34	31.91	14.31	21.35	4.55732
	25	20.75	43.27	17.97	25.52	5.72293			330	6.73	28.75	9.6	20.39	3.05732			77	37.03	95.51	23.65	38.37	7.53185			207	13.41	35.51	14.42	22.95	4.59236
	382	20.73	48.48	17.99	26.49	5.7293			431	5.71	28.12	9.6	20.45	3.05732			137	32.13	83.84	23.7	35.01	7.54777			408	13.43	37.58	14.42	24.05	4.59236
	341	17.16	29.11	18.13	22.23	5.77389			532	6.76	20.88	9.69	17.07	3.08599			278	28.8	102	23.72	43.46	7.55414			340	13.93	28.3	14.43	20.18	4.59554
	152	22.11	70.6	18.3	32.3	5.82803			320	6.09	28.63	9.78	20.73	3.11465			13	35.97	79.35	23.81	34.65	7.5828			427	13.73	48.23	14.52	27.01	4.6242
	189	22.07	56.18	18.33	28.25	5.83758			220	5.13	33.4	9.82	22.84	3.12739			46	35.19	80.95	23.89	35.02	7.60828			311	14.7	42.53	14.54	25.23	4.63057
	315	23.23	52.64	18.34	27.5	5.84076			331	7.03	21.72	9.82	17.47	3.12739			182	38.07	100.95	23.98	39.35	7.63694			236	13.72	42.57	14.56	25.87	4.63694
	80	17.77	38.78	18.36	25.28	5.84713			367	6.91	35.43	9.84	22.95	3.13376			193	25.82	96.35	24.03	41.18	7.65287			344	13.71	25.54	14.57	19.78	4.64013
	356	22.58	77.61	18.41	34.65	5.86306			301	6.46	31	9.91	21.13	3.15605			236	40.45	109.25	24.41	39.96	7.77389			47	13.67	34.92	14.6	22.51	4.64968
	92	23.4	93.44	18.6	37.38	5.92357			448	6.92	35.24	9.91	22.6	3.15605			165	39.74	107.67	24.61	39.61	7.83758			59	10.1	29.68	14.6	23.29	4.64968
	393	21.28	70.45	18.77	32.61	5.97771			217	6.57	25.36	9.95	19.21	3.16879			149	42.27	78.78	25.22	33.27	8.03185			275	13.07	33.7	14.65	22.68	4.66561
	439	22.74	69.85	19.27	32.21	6.13694			453	6.92	43.63	9.95	25.55	3.16879			219	42.01	91.88	25.25	37.61	8.0414			416	12.22	36.52	14.73	24.02	4.69108
	257	16.58	58.94	19.39	34.91	6.17516			234	7.07	24.64	9.99	18.84	3.18153			39	42.56	106.88	25.36	40.94	8.07643			345	13.69	32.39	14.74	22.28	4.69427
	203	24.5	62.88	19.45	30.18	6.19427			104	6.91	40.31	10	27.45	3.18471			125	43.63	114.45	25.38	40.68	8.0828			410	15.31	39.68	14.74	24.89	4.69427
	419	23.43	37.34	19.54	24.36	6.22293			427	7.04	29.67	10.04	21.1	3.19745			191	43.37	120.23	25.66	43.38	8.17197			202	15.62	38.91	14.76	23.15	4.70064
	179	26.31	41.2	19.59	24.09	6.23885			465	6.52	33.13	10.06	22.39	3.20382			26	29.81	98.81	25.67	41.75	8.17516			91	15.5	46.04	14.78	25.59	4.70701
	420	25.13	84.71	20.05	35.88	6.38535			430	7.1	36.03	10.09	23.09	3.21338			7	38.95	82.44	25.7	35.16	8.18471			430	13.58	42.99	14.81	25.98	4.71656
	130	26.8	77.29	20.14	33.93	6.41401			357	6.81	33.63	10.12	22.44	3.22293			133	34.85	118.27	26.05	53.56	8.29618			444	14.92	47.01	14.87	25.89	4.73567
	163	26.8	77.29	20.14	33.93	6.41401			337	7.14	17.25	10.13	15.61	3.22611			123	44.88	101.31	26.56	39.71	8.4586			187	14.41	53.52	14.89	29.51	4.74204
	266	26.43	59.98	20.27	29.63	6.45541			227	7.42	56.72	10.18	28.69	3.24204			1	44.87	102.97	26.7	39.37	8.50318			66	13.95	43.28	14.91	25.31	4.74841
	363	23.96	72.65	20.38	33.68	6.49045			5	7.16	29.71	10.21	20.93	3.25159			234	46.77	101.08	27.45	39.37	8.74204			404	14.29	37.32	14.92	23.64	4.75159
	104	20.28	78.67	20.4	40.41	6.49682			148	6.84	30.86	10.21	21.35	3.25159			23	44.89	108.34	27.63	42.06	8.79936			164	15.73	40.56	14.96	24.47	4.76433
	194	24.81	59.47	20.44	30.41	6.50955			538	7.39	34.1	10.21	22.59	3.25159			298	34.39	105.32	27.69	44.95	8.81847			426	14.58	33.69	15	22.05	4.77707
	307	24.58	42.89	20.47	28.39	6.51911			469	6.33	28.22	10.23	20.74	3.25796			143	48.29	94.88	27.77	38.45	8.84395			101	15.72	47.98	15.04	26.39	4.78981
	234	27.14	74.86	20.53	33.4	6.53822			72	7.19	18.21	10.26	16.16	3.26752			90	48.11	125.21	27.98	45.87	8.91083			360	14.53	47.61	15.06	26.88	4.79618
	442	22.72	64.32	20.53	32.44	6.53822			216	7.42	38.14	10.28	23.52	3.27389			163	55.41	83.32	28.03	34.12	8.92675			352	16.3	34.52	15.19	22.01	4.83758
	87	25.89	62.18	20.62	30.41	6.56688			418	7.21	51.74	10.3	28.77	3.28025			71	50.83	81.22	28.3	34.83	9.01274			401	13.94	56.52	15.25	32.35	4.85669
	381	29.15	72.76	20.67	32.28	6.5828			497	7.28	36.81	10.3	22.99	3.28025			198	41.77	119.75	28.35	45.55	9.02866			111	14.94	39	15.26	24.05	4.85987
	70	27.96	74.66	20.9	33.43	6.65605			77	7.34	20.01	10.31	17.01	3.28344			187	57.74	112.47	28.5	43.48	9.07643			51	16.59	53.55	15.28	27.71	4.86624
	332	25.31	93.9	20.93	39.33	6.66561			370	6.67	14.42	10.34	14.43	3.29299			209	37.39	110.9	28.66	44.02	9.12739			14	15.68	35.13	15.32	22.42	4.87898
	380	28.18	69.33	20.98	31.87	6.68153			454	7.28	30.81	10.38	20.88	3.30573			8	44.15	114.88	28.71	43.73	9.14331			206	15.52	39.33	15.32	23.89	4.87898
	207	28.3	69.73	21.18	32.72	6.74522			278	7.26	34.61	10.39	22.98	3.30892			25	48.24	122.04	28.73	44.22	9.14968			28	16.15	32.96	15.35	21.94	4.88854
	85	26.97	67.84	21.29	32.72	6.78025			129	6.95	28.11	10.43	20.17	3.32166			147	57.37	115.58	28.77	42.12	9.16242			332	15.49	39.22	15.38	23.83	4.89809
	404	30.52	78.95	21.31	33.54	6.78662			584	7.03	32.22	10.44	21.79	3.32484			86	57.43	126.64	29.23	45.65	9.30892			48	16.03	57.18	15.48	28.83	4.92994
	54	17.52	79.17	21.81	48.54	6.94586			324	6.85	38.82	10.47	24.42	3.33439			130	51.11	83.34	29.55	37.52	9.41083			407	14.82	49.57	15.52	27.38	4.94268
	79	31.58	69.2	21.81	31.77	6.94586			317	7.66	34.35	10.5	22.45	3.34395			186	57	111.48	29.56	39.74	9.41401			372	14.91	51.18	15.57	28.59	4.9586
	485	28.76	79.44	21.83	36.66	6.95223			582	7.53	42.11	10.5	24.73	3.34395			66	54.12	100.35	29.63	39.77	9.43631			412	17.45	51.78	15.58	27.72	4.96178
	369	30.94	78.77	21.9	34.26	6.97452			385	7.53	26.51	10.53	20.51	3.3535			263	62.77	94.34	30.16	36.83	9.6051			245	15.78	31.71	15.72	22.37	5.00637
	4	28.01	52.08	22.06	29.11	7.02548			566	7.39	34.06	10.53	21.88	3.3535			156	65.36	152.18	31.58	48.26	10.0573			316	17.07	43.73	15.73	24.97	5.00955
	504	30.66	111.99	22.13	42.25	7.04777			341	6.21	26.95	10.56	20.69	3.36306			184	68.14	102.41	32.03	39.23	10.2006			130	16.25	34.39	15.74	22.43	5.01274
	41	28.52	60.77	22.14	30.76	7.05096			443	7.56	31.11	10.57	21.14	3.36624			171	65.09	114.79	32.05	41.72	10.207			103	16.94	43.25	15.84	25.23	5.04459
	449	33.83	87.69	22.2	34.98	7.07006			356	7.6	36.28	10.6	22.47	3.3758			3	64.57	140.12	32.85	49.28	10.4618			87	15.69	48.41	15.86	26.79	5.05096
	287	28.66	67.18	22.67	32.63	7.21975			105	6.68	25.68	10.69	19.64	3.40446			119	71.16	129.97	33.09	44.74	10.5382			109	17.51	52.68	15.87	27.57	5.05414
	401	31.82	72.58	22.81	33.49	7.26433			283	8.12	43.9	10.7	25.24	3.40764			59	96.13	150.83	37.37	46.77	11.9013			244	13.39	40.18	15.93	25.53	5.07325
	121	32.48	76.97	22.83	34.15	7.2707			343	7.44	32.89	10.7	23.04	3.40764			305	84.47	168.99	38.09	56.18	12.1306			310	17.76	46.88	15.94	25.74	5.07643
	288	34.73	78.43	23.05	34.07	7.34076			412	7.03	28.98	10.7	20.74	3.40764			136	106.77	212.07	42.06	60.16	13.3949			23	16.06	38.3	16	23.69	5.09554
	311	32.97	64.19	23.05	31.86	7.34076			553	8.23	32.04	10.7	21.27	3.40764			88	98.06	219.01	43.27	62.42	13.7803			341	17.04	37.04	16.04	23.29	5.10828
	507	34.79	99.78	23.07	38.02	7.34713			393	7.33	32.16	10.71	22.02	3.41083			129	114.81	209.08	45.11	59.35	14.3662			201	16.94	50.36	16.23	27.25	5.16879
	211	35.71	69.81	23.17	32.23	7.37898			48	7.73	32.49	10.72	22.07	3.41401			140	118.73	239.63	45.83	66.82	14.5955			298	18.8	49.57	16.23	26.73	5.16879
	302	33.08	77.75	23.29	35.9	7.4172			468	8.35	51.51	10.75	27.1	3.42357			196	113.43	214.01	55.08	67.69	17.5414			3	16.29	28.87	16.27	21.09	5.18153
	512	38.76	97.99	23.33	40.21	7.42994			186	7.41	26.66	10.82	20.89	3.44586											291	14.64	50.26	16.27	28.41	5.18153
	178	33.52	78.58	23.45	34.08	7.46815			409	7.53	34.42	10.85	22.59	3.45541		CMT1A sh1	Fiber Label	Inner Area	Total Area	Inner Perimeter	Outer Perimeter	Axon diameter (µm)			123	14.63	51.85	16.28	29.92	5.18471
	74	39.08	95	23.62	37	7.52229			379	8.17	38.68	10.91	24.41	3.47452		Rat number 57	456	0.8	3.99	3.34	7.34	1.06369			415	18.89	50.57	16.31	26.63	5.19427
	265	33.64	69.54	23.72	33.09	7.55414			318	7.19	32.51	10.93	22.37	3.48089			348	0.93	9.74	3.47	11.72	1.1051			212	17.68	43.92	16.32	25.13	5.19745
	523	36.01	110.03	23.72	40.46	7.55414			124	8.22	25.49	11	18.91	3.50318			1	1.2	8.88	4.09	11.57	1.30255			387	15.13	41.77	16.33	25.24	5.20064
	65	26.86	62.09	23.77	33.59	7.57006			256	8.54	30.24	11	20.95	3.50318			444	1.91	11.53	5.16	12.67	1.64331			84	16.63	27.53	16.34	20.56	5.20382
	343	36.25	99.09	23.86	37.96	7.59873			378	8.54	29.94	11	20.31	3.50318			186	2.04	15.42	5.38	15	1.71338			347	18.42	48.1	16.35	26.36	5.20701
	325	36.8	89.09	23.89	36.67	7.60828			358	8.19	42.07	11.01	24.81	3.50637			337	1.85	12.33	5.69	13.69	1.8121			132	17.82	39.7	16.45	24.05	5.23885
	342	33.09	81.49	24.02	35.53	7.64968			226	7.48	34.8	11.09	22.59	3.53185			301	2.4	8.28	5.75	10.84	1.83121			324	19.38	42.37	16.46	25.22	5.24204
	269	38.74	95.09	24.11	37.96	7.67834			451	6.76	36.34	11.09	23.26	3.53185			327	2.32	5.54	5.75	8.76	1.83121			108	17.46	53.29	16.5	28.04	5.25478
	508	39.92	96.17	24.31	37.36	7.74204			288	8.22	35.28	11.1	22.64	3.53503			78	2.54	11.64	6.04	12.86	1.92357			402	17.8	51.39	16.51	27.71	5.25796
	510	40.03	101.69	24.6	38.79	7.83439			386	8.07	34.61	11.1	22.51	3.53503			403	2.63	9.2	6.31	11.41	2.00955			423	18.89	41.13	16.52	24.03	5.26115
	402	38.61	93.68	24.66	37.85	7.8535			428	9.05	34.58	11.13	22.01	3.54459			58	2.73	9.84	6.35	11.94	2.02229			139	12.78	71.83	16.62	39.19	5.29299
	186	41.87	87.02	24.81	35.38	7.90127			218	8.65	23.01	11.19	18.2	3.56369			203	2.65	18.74	6.35	16.78	2.02229			168	17.41	58.16	16.64	29.88	5.29936
	483	31.62	86.54	24.93	39.39	7.93949			476	7.93	38.05	11.23	24.23	3.57643			88	2.89	17.48	6.62	15.7	2.10828			208	16.61	47.2	16.65	26.48	5.30255
	308	37.33	79.9	25.02	35.54	7.96815			230	9.29	35.55	11.29	22.64	3.59554			170	3.29	20.67	6.97	17.73	2.21975			15	18.85	47.66	16.67	26.11	5.30892
	337	36.41	91.26	25.13	37.99	8.00318			99	7.41	31.7	11.32	22.16	3.6051			347	3.42	25.82	7.1	20.92	2.26115			232	18.83	64.31	16.79	30.43	5.34713
	344	39.72	86.07	25.41	36.07	8.09236			396	9	29.71	11.37	20.59	3.62102			312	3.64	8.7	7.12	11.15	2.26752			318	18.86	45.63	16.82	26.04	5.35669
	432	40.04	93.48	25.48	37.39	8.11465			62	9.15	48.21	11.41	28.9	3.63376			241	5.2	16.15	8.54	15.04	2.71975			49	19.01	53.54	16.87	27.64	5.37261
	133	42.19	86.53	25.76	36.72	8.20382			348	9.16	44.94	11.41	26.23	3.63376			59	5.2	26.31	8.59	19.47	2.73567			315	16.52	45.69	16.89	27.76	5.37898
	462	44.08	113.39	25.81	41.67	8.21975			251	7.93	25.11	11.48	20.45	3.65605			79	5.22	26.51	8.68	19.6	2.76433			13	16.93	36.75	16.94	23.86	5.3949
	247	39.12	83.5	25.85	36.38	8.23248			413	7.66	24.68	11.55	19.34	3.67834			351	4.03	27.07	8.71	20.68	2.77389			371	19.38	52.64	16.94	27.33	5.3949
	430	47.01	101	26.08	38.28	8.30573			219	8.72	36.89	11.7	23.9	3.72611			251	5.01	20.21	8.72	17.25	2.77707			210	19.32	47.31	16.99	26.29	5.41083
	158	42.76	61.02	26.17	30.99	8.33439			196	9.47	51.27	11.78	27.86	3.75159			406	5.53	16.23	8.94	15.22	2.84713			299	19.2	48.29	17.01	26.61	5.4172
	230	40.75	94.05	26.28	38.03	8.36943			43	9.28	34.5	11.81	22.32	3.76115			139	5.32	22.22	8.96	18.06	2.8535			329	18.42	35.32	17.01	22.89	5.4172
	275	46.52	105.6	26.36	39.52	8.3949			327	9.06	21.65	11.82	17.74	3.76433			414	5.84	30.31	8.96	21.15	2.8535			370	18.31	36.58	17.08	23.49	5.43949
	169	50.35	89.26	27.03	35.99	8.60828			20	9.38	33.09	11.84	21.94	3.7707			280	5.48	26.57	9	19.61	2.86624			361	20.32	58.93	17.14	28.96	5.4586
	166	49.04	112.17	27.07	40.32	8.62102			577	9.73	39.19	11.85	23.55	3.77389			277	5.74	23.17	9.03	18.6	2.8758			386	17.74	51.98	17.19	29.17	5.47452
	155	48.57	84.78	27.25	35.39	8.67834			85	8.09	27.83	11.86	20.86	3.77707			439	5.17	22.29	9.07	18.36	2.88854			121	17.74	44.85	17.2	26.63	5.47771
	156	46.68	110.63	27.27	41.69	8.68471			382	9.55	34.7	11.9	22.47	3.78981			400	5.45	25.41	9.25	19.39	2.94586			309	18.94	57.8	17.28	29.22	5.50318
	107	43.17	118.07	27.28	42.38	8.6879			526	8.86	50.05	11.9	27.81	3.78981			350	5.76	33.48	9.61	22.35	3.06051			104	20.16	57.74	17.34	28.9	5.52229
	390	49.23	91.72	27.37	36.64	8.71656			223	8.35	32.6	11.98	21.7	3.81529			112	5.63	27.83	9.66	21.06	3.07643			113	15.97	35.28	17.36	23.96	5.52866
	51	51.98	113.68	27.51	40.55	8.76115			503	9.92	45.25	11.98	25.22	3.81529			183	6.53	35.54	9.72	23.11	3.09554			226	18.83	72.45	17.4	33.28	5.5414
	360	44.95	104.99	27.73	39.83	8.83121			323	8.85	37.68	12.01	23.39	3.82484			264	6.59	18.78	9.72	17.99	3.09554			191	17.23	38.25	17.42	24.84	5.54777
	183	46.52	82.05	28.05	35.65	8.93312			550	9.81	33.54	12.01	22.78	3.82484			141	6.36	26.29	9.73	19.73	3.09873			135	16.69	46.59	17.43	27.4	5.55096
	392	53.18	107.22	28.15	39.96	8.96497			435	9.6	39.94	12.04	24.23	3.83439			199	6.49	34	9.81	22.06	3.1242			42	20.97	37.29	17.45	23.07	5.55732
	526	50.45	122.14	28.22	42.47	8.98726			392	9.76	37.46	12.12	23.3	3.85987			268	6.67	19.19	9.82	16.38	3.12739			399	19.26	41.48	17.47	25.62	5.56369
	289	51.11	113.66	28.31	42.23	9.01592			434	10.01	36.08	12.12	22.8	3.85987			140	6.85	38.27	10.06	23.68	3.20382			29	20.74	49.36	17.61	27.05	5.60828
	455	49.4	96.93	28.67	39	9.13057			523	9.38	38.45	12.16	23.56	3.87261			353	7.38	34.55	10.38	22.19	3.30573			241	17.96	50.13	17.67	29.76	5.62739
	147	53.93	100.22	28.71	39.04	9.14331			376	9.95	35.92	12.2	23.21	3.88535			206	5.92	28.12	10.52	21.64	3.35032			456	21.63	54.43	17.78	27.76	5.66242
	1	53.77	99.75	29.07	39.26	9.25796			59	9.66	62.67	12.22	31.75	3.89172			452	7.67	29.72	10.53	20.83	3.3535			282	21.76	43.95	17.85	25.33	5.68471
	467	58.01	147.8	29.17	46.46	9.28981			309	8.09	32.98	12.22	22.72	3.89172			25	7.33	26.64	10.63	20.22	3.38535			83	21.48	48.36	17.89	26.53	5.69745
	122	51.29	115.07	29.18	43.09	9.29299			355	9.97	40.89	12.28	24.64	3.91083			40	8.23	24.77	11.01	18.92	3.50637			98	17.41	59.3	17.89	31.42	5.69745
	290	56.12	118.54	29.3	41.62	9.33121			563	10.27	40.56	12.37	24.04	3.93949			402	7.88	19.74	11.01	16.95	3.50637			280	19.97	38.71	17.91	24.26	5.70382
	515	49.82	103.81	29.46	40.3	9.38217			411	10.09	44.32	12.38	25.3	3.94268			106	7.61	25.42	11.15	19.66	3.55096			162	20	53.71	17.94	28.69	5.71338
	472	53.39	123.11	29.65	43.01	9.44268			408	8.98	45.08	12.41	25.32	3.95223			196	8.85	35.94	11.15	23.01	3.55096			286	18.4	68.29	17.95	32.83	5.71656
	506	54.63	119.95	29.68	42.79	9.45223			464	8.74	42.53	12.41	26.37	3.95223			454	8.4	40.63	11.16	24.45	3.55414			247	21.62	47.89	17.99	26.7	5.7293
	348	54.9	117.55	29.82	42.18	9.49682			101	11.11	70.17	12.47	32.71	3.97134			376	9.06	25.68	11.31	18.94	3.60191			80	20.73	29.71	18.04	21.36	5.74522
	274	57.69	112.58	29.87	41.31	9.51274			198	10.67	28.04	12.47	20.08	3.97134			442	9.38	30.38	11.6	20.93	3.69427			190	21.71	38.79	18.04	23.64	5.74522
	509	49.25	104.1	29.88	40.74	9.51592			90	10.77	34.92	12.5	22.41	3.98089			115	8.97	24.13	11.71	18.68	3.7293			394	21.32	69.26	18.14	32.83	5.77707
	171	56.86	112.18	29.96	41.19	9.5414			202	10.29	41.9	12.54	24.61	3.99363			405	8.92	23.51	11.87	19.08	3.78025			267	22.05	46.75	18.21	26.09	5.79936
	273	51.23	119.91	29.97	43.51	9.54459			21	9.7	45.75	12.55	29.65	3.99682			175	10.03	42.6	11.88	24.65	3.78344			308	22.39	56.04	18.32	28.62	5.83439
	458	56.83	84.6	29.99	35.87	9.55096			244	11.04	44.38	12.6	25.37	4.01274			382	9.73	30.12	12.15	20.81	3.86943			365	22.72	58.92	18.34	29.49	5.84076
	106	55.71	143.52	30.25	52.31	9.63376			49	9.93	32.08	12.64	21.79	4.02548			476	10.27	37.04	12.15	23.42	3.86943			211	20.13	41.21	18.44	25.49	5.87261
	361	59.02	114.44	30.3	41.43	9.64968			132	11	44	12.64	25.48	4.02548			124	8.09	23.78	12.22	19.57	3.89172			337	18.03	63.66	18.44	31.63	5.87261
	335	56.98	127.22	30.39	43.65	9.67834			504	10.25	28.46	12.69	20.17	4.0414			50	10.04	42.58	12.26	24.72	3.90446			5	21.47	49.62	18.46	27.46	5.87898
	172	64.77	119.69	30.45	41.22	9.69745			483	9.38	37.72	12.75	23.98	4.06051			410	8.76	25.53	12.32	20.38	3.92357			451	22.71	52.8	18.57	27.74	5.91401
	477	49.62	117.76	30.46	49.42	9.70064			583	10.64	40.54	12.75	24.12	4.06051			217	9.85	48.06	12.44	27.88	3.96178			362	23.87	63.9	18.6	30.57	5.92357
	123	60.15	99.2	30.77	39.17	9.79936			415	10.56	34.13	12.78	23.12	4.07006			425	10.62	29.19	12.45	20.62	3.96497			225	24.32	68.14	18.66	31.36	5.94268
	457	64.83	106.96	30.79	39.5	9.80573			405	11.22	28.81	12.85	20.44	4.09236			234	10.54	30.33	12.46	20.93	3.96815			7	23.93	54.66	18.74	27.94	5.96815
	470	60.61	123.43	30.83	42.62	9.81847			537	11.04	34.99	12.9	22.22	4.10828			95	11	41.09	12.5	24.26	3.98089			305	23.41	64.35	18.75	31.32	5.97134
	103	59.77	122.26	31.31	43.81	9.97134			580	11.25	43.32	12.94	25.05	4.12102			160	10.73	41.33	12.56	24.64	4			254	22.77	50.4	18.97	27.28	6.0414
	312	60.68	119.62	31.32	42.71	9.97452			374	11.87	39.43	12.98	23.79	4.13376			220	10.7	45.45	12.59	26.81	4.00955			395	25.07	50.53	19.01	27.09	6.05414
	336	56.11	132.43	31.35	44.86	9.98408			40	11.74	34.56	13	22.14	4.14013			61	10.89	37.45	12.66	23.29	4.03185			420	20.67	54.63	19.01	29.49	6.05414
	469	64.15	122.39	31.53	42.6	10.0414			315	10.87	33.73	13.02	22.37	4.1465			99	11.59	46.59	12.66	25.9	4.03185			165	24.74	60.06	19.09	29.74	6.07962
	105	62.04	117.83	31.63	42.58	10.0732			445	10.59	38.61	13.03	24.03	4.14968			391	8.63	28.58	12.66	21.44	4.03185			43	22.7	66.45	19.2	32.68	6.11465
	318	62.63	100.15	31.94	39.58	10.172			572	11.43	38.59	13.06	23.56	4.15924			363	10.64	53.08	12.71	28.54	4.04777			398	23.27	50.93	19.25	27.71	6.13057
	346	58.52	124.65	32.24	45.08	10.2675			354	10.38	36.22	13.08	23.71	4.16561			210	9.43	39.74	12.8	24.49	4.07643			278	24.16	48.96	19.34	26.89	6.15924
	157	51.95	110.79	32.43	44.19	10.328			149	10.89	40.33	13.13	26.59	4.18153			253	11.66	39.81	12.81	24.04	4.07962			388	22.16	56.74	19.35	34.1	6.16242
	140	73.46	130.1	32.65	44.56	10.3981			473	10.61	52.39	13.13	28.2	4.18153			356	9.99	41.01	12.86	25.26	4.09554			452	26.38	66.78	19.41	33.2	6.18153
	109	56.13	129.78	32.87	47.86	10.4682			491	11.18	50.97	13.16	27.54	4.19108			421	9.01	32.27	12.86	22.62	4.09554			200	26.57	51.66	19.46	27.09	6.19745
	270	67.94	133.35	33.03	46.25	10.5191			332	12.14	32.56	13.19	21.41	4.20064			144	11.92	43.08	13.1	24.96	4.17197			205	25.2	54.87	19.47	28.54	6.20064
	377	66.72	129.7	33.13	44.77	10.551			495	11.54	31.39	13.22	21.53	4.21019			3	9.41	31.1	13.11	21.95	4.17516			89	26.69	68.43	19.57	32.24	6.23248
	463	74.96	145.2	33.16	46.91	10.5605			139	11.82	34.97	13.36	22.53	4.25478			121	12.02	27.32	13.22	19.73	4.21019			453	25.36	61.64	19.67	30.23	6.26433
	134	70.8	120	33.39	42.43	10.6338			494	12.71	52.49	13.42	27.77	4.27389			73	11.6	33.7	13.25	22.33	4.21975			263	27.93	52.43	20.01	29.09	6.37261
	465	75.98	124.53	33.57	42.71	10.6911			511	12.72	56.87	13.44	28.68	4.28025			127	12.96	30.36	13.51	20.76	4.30255			414	29.15	64.49	20.07	30.13	6.39172
	486	65.61	129.37	33.75	46.39	10.7484			131	9.56	37.23	13.55	24.15	4.31529			159	12.18	42.57	13.54	24.82	4.3121			81	26.32	56.01	20.22	29	6.43949
	119	75.55	145.38	34.44	47.89	10.9682			311	12.62	40.32	13.56	24.42	4.31847			47	12.38	39.18	13.57	24.12	4.32166			459	28.74	60.9	20.23	29.52	6.44268
	517	84.13	150.68	35.04	46.86	11.1592			316	11	29.6	13.61	21.72	4.33439			117	12.69	36.61	13.57	22.94	4.32166			373	23.47	45.82	20.31	27.41	6.46815
	246	81.6	168.07	35.19	49.39	11.207			467	12	45.85	13.68	25.74	4.35669			272	12.52	34.8	13.6	22.6	4.33121			106	25.82	53.58	20.4	28.93	6.49682
	490	78	146.97	35.19	47.45	11.207			125	12	41.24	13.69	24.57	4.35987			340	12.72	38.56	13.6	23.73	4.33121			440	26.05	44.27	20.42	26.55	6.50318
	148	76.46	139.05	35.41	47.23	11.2771			401	12.81	41.14	13.72	24.42	4.36943			385	12.46	39.63	13.6	24.08	4.33121			320	25.77	65.64	20.47	32.46	6.51911
	161	74.72	137.55	35.45	46.07	11.2898			444	13.3	41.03	13.77	24.03	4.38535			416	12.54	28.41	13.6	20.39	4.33121			325	29.38	61.01	20.48	29.61	6.52229
	115	78.7	159.59	35.46	49.77	11.293			500	12.08	46.86	13.77	26.8	4.38535			24	12	46.66	13.63	25.91	4.34076			255	28.04	49.54	20.49	26.97	6.52548
	456	86.19	150.28	35.53	46.42	11.3153			403	13.23	46.22	13.86	25.9	4.41401			122	12.86	37.11	13.65	22.89	4.34713			276	27.39	46.02	20.49	26.28	6.52548
	479	74.91	183.84	35.87	57.15	11.4236			322	12.91	40.8	13.91	24.61	4.42994			116	11.91	21.42	13.67	17.96	4.3535			261	25.37	50.42	20.55	27.94	6.54459
	403	90.53	157.68	35.9	47.19	11.4331			388	10.26	30.06	13.93	22	4.43631			148	13.62	33.69	13.99	22.8	4.45541			405	23.55	44.18	20.57	26.57	6.55096
	160	82.7	165.64	35.93	49.53	11.4427			517	12	32.39	13.94	22.28	4.43949			150	13.09	31.61	14.44	21.93	4.59873			295	29.86	62.12	20.67	30.88	6.5828
	461	84.95	148.18	36.07	47.15	11.4873			426	11.64	39.46	13.95	24.4	4.44268			26	13.87	33.69	14.47	22.59	4.60828			221	25.29	61.41	20.71	30.96	6.59554
	292	98.85	172.52	38.03	50.16	12.1115			215	13.46	37.1	14.1	23.04	4.49045			275	14.18	62.45	14.69	31.63	4.67834			353	29.34	65.4	20.75	30.75	6.60828
	492	99.39	175.21	38.43	50.85	12.2389			91	12.32	29.4	14.12	21.17	4.49682			342	13.44	52.72	14.7	28.32	4.68153			143	25.29	70.19	20.91	34.22	6.65924
	111	93.63	189.8	38.51	55.09	12.2643			195	13.08	38.44	14.29	23.83	4.55096			276	15.34	39.18	14.89	23.78	4.74204			266	30.08	51.61	21.03	26.98	6.69745
	466	87.68	161.15	40.23	52.31	12.8121			236	13.23	42.34	14.35	25.19	4.57006			48	14.64	39.86	14.92	24.19	4.75159			339	29.78	48.76	21.12	26.58	6.72611
	6	95.59	167.32	40.31	51.38	12.8376			552	13.09	49.6	14.48	27.2	4.61146			451	14.24	42.18	15.18	25.81	4.83439			77	25.01	46.26	21.19	27.58	6.74841
									263	13.94	38.27	14.62	24.06	4.65605			298	13.99	37.49	15.27	24.12	4.86306			297	31.02	68.26	21.26	31.54	6.7707
WT ctr.sh	Fiber Label	Inner Area	Total Area	Inner Perimeter	Outer Perimeter	Axon diameter (µm)			477	13.14	41.64	14.67	25.11	4.67197			135	14.79	31.29	15.32	22.14	4.87898			174	28.76	62.73	21.32	30.58	6.78981
Rat number 4	83	1.5	5.46	5	9.62	1.59236			407	13.95	37.27	14.69	24.21	4.67834			158	15.49	29.98	15.4	21.12	4.90446			137	21.96	69.41	21.4	41.36	6.81529
	77	3.46	10.87	7.41	12.82	2.35987			225	14.63	49.3	14.71	27.21	4.68471			188	16.43	45.22	15.4	25.41	4.90446			155	30.58	53.77	21.4	28.27	6.81529
	85	3.76	28.65	8.07	20.67	2.57006			400	13.87	49.92	14.79	27.68	4.71019			236	16.38	59.47	15.41	33.04	4.90764			50	32.31	74.14	21.41	32.24	6.81847
	9	4.72	16.25	8.1	16.41	2.57962			522	15.39	46.28	14.84	25.58	4.72611			345	14	51.4	15.42	28.71	4.91083			145	28.92	73.69	21.48	33.59	6.84076
	122	3.18	13.87	8.18	15.77	2.6051			268	15.16	60.29	14.95	29.67	4.76115			362	15.23	53.45	15.45	27.9	4.92038			378	27.14	75.46	21.48	36.83	6.84076
	75	4.89	12.14	8.88	13.94	2.82803			438	15.43	50.14	14.95	26.7	4.76115			69	16.35	38.36	15.47	23.81	4.92675			382	32.77	75.49	21.58	33.11	6.87261
	90	4.72	13.79	9.53	15.04	3.03503			489	14.6	47.92	14.97	26.46	4.76752			138	16.08	52.76	15.53	27.85	4.94586			171	30.42	97.08	21.61	40.51	6.88217
	84	6.16	20.11	10.3	18.38	3.28025			540	14.52	34.11	15.03	22.35	4.78662			343	16.18	55.41	15.57	29.58	4.9586			19	29.11	64.49	21.64	31.27	6.89172
	13	7.54	23.17	11.26	21.54	3.58599			381	16.01	44.99	15.1	25.45	4.80892			380	16.4	36.28	15.57	23.25	4.9586			260	28.8	71.9	21.67	33.97	6.90127
	87	7.62	39.63	11.49	26.49	3.65924			501	16.01	46.66	15.32	25.77	4.87898			200	15.65	46.02	15.72	25.91	5.00637			331	26.06	75.58	21.71	35.15	6.91401
	71	7.93	16.35	11.76	16.31	3.74522			592	16.32	52.8	15.36	27.38	4.89172			13	16.18	41.89	15.76	24.98	5.01911			434	27.66	57.78	21.73	31.01	6.92038
	73	8.02	18.22	11.84	17.47	3.7707			527	12.72	59.01	15.38	30.4	4.89809			77	12.96	53.64	15.76	29.48	5.01911			429	25.68	63.97	21.78	33.68	6.93631
	111	9.57	26.12	12.26	20.05	3.90446			474	15.96	56.64	15.39	28.57	4.90127			289	17.3	41.64	15.82	24.77	5.03822			184	22.37	89.56	21.79	39.64	6.93949
	110	8.51	29.31	12.55	22.14	3.99682			460	15.54	49.79	15.44	27.9	4.9172			418	15.79	42.01	15.82	25.57	5.03822			99	26.38	61.07	21.89	32.88	6.97134
	120	7.9	19.32	12.67	18.73	4.03503			269	14.91	41.39	15.48	25.08	4.92994			154	17.48	35.77	15.84	22.45	5.04459			142	31.29	46.02	21.98	26.51	7
	100	9.2	33.6	12.78	23.41	4.07006			548	14.16	34.16	15.58	22.5	4.96178			231	17.42	40.43	15.84	25.64	5.04459			304	32.28	84.18	22	36.14	7.00637
	86	7.96	18.46	13.03	18.72	4.14968			515	15.25	52.94	15.6	28.23	4.96815			90	12.55	47.64	15.98	29.07	5.08917			172	25.33	67.52	22.1	33.68	7.03822
	76	8.51	20.36	13.06	19.91	4.15924			432	17.28	49.68	15.62	26.48	4.97452			8	16.92	53.29	16.05	28.28	5.11146			368	33.73	53.54	22.27	27.85	7.09236
	15	11.97	32.72	13.41	21.76	4.2707			493	16	59.21	15.86	29.12	5.05096			367	16.14	40.76	16.09	24.53	5.1242			2	32.23	56.75	22.33	29.04	7.11146
	96	9.95	65.39	13.46	34.92	4.28662			560	15.55	50.87	15.97	28.35	5.08599			260	17.94	52.18	16.1	27.36	5.12739			240	30.07	93.19	22.38	41.53	7.12739
	28	10.07	36.66	13.51	24.49	4.30255			229	17.9	45.71	16.09	25.57	5.1242			324	13.78	49.17	16.37	28.62	5.21338			322	32	70.95	22.38	32.9	7.12739
	22	9.92	28.02	13.76	21.21	4.38217			152	14.14	42.24	16.2	26.9	5.15924			460	17.28	35.89	16.41	23.23	5.22611			182	33.5	81.48	22.45	34.65	7.14968
	109	10.73	35.3	14.2	24.69	4.52229			291	17.28	35.84	16.22	22.97	5.16561			180	17.71	50.93	16.42	28.6	5.2293			377	25.58	79.32	22.45	38.43	7.14968
	30	11.83	31.77	14.35	22.5	4.57006			570	16.69	43.87	16.26	25.41	5.17834			23	15.67	41.73	16.51	25.09	5.25796			455	29.19	56.35	22.46	29.81	7.15287
	119	14.46	30.61	15.26	21.83	4.85987			305	18.6	63.63	16.27	30.54	5.18153			412	18.61	42.24	16.66	27.05	5.30573			26	32	58.19	22.51	29.53	7.16879
	46	10.53	25.82	15.4	21.85	4.90446			328	16.89	54.81	16.28	28.2	5.18471			62	16.98	46.2	16.67	26.81	5.30892			287	32.23	53.77	22.66	28.89	7.21656
	107	12.54	34.15	15.65	24	4.98408			258	17.77	60.56	16.41	30.67	5.22611			72	16.43	48.35	16.7	27.66	5.31847			40	32.19	63.44	22.67	31.07	7.21975
	121	9.91	23.38	16.02	27.05	5.10191			557	18.66	51.82	16.41	27.57	5.22611			84	18.72	51.58	16.76	27.38	5.33758			127	31.11	53.65	22.68	29.61	7.22293
	78	12.16	23.6	16.23	21.88	5.16879			502	17.68	56.02	16.46	28.7	5.24204			349	18.65	54.85	16.79	28.82	5.34713			124	31.41	57.55	22.69	30.18	7.22611
	26	13.66	33.58	16.42	23.99	5.2293			383	18.62	53.78	16.51	27.82	5.25796			336	18.23	49.26	17.08	27.34	5.43949			188	28.88	61.43	22.72	32.3	7.23567
	52	17.58	35.02	16.64	22.68	5.29936			520	18.25	56.19	16.58	28.52	5.28025			257	19.08	49.91	17.3	27.19	5.50955			186	29.63	69.95	22.83	34.56	7.2707
	103	18.74	50.86	17.07	27.87	5.43631			6	19.53	57.64	16.59	29.44	5.28344			177	19.41	41.3	17.55	24.99	5.58917			238	36.14	88.64	22.87	36.59	7.28344
	31	12.41	60.96	17.34	33.71	5.52229			275	18.09	51.62	16.62	28.29	5.29299			413	16.47	40.45	17.6	25.7	5.6051			379	29.83	96.3	23.09	43.73	7.3535
	98	19.24	36.41	17.45	23.79	5.55732			276	18.76	74.94	16.64	33.1	5.29936			420	20.19	52.59	17.6	28.29	5.6051			273	36.76	85.17	23.15	36.62	7.37261
	72	13.71	29.22	17.53	24.08	5.5828			189	17.85	49.11	16.66	27.36	5.30573			461	17.57	49.46	17.92	28.47	5.70701			173	33	82.39	23.2	36.48	7.38854
	104	19.53	59.28	17.66	32.1	5.6242			294	18	61.15	16.66	29.64	5.30573			293	22.4	36.11	17.95	22.91	5.71656			334	35.36	75.3	23.25	34.09	7.40446
	4	20.69	3397.78	18.11	1678.47	5.76752			231	18.97	41.95	16.68	24.45	5.3121			66	22.2	65.38	17.97	32.71	5.72293			239	35.57	82.33	23.32	35.41	7.42675
	91	16.38	44.41	18.76	28.39	5.97452			38	19.42	60.86	16.72	29.61	5.32484			417	19.69	55.61	18.33	29.09	5.83758			125	33.53	46.89	23.33	26.99	7.42994
	108	21.36	60.43	19.05	31.76	6.06688			74	18.98	47.6	16.81	26.14	5.3535			401	21.93	54.44	18.35	29.43	5.84395			129	36.72	49.92	23.37	27.15	7.44268
	123	24.48	48.46	19.05	26.64	6.06688			174	19.19	50.07	16.81	27.87	5.3535			209	17.46	56.07	18.38	30.05	5.8535			262	29.15	74.89	23.37	36.1	7.44268
	74	22.37	36.59	19.56	25.27	6.2293			163	19.65	0.28	16.85	2	5.36624			249	17.76	43.1	18.38	27.25	5.8535			204	38.74	78.23	23.42	36.02	7.4586
	37	22.99	46.51	19.59	27.15	6.23885			248	15.8	58.09	16.9	30.52	5.38217			261	22.18	47.96	18.39	26.32	5.85669			385	32.2	58.62	23.42	30.66	7.4586
	50	26.38	66.05	20.81	32.36	6.62739			122	18.89	41.18	16.99	24.52	5.41083			32	24.05	56.46	18.43	28.79	5.86943			327	37.75	68.98	23.54	32.55	7.49682
	82	23.03	53.2	21.33	30.21	6.79299			208	20.99	51.38	17.29	27.14	5.50637			296	22.86	43.22	18.43	25.1	5.86943			457	36.37	105.31	23.54	40.88	7.49682
	58	25.68	57.16	21.47	30.48	6.83758			42	20.3	40.81	17.36	24.35	5.52866			64	23.6	47.7	18.46	26.21	5.87898			270	37.75	54.84	23.6	28.13	7.51592
	114	31.08	64.03	21.54	32.05	6.85987			508	20.61	56.92	17.38	28.78	5.53503			187	24.3	58.66	18.46	29.31	5.87898			148	35.36	76.99	23.73	34.56	7.55732
	1	25.36	51.32	21.63	29.44	6.88854			573	20.15	60.05	17.38	29.47	5.53503			245	22	55.72	18.7	30.29	5.95541			274	34.5	64.61	23.79	31.85	7.57643
	18	30.94	80.95	21.99	35.53	7.00318			15	17.38	63.63	17.41	31.43	5.54459			270	24.67	67.42	18.77	31.59	5.97771			55	27.26	85.96	23.89	39.8	7.60828
	116	32.6	61.11	22.74	30.73	7.24204			293	18.65	54.83	17.48	28.81	5.56688			252	24.87	51.84	18.92	26.93	6.02548			277	39.88	72.43	23.95	32.07	7.62739
	97	31.76	73.04	22.8	34.26	7.26115			505	20.86	50.84	17.53	26.97	5.5828			181	25.7	60.34	19.01	30.24	6.05414			432	30.58	93.52	24.08	39.17	7.66879
	99	25.24	50.59	22.87	31.79	7.28344			591	21.33	58.9	17.58	28.86	5.59873			466	24.79	63.1	19.01	30.27	6.05414			102	34.8	49.78	24.25	28.59	7.72293
	62	29.9	66.02	23.32	34.22	7.42675			28	21.62	51.3	17.89	27.24	5.69745			155	25.91	47.67	19.28	26.09	6.14013			381	40.1	65.81	24.33	31.5	7.74841
	69	30.82	66.9	23.42	32.62	7.4586			362	22.64	66.9	17.98	30.77	5.72611			383	24.67	47.15	19.47	26.94	6.20064			230	34.62	77.71	24.42	36.97	7.77707
	101	25.12	59.39	24.08	33.97	7.66879			368	21.78	54.41	18.02	28.03	5.73885			244	25.2	66.93	19.61	32.88	6.24522			383	34.51	62.81	24.44	31.5	7.78344
	48	33.11	73.44	24.09	35.89	7.67197			68	21.02	56.59	18.16	28.95	5.78344			467	27.08	67.53	19.61	32.32	6.24522			433	30.64	88.49	24.49	39.85	7.79936
	33	37.68	68.49	24.14	31.95	7.6879			303	23.17	89.41	18.21	37.55	5.79936			132	27.68	43.46	19.65	25.11	6.25796			384	41.21	76.67	24.95	33.89	7.94586
	89	38.34	93.04	24.88	38.47	7.92357			147	18.8	65.74	18.24	31.45	5.80892			208	22.59	74.25	19.66	36.7	6.26115			418	38.02	79.71	24.97	35.14	7.95223
	95	36.74	73.89	25.21	35.1	8.02866			507	23.06	56.94	18.32	28.73	5.83439			408	26.51	54.46	19.9	28.06	6.33758			220	43.26	78.98	25.13	33.55	8.00318
	92	26.06	82.59	25.23	46.92	8.03503			567	21.89	54.03	18.51	28.3	5.8949			310	23.64	67.42	19.97	35.48	6.35987			219	40.74	67.14	25.18	32.3	8.01911
	21	39	72.55	25.77	33.35	8.20701			576	23.55	49.4	18.56	26.66	5.91083			7	21.55	45	20	27.17	6.36943			454	44.55	71.18	25.21	31.93	8.02866
	94	38.39	97.11	26.19	40.61	8.34076			171	23.03	57.71	18.63	29.52	5.93312			89	20.49	64.8	20	33.51	6.36943			21	40.24	55.2	25.23	29.42	8.03503
	112	45.65	76.74	26.82	34.42	8.5414			254	22.8	67.09	18.72	32.25	5.96178			392	27.02	52.77	20.36	28.74	6.48408			116	43.32	86.29	25.23	36.61	8.03503
	41	41.58	91.17	27.22	39.27	8.66879			525	20.3	64.9	18.73	31.01	5.96497			182	28.88	61.44	20.39	29.88	6.49363			328	40.93	90.86	25.3	37.58	8.05732
	118	39.39	78.11	27.58	37.35	8.78344			157	23.64	50.3	18.89	27.02	6.01592			409	28.75	50.36	20.45	26.8	6.51274			272	45.28	59.27	25.77	29.27	8.20701
	57	48.58	108.72	28.03	41.93	8.92675			535	24.53	57.03	18.91	28.39	6.02229			435	28.37	68.07	20.62	31.88	6.56688			289	45.57	79.44	25.79	33.78	8.21338
	66	37.15	94.03	28.95	44.23	9.21975			459	23.64	58.14	19.07	29.36	6.07325			256	27.14	60.68	21.05	31.12	6.70382			249	42.06	74.96	26.08	34.58	8.30573
	60	51.95	107.74	29.47	43.71	9.38535			488	25.16	64.64	19.13	30.23	6.09236			235	28.71	66.43	21.24	31.72	6.76433			458	42.74	79.32	26.18	34.97	8.33758
	67	54.24	118.13	31.31	48.64	9.97134			589	24.01	48.16	19.26	26.92	6.13376			52	26.18	58.61	21.37	30.77	6.80573			425	36.91	92.59	26.32	38.95	8.38217
	81	60.68	98.12	31.6	39.04	10.0637			543	24.49	40.67	19.36	24.05	6.16561			471	28.81	55.16	21.39	28.98	6.8121			296	47.46	76.71	26.39	33.26	8.40446
	49	59.65	121.07	34.26	45.91	10.9108			519	25.03	60.62	19.47	29.67	6.20064			282	29.17	53.63	21.58	30.8	6.87261			285	48.92	99.43	26.4	37.75	8.40764
	39	70.42	109.86	35.05	41.44	11.1624			188	24.84	68.17	19.51	31.48	6.21338			307	31.05	75.38	21.73	34.64	6.92038			389	38.12	69.05	26.53	34.89	8.44904
									184	24.56	66.78	19.59	31.94	6.23885			315	28.07	72.54	21.78	33.63	6.93631			380	46.49	88.79	26.58	38.02	8.46497
WT ctr.sh	Fiber Label	Inner Area	Total Area	Inner Perimeter	Outer Perimeter	Axon diameter (µm)			461	24.84	58.27	19.73	29.61	6.28344			393	29.25	57.39	21.91	29.72	6.97771			166	36.71	80.76	26.85	37.75	8.55096
Rat number 13	237	0.94	6.04	3.72	9.48	1.18471			123	26.69	55.29	19.97	28.2	6.35987			273	31.62	64.61	22.24	31.51	7.0828			86	47.7	73.74	27.06	33.04	8.61783
	23	1.452	5.26351	4.5331	8.50961	1.44366			92	25.19	60.48	20.02	30.29	6.3758			166	33.21	68.11	22.31	31.82	7.1051			234	45.15	123.54	27.23	45.89	8.67197
	529	1.49	5.32	4.82	8.78	1.53503			544	28.39	62.74	20.09	29.75	6.39809			134	34.79	78.59	22.41	33.48	7.13694			227	45.73	98.77	27.25	39.11	8.67834
	127	1.4	9.08	5	12.68	1.59236			524	25.54	70.03	20.11	32.54	6.40446			463	34.36	86.45	22.71	35.43	7.23248			290	51.63	79.94	27.37	33.78	8.71656
	522	1.79	11.39	5.13	13.41	1.63376			110	27.43	68.14	20.15	31.58	6.4172			102	35.05	68.43	22.86	32.02	7.28025			268	49.53	93.84	27.5	37.51	8.75796
	164	1.74	6.84	5.16	9.91	1.64331			153	26.89	65.19	20.31	32.07	6.46815			238	34.06	65.56	23.12	31.69	7.36306			303	52.04	72.03	27.51	32.51	8.76115
	233	1.88	7.72	5.22	10.41	1.66242			177	27.12	53.65	20.33	28.09	6.47452			396	34.92	60.35	23.13	30.17	7.36624			460	48.15	87.86	27.54	36.48	8.7707
	389	2.02	11.04	5.44	13.66	1.73248			2	27.66	79.76	20.48	34.48	6.52229			165	36.77	68.3	23.2	32.97	7.38854			203	49.63	93.44	27.64	36.72	8.80255
	464	1.79	4.99	5.8	8.86	1.84713			366	29.45	60.97	20.64	29.27	6.57325			377	35.24	71.02	23.21	32.46	7.39172			319	53.22	72.13	27.65	31.96	8.80573
	463	2.24	12.39	5.82	13.85	1.8535			187	26.66	0.27	20.89	2.09	6.65287			398	35.14	64.76	23.21	31.7	7.39172			181	50.37	92.86	27.85	37.37	8.86943
	535	2.38	5.53	5.84	8.85	1.85987			117	30.78	67.34	21.01	31.59	6.69108			407	38.82	72.91	23.23	33.79	7.39809			271	53.17	109.28	27.9	40.1	8.88535
	80	2.3837	12.2815	5.99831	13.0955	1.91029			203	30.78	77.2	21.13	34.04	6.7293			426	34.97	72.67	23.27	32.96	7.41083			358	52.83	83.3	27.98	34.91	8.91083
	105	2.7	18.31	6.4	16.45	2.03822			574	30.01	77.96	21.33	33.78	6.79299			285	37.12	84.59	23.28	35.69	7.41401			95	47.63	114.48	28.19	45.1	8.97771
	148	2.71	14.22	6.4	14.5	2.03822			549	31.56	69.44	21.44	31.82	6.82803			438	38.66	86.38	23.64	36.87	7.52866			144	42.45	116.58	28.26	45	9
	607	2.01	21.62	6.4	18.46	2.03822			290	28.6	72.76	21.54	33.35	6.85987			330	36.58	79.36	23.83	35.62	7.58917			175	46.5	98.58	28.33	41.98	9.02229
	263	3.07	8.66	6.51	11.58	2.07325			224	32.8	65.85	21.59	30.47	6.8758			305	40.38	70.81	24.01	31.73	7.6465			302	52.22	98.77	28.42	38.27	9.05096
	204	2.93	8.81	6.68	11.5	2.12739			545	30.82	68.4	21.65	31.63	6.8949			386	33.3	67.69	24.09	33.45	7.67197			146	40.9	95.23	28.49	41.69	9.07325
	10	3.24281	24.9502	6.72211	19.2335	2.1408			44	31.19	67.65	21.69	31.53	6.90764			357	31.9	58.1	24.24	32.68	7.71975			224	56.8	91.65	28.6	36.67	9.10828
	472	3.04	16.61	6.8	16	2.16561			304	32.54	74.31	21.96	33.01	6.99363			153	39.47	68.62	24.82	32.01	7.90446			396	52.56	80.28	28.64	35	9.12102
	26	2.3474	15.0645	6.83981	15.5694	2.17828			166	33.61	61.6	22.71	30.44	7.23248			322	36.41	56.66	25.01	30.31	7.96497			122	56.63	80.94	28.67	33.93	9.13057
	124	3.39	10.21	6.88	11.85	2.19108			350	32.89	7.44	23.04	10.7	7.33758			333	41.49	87.07	25.09	36.1	7.99045			136	47.34	69.68	28.92	34.14	9.21019
	336	2.94	7.04	6.9	10.31	2.19745			373	36.92	51.13	23.12	27.25	7.36306			368	39.77	84.29	25.46	36.75	8.10828			160	57.12	107.34	29.48	40.52	9.38854
	141	2.94	11.06	7	13.25	2.2293			199	38.04	71.08	23.26	31.77	7.40764			359	32.51	84.6	25.51	37.45	8.1242			126	54.5	82.36	29.78	35.95	9.48408
	241	3.4	15.51	7.1	15.53	2.26115			190	33.23	65.22	23.57	31.72	7.50637			103	41.26	71.05	25.7	33.38	8.18471			462	54.72	107.69	29.82	41.14	9.49682
	108	3.16	14.22	7.15	14.53	2.27707			75	36.24	71.17	23.62	32.22	7.52229			176	47.15	92.13	26.01	36.59	8.28344			63	43.12	107.15	29.97	46.63	9.54459
	125	3.24	7.24	7.25	10.82	2.30892			159	39.22	77.96	23.91	33.43	7.61465			329	45.12	100.81	26.13	38.54	8.32166			436	44.35	136.13	30.23	55.61	9.62739
	162	3.58	15.58	7.32	15.32	2.33121			299	37.97	57.34	23.97	29.72	7.63376			83	42.33	87.88	26.2	36.62	8.34395			97	52.71	89.33	30.51	40.59	9.71656
	220	3.22	12.83	7.76	14.97	2.47134			88	40.45	78.53	24.14	33.87	7.6879			237	46.37	99.78	26.64	40.14	8.48408			179	40.35	81.14	30.57	40.29	9.73567
	578	3.23	9.33	7.76	12.92	2.47134			300	39.89	67.14	24.3	31.66	7.73885			279	48.68	85.41	26.96	35.81	8.58599			138	51.32	76.62	30.63	37.34	9.75478
	408	3.05	16.25	7.9	16.63	2.51592			116	33.65	73.12	24.4	34.63	7.7707			221	45.36	108.68	26.99	41.3	8.59554			419	62.41	101.54	30.99	39	9.86943
	388	4.27	16.96	8.32	16.1	2.64968			207	41.21	78.7	24.41	33.68	7.77389			311	43.17	71.21	27.17	33.74	8.65287			307	63.13	121.53	31.01	45.29	9.8758
	548	4.13	19.13	8.41	16.82	2.67834			433	42.19	79.4	24.5	33.57	7.80255			428	46.96	95.2	27.19	38.27	8.65924			183	57.12	89	31.12	37.86	9.91083
	255	4.26	12.23	8.42	13.54	2.68153			211	42.41	62.46	25.07	30.09	7.98408			168	48.21	82.59	27.21	35.67	8.66561			163	56.36	92.35	31.17	39.72	9.92675
	353	4.11	14.34	8.63	15.8	2.74841			78	38.09	69.53	26.22	34.26	8.35032			318	51.1	110.92	27.28	40.11	8.6879			235	70.53	104.34	31.7	39.15	10.0955
	443	4.94	10.22	8.66	12.25	2.75796			498	49.97	93.81	26.47	36.5	8.42994			375	51.04	73.53	27.45	33.01	8.74204			79	63.67	87.02	31.75	36.45	10.1115
	363	5.09	14.14	8.86	14.89	2.82166			98	49.01	83.27	27.07	34.7	8.62102			131	46.09	68.03	27.59	31.36	8.78662			110	59.69	103.01	31.92	44.35	10.1656
	63	5.29981	13.8666	8.90011	14.2494	2.83443			66	48.71	95.84	27.15	37.66	8.6465			291	48.73	99.9	27.79	39.28	8.85032			196	50.51	86.12	32.16	39.91	10.242
	484	5.38	14.54	9.04	14.67	2.87898			47	51.22	83.64	27.37	34.93	8.71656			304	50.25	88.86	27.82	36.2	8.85987			338	60.58	102.84	32.51	39.73	10.3535
	534	5.47	17.58	9.25	16.06	2.94586			172	43.9	82.89	27.45	36.08	8.74204			465	50.45	103.66	28.3	39.68	9.01274			375	56.62	126.47	32.95	46.55	10.4936
	386	5.58	20.61	9.47	17.32	3.01592			518	50.3	92.66	27.45	36.72	8.74204			433	52.85	98.65	28.43	41.27	9.05414			58	45.23	122.33	33.39	50.67	10.6338
	387	6.22	21.22	9.53	17.45	3.03503			73	49.37	102.25	27.64	38.84	8.80255			319	48.93	92.94	28.55	37.61	9.09236			431	67.74	148.24	33.77	49.69	10.7548
	430	5.55	12.4	9.82	13.85	3.12739			120	53.08	83.79	27.74	34.74	8.83439			107	54.24	92.7	28.82	37.21	9.17834			390	73.47	122.5	33.88	44.86	10.7898
	458	5.52	13.02	9.84	14.53	3.13376			79	55.19	98.32	28.35	38.01	9.02866			207	46.55	115.43	29.21	48.79	9.30255			117	66.93	139.79	34.09	50.91	10.8567
	240	6.8	24.93	9.9	18.97	3.15287			71	54	86.13	28.49	35.57	9.07325			429	47.38	104.67	29.26	42.72	9.31847			246	73.3	109.17	34.16	41.23	10.879
	580	6.91	26.68	10	20.29	3.18471			516	56.08	94.53	28.87	37.12	9.19427			232	54.53	92.7	29.51	37.98	9.39809			435	63.37	143.05	34.3	49.59	10.9236
	121	6.88	26.57	10.04	19.47	3.19745			282	50.11	101.7	29.13	38.87	9.27707			302	58.6	103.23	29.74	39.42	9.47134			218	73	138.59	34.36	47.58	10.9427
	485	6.55	18.32	10.13	16.54	3.22611											325	60.49	124.41	30.92	45.48	9.84713			64	62.96	102.38	35.32	42.47	11.2484
	319	6.04	28.8	10.14	20.86	3.2293		CMT1A ctr.sh	Fiber Label	Inner Area	Total Area	Inner Perimeter	Outer Perimeter	Axon diameter (µm)			316	63.96	129.03	30.98	43.61	9.86624			213	75.88	135.05	36.78	47.45	11.7134
	216	6.4	29.42	10.16	20.3	3.23567		Rat number 5	350	0.77	7.11	3.19	9.97	1.01592			323	62.55	112.09	31.79	42.27	10.1242			216	67.82	105.33	37.74	45.81	12.0191
	398	5.78	24.54	10.28	19.22	3.27389			333	0.63	9.64	3.24	11.84	1.03185			94	57.26	107.09	31.97	42.15	10.1815			140	62.58	108.89	37.85	47.83	12.0541
	202	5.86	18.22	10.39	16.93	3.30892			11	0.73	4.6	3.25	7.94	1.03503			133	71.67	105.11	32.3	39.81	10.2866			120	78.07	111.42	38.05	46.35	12.1178
	137	6.39	22.24	10.44	18.6	3.32484			426	0.83	15.98	3.32	15.23	1.05732			218	63.91	156.39	32.68	51.71	10.4076			96	93.38	135.71	39.56	47.25	12.5987
	444	6.33	18.88	10.47	17.29	3.33439			1	0.76	25.7	3.43	20.19	1.09236			361	90.28	171.88	36.79	50.04	11.7166			217	92.49	117.77	39.57	47.18	12.6019
	568	7.64	15.84	10.5	14.91	3.34395			228	0.85	8.65	3.43	10.91	1.09236											461	109.2	175.46	40.15	52.82	12.7866
	606	6.28	24.83	10.52	19.16	3.35032			281	0.88	5.89	3.5	8.98	1.11465		CMT1A sh1	Fiber Label	Inner Area	Total Area	Inner Perimeter	Outer Perimeter	Axon diameter (µm)			214	105.15	166.84	42.11	54.07	13.4108
	419	6.69	14.18	10.54	14.79	3.35669			520	0.91	4.11	3.5	7.59	1.11465		Rat number 78	407	1.98	9.98	5.22	11.72	1.66242
	107	6.81	16.35	10.61	15.76	3.37898			130	0.92	10.04	3.52	12.19	1.12102			338	2.11	12.21	5.57	13.16	1.77389		CMT1A sh2	Fiber Label	Inner Area	Total Area	Inner Perimeter	Outer Perimeter	Axon diameter (µm)
	193	6.69	30.33	10.79	21.65	3.43631			148	0.9	6.16	3.56	9.29	1.13376			242	2.09	11.27	5.71	13.69	1.81847		Rat number 37	261	0.79	4.44	3.37	8.1	1.07325
	554	7.25	22.78	10.8	18.47	3.43949			337	0.81	13.62	3.56	13.82	1.13376			382	2.35	19.53	5.71	16.94	1.81847			215	1.33	8.91	4.25	11.41	1.3535
	460	7.32	24.37	10.83	19.47	3.44904			75	0.9	15.34	3.59	14.73	1.14331			275	2.35	19.11	6.04	16.92	1.92357			223	1.33	11.75	4.38	13	1.3949
	226	7.1	21.59	11.04	18.13	3.51592			338	1.08	10.19	3.78	11.9	1.20382			149	2.36	13.04	6.57	14.67	2.09236			267	1.38	4.84	4.44	8.57	1.41401
	123	7.68	20.75	11.19	17.67	3.56369			351	1.06	8.72	3.78	11.06	1.20382			90	3.15	21.1	6.66	17.96	2.12102			155	1.28	10.09	4.74	12.53	1.50955
	119	7.89	26.16	11.4	19.96	3.63057			328	1.08	19.23	3.81	16.45	1.21338			155	3.39	18.49	6.88	16.29	2.19108			211	1.45	11.36	4.83	12.66	1.53822
	577	8.39	28.06	11.41	20.33	3.63376			294	1.15	19.48	3.87	16.68	1.23248			378	2.88	18.46	6.94	16.4	2.21019			157	1.56	18.17	5.03	16.81	1.60191
	426	8.48	35.83	11.45	22.8	3.6465			588	1.16	12.54	3.87	13.28	1.23248			366	3.5	11.5	7.28	13.19	2.31847			237	2.04	15.52	5.38	15.66	1.71338
	369	7.53	20.84	11.62	18.15	3.70064			157	1.03	17.36	3.9	16.01	1.24204			168	3.41	14.94	7.37	16.15	2.34713			95	2.19	9.05	5.47	11.16	1.74204
	279	8.13	22.87	11.66	19.04	3.71338			444	0.96	8.13	3.94	11.08	1.25478			6	4.79	18.19	8.38	16.05	2.66879			47	2.38	11.6	5.78	12.72	1.84076
	64	7.16321	22.0341	11.6853	19.8605	3.72144			515	1.13	8.57	3.94	10.82	1.25478			136	4.94	22.13	8.41	18.24	2.67834			217	1.9	10.79	5.8	13.12	1.84713
	284	9.38	31.56	11.76	21.27	3.74522			229	1.2	9.58	3.96	11.48	1.26115			76	4.16	24.38	8.43	19.3	2.68471			64	2.32	12.41	5.87	13.74	1.86943
	274	9.5	45	11.8	25.73	3.75796			630	1.19	12.98	4.03	14.06	1.28344			92	3.88	19.3	8.62	17.89	2.74522			214	2.18	8.68	5.97	11.7	1.90127
	569	7.73	17.05	11.84	16.72	3.7707			34	1.15	5.31	4.07	8.63	1.29618			347	5.52	20.34	8.85	17.38	2.81847			226	2.14	8.86	6.19	11.76	1.97134
	394	8.92	28.62	12.14	20.57	3.86624			5	1.1	10.68	4.09	12.44	1.30255			35	5.24	22.32	8.91	18.05	2.83758			118	2.8	11.95	6.28	14.1	2
	152	8.23	24.78	12.15	19.85	3.86943			422	1.23	12.05	4.16	12.85	1.32484			108	4.71	19.37	9.03	17.55	2.8758			29	2.53	9.56	6.37	12.32	2.02866
	318	8.94	36.36	12.16	23.64	3.87261			647	1.27	13.01	4.18	13.56	1.33121			192	5.17	18.19	9.16	17.51	2.9172			190	3.05	19.52	6.5	16.81	2.07006
	194	8.69	25.35	12.24	19.72	3.89809			441	1.26	14.46	4.25	14.54	1.3535			389	5.36	25.65	9.31	20.1	2.96497			66	2.4	13.65	6.56	14.43	2.08917
	296	8.76	92.94	12.24	49.72	3.89809			496	1.31	11.56	4.25	12.85	1.3535			299	6.01	28.79	9.34	20.19	2.97452			22	2.96	13.9	6.78	14.56	2.15924
	412	8.77	31.48	12.24	21.5	3.89809			236	1.29	9.12	4.29	11.28	1.36624			174	6.26	47.29	9.47	26.84	3.01592			146	2.95	13.25	6.98	13.86	2.22293
	88	9.81312	42.1081	12.2804	24.7434	3.91096			246	1.42	12.52	4.34	13.13	1.38217			369	6.07	25.1	9.47	20.08	3.01592			82	3.22	10.67	7	12.41	2.2293
	33	8.99032	26.3539	12.485	20.3984	3.97612			234	1.21	12.62	4.42	13.73	1.40764			393	5.94	23.52	9.53	18.84	3.03503			60	3.56	13.29	7.15	13.84	2.27707
	228	9.84	28.74	12.53	20.75	3.99045			487	1.44	19.76	4.44	17.5	1.41401			396	4.46	24.5	9.54	20.09	3.03822			33	3.4	15.23	7.16	15.53	2.28025
	322	9.99	37.98	12.55	24.03	3.99682			596	1.48	7.7	4.47	10.32	1.42357			15	6.46	26.28	9.72	19.43	3.09554			48	3.92	14.68	7.32	14.54	2.33121
	14	8.28852	20.8967	12.5763	18.2358	4.0052			606	1.46	5.38	4.47	8.69	1.42357			16	6.46	19.66	9.91	16.94	3.15605			2	3.55	15.28	7.34	14.92	2.33758
	338	11.08	34.81	12.81	22.94	4.07962			500	1.45	8.11	4.5	10.6	1.43312			135	5.7	11.86	9.91	13.5	3.15605			160	2.77	19.72	7.49	18.12	2.38535
	59	11.1925	60.6937	12.8117	31.3049	4.08016			285	1.31	29.97	4.56	20.8	1.45223			221	6.86	16.59	10.22	15.84	3.25478			119	3.87	12.04	7.54	13.41	2.40127
	9	10.2729	30.4437	13.0427	22.1474	4.15373			599	1.55	15.16	4.56	14.75	1.45223			224	7.28	29.29	10.28	20.87	3.27389			63	3.65	17.05	7.56	16.08	2.40764
	12	11.374	30.1412	13.0801	20.8274	4.16564			486	1.54	8.46	4.62	11.01	1.47134			186	6.86	27.93	10.44	20.52	3.32484			69	4.16	16.17	7.56	15.14	2.40764
	135	9.1	35.33	13.16	23.3	4.19108			237	1.37	15.49	4.65	15.06	1.48089			18	5.92	24.22	10.47	19.69	3.33439			240	3.62	10.74	7.68	12.72	2.44586
	541	11.93	29.68	13.18	20.49	4.19745			474	1.56	20.33	4.65	17.03	1.48089			311	7.61	25.76	10.5	20.12	3.34395			172	3.36	18.46	7.78	17.26	2.47771
	437	12.46	48.84	13.26	26.4	4.22293			84	1.49	11.94	4.69	12.85	1.49363			32	7.22	29.19	10.92	21.8	3.47771			80	4.08	16.13	7.81	15.99	2.48726
	95	12.46	29.85	13.38	20.67	4.26115			142	1.37	21.71	4.69	17.69	1.49363			394	7.31	26.38	10.93	20.87	3.48089			177	4.4	12.57	7.88	13.22	2.50955
	229	10.61	26.27	13.39	20.14	4.26433			462	1.61	9.85	4.69	11.9	1.49363			252	7.8	22.13	11	18.38	3.50318			235	2.93	13.23	7.89	15.92	2.51274
	163	11.05	35.95	13.41	23.6	4.2707			600	1.55	8.39	4.69	10.88	1.49363			348	6.78	29.79	11.05	22.4	3.51911			255	4.51	13.73	7.94	14.38	2.52866
	209	11.14	24.2	13.46	19.14	4.28662			10	1.5	12.12	4.72	13.21	1.50318			30	8.41	28.24	11.35	20.61	3.61465			16	3.42	10.42	7.97	13.04	2.53822
	321	9.62	40.27	13.46	25.29	4.28662			478	1.55	22.32	4.72	18.1	1.50318			229	8.72	26.55	11.45	20.42	3.6465			197	4.25	16.04	7.97	15.28	2.53822
	217	11.5	44.93	13.47	26.91	4.28981			651	1.51	18.84	4.72	16.35	1.50318			160	7.83	34.1	11.48	23.22	3.65605			216	4.25	20.3	7.97	17.19	2.53822
	186	11.22	59.6	13.52	30.7	4.30573			103	1.46	14.42	4.81	14.38	1.53185			228	9.44	23.41	11.57	18.32	3.68471			105	4.13	15.83	7.98	15.44	2.5414
	239	11.86	26.57	13.52	19.85	4.30573			276	1.63	13.82	4.84	13.91	1.5414			298	9.18	36.84	11.57	23.02	3.68471			236	3.91	11.52	8.03	13.47	2.55732
	293	10.67	43.03	13.55	25.44	4.31529			475	1.67	23.2	4.87	18.22	1.55096			119	7.37	49.38	11.68	28.98	3.71975			263	4.78	16.27	8.13	15.27	2.58917
	487	9.55	33.31	13.58	23.15	4.32484			170	1.78	12.45	4.94	13.63	1.57325			17	7.48	24.36	11.7	19.83	3.72611			10	4.51	20.61	8.16	17.15	2.59873
	89	9.37752	27.8785	13.6532	21.4379	4.34816			300	1.73	18.15	4.94	15.91	1.57325			129	6.53	27.56	11.71	21.53	3.7293			153	4.57	17.06	8.21	15.65	2.61465
	425	9.51	27.99	13.68	21.24	4.35669			258	1.67	43.06	4.96	26.99	1.57962			270	10.18	26.98	11.76	19.6	3.74522			81	4.8	14.3	8.25	14.38	2.62739
	96	12.74	48.41	13.7	26.4	4.36306			641	1.51	22.45	4.96	18.04	1.57962			261	9.03	35.39	11.82	25.75	3.76433			222	4.4	15.81	8.28	15.34	2.63694
	384	9.52	40.22	13.7	25.67	4.36306			241	1.54	15.21	4.97	15.14	1.5828			293	10.1	27.39	11.98	19.86	3.81529			27	5.05	12.35	8.34	13.34	2.65605
	280	10.95	31.77	13.78	22.25	4.38854			644	1.74	16.84	5.03	15.75	1.60191			292	10.2	36.68	12.03	23.59	3.83121			61	5.02	15	8.41	14.86	2.67834
	390	10.31	38.67	13.85	24.42	4.41083			322	1.91	20.36	5.06	16.9	1.61146			50	8.13	35.24	12.06	24.16	3.84076			144	4.86	19.4	8.41	16.65	2.67834
	323	11.72	41.91	14.03	25.41	4.46815			653	1.2	22.76	5.06	18.42	1.61146			134	8.95	24.96	12.11	19.72	3.85669			233	4.51	21.27	8.41	18.6	2.67834
	109	10.89	55.99	14.04	29.34	4.47134			31	1.54	18.27	5.09	16.19	1.62102			383	9.32	40.93	12.12	26.09	3.85987			25	4.63	15.91	8.42	15.41	2.68153
	540	12.15	38.21	14.17	24.01	4.51274			631	1.71	16.76	5.09	16.16	1.62102			36	9.29	31.71	12.19	21.83	3.88217			8	5.53	16.43	8.73	15.83	2.78025
	128	10.31	29.46	14.21	22.37	4.52548			231	1.94	23.45	5.18	18.68	1.64968			373	10.08	38.97	12.27	23.92	3.90764			173	5.2	16.58	8.78	15.58	2.79618
	131	12.84	30.66	14.25	21.29	4.53822			528	1.83	15.8	5.25	15	1.67197			171	9.03	24.56	12.34	20.58	3.92994			168	4.56	16.6	8.93	15.97	2.84395
	330	11.34	35.51	14.25	23.28	4.53822			626	1.69	19.28	5.25	16.8	1.67197			153	10.66	32.25	12.41	21.61	3.95223			145	5.7	15.75	8.94	15.06	2.84713
	77	12.6566	33.5413	14.2868	22.2761	4.54994			503	1.98	14.4	5.35	14.16	1.70382			288	9.96	51.96	12.42	28.78	3.95541			84	5.51	14.81	8.98	14.48	2.85987
	175	13.26	34.39	14.3	22.55	4.55414			287	2.02	32.25	5.44	21.63	1.73248			178	10.85	40.86	12.47	24.3	3.97134			139	4.59	16.44	9.03	16.45	2.8758
	51	11.6644	61.1414	14.3407	31.0365	4.56711			378	2.09	34.49	5.47	21.98	1.74204			322	10.21	27.73	12.47	20.36	3.97134			26	5.95	14.5	9.29	14.38	2.9586
	312	13.07	45.87	14.56	27.1	4.63694			558	1.79	18.78	5.47	16.48	1.74204			308	9.74	23.76	12.54	19.13	3.99363			19	5.77	25	9.31	19	2.96497
	40	14.8104	40.2326	14.6091	24.0515	4.65258			315	2.2	28.33	5.53	20.79	1.76115			331	9.91	33.5	12.84	23.21	4.08917			6	6.38	22.49	9.64	18.36	3.07006
	306	12.18	32.45	14.62	21.94	4.65605			519	2.21	23.63	5.53	18.46	1.76115			11	9.04	27.13	13	21.72	4.14013			239	5.65	18.69	9.75	17.55	3.1051
	173	15.35	32.68	14.68	21.31	4.67516			666	1.78	11.37	5.57	12.95	1.77389			243	9	27.96	13.03	22.13	4.14968			43	6.11	17.35	9.79	16.14	3.11783
	50	13.2979	36.6268	14.7004	23.5477	4.68166			214	1.97	28.58	5.69	20.63	1.8121			238	11.43	25.36	13.04	19.98	4.15287			62	5.69	18.88	9.91	18.2	3.15605
	557	12.93	41.01	14.72	25.19	4.6879			574	2.38	8.39	5.69	10.85	1.8121			8	7.9	39.28	13.05	27.02	4.15605			110	5.07	22.46	10.03	19.87	3.19427
	326	12.66	34	14.82	23.05	4.71975			344	1.49	25.69	5.75	20.44	1.83121			334	11.89	31.65	13.2	21.86	4.20382			186	5.36	22.6	10.03	19.66	3.19427
	341	13.37	48.69	14.83	26.84	4.72293			223	2.47	21.95	5.82	17.8	1.8535			406	11.82	24.53	13.25	18.76	4.21975			96	5.72	18.43	10.05	17.17	3.20064
	433	13.46	26.69	15.04	20.07	4.78981			178	2.38	19.09	5.84	16.2	1.85987			317	10.65	28.75	13.26	21.02	4.22293			71	7.07	22.12	10.06	18.19	3.20382
	58	16.1777	53.7604	15.0755	27.5605	4.80112			192	1.51	36.7	5.86	23.83	1.86624			67	8.74	27.95	13.32	22.07	4.24204			259	5.43	30.33	10.08	21.67	3.21019
	118	10.85	38.02	15.23	25.75	4.85032			576	2.53	14.79	5.87	14.79	1.86943			354	7.82	39.33	13.35	28.2	4.25159			185	7.02	23.51	10.1	18.68	3.21656
	178	15.21	47.63	15.23	26.53	4.85032			573	2.5	17.16	5.93	16.11	1.88854			21	12.31	37.16	13.38	23.59	4.26115			86	6.72	14.07	10.34	14.22	3.29299
	227	14.14	28.18	15.26	20.54	4.85987			539	2.53	26.46	5.97	20.04	1.90127			102	9.89	47.96	13.48	29.72	4.29299			195	7.32	37.34	10.5	24.77	3.34395
	307	14.48	55.27	15.35	29.55	4.88854			521	2.23	58.84	6	29.12	1.91083			368	13.24	33.23	13.86	21.94	4.41401			116	7.44	20.72	10.6	17.76	3.3758
	55	13.2858	42.0718	15.4297	25.8434	4.91392			9	2.41	25.62	6.02	19.16	1.9172			328	13.31	33.63	13.88	22.27	4.42038			183	7.79	20.68	10.66	17.8	3.3949
	21	16.2987	40.0269	15.4517	23.7677	4.92093			467	2.24	15.68	6.02	14.94	1.9172			276	13.55	42.76	13.91	25.85	4.42994			163	6	22.43	10.71	18.78	3.41083
	213	13.89	38.84	15.57	24.7	4.9586			122	2.11	44.56	6.04	26.43	1.92357			301	11.43	28.1	13.94	21.28	4.43949			32	8.26	23.24	10.78	19.26	3.43312
	468	12.89	58.62	15.72	30.85	5.00637			314	2.38	27.13	6.06	19.79	1.92994			38	12.51	50.18	13.95	28.21	4.44268			171	7.91	26.1	10.78	19.97	3.43312
	155	14.92	47.89	15.74	27.42	5.01274			466	1.98	14.68	6.06	14.57	1.92994			370	13.15	32.9	13.99	23.07	4.45541			138	7.99	19.38	10.85	17.02	3.45541
	440	14.47	39.13	15.76	23.99	5.01911			448	1.97	17.34	6.1	16.15	1.94268			403	9.86	34.53	14.06	25.32	4.47771			234	6.76	24.28	10.88	19.83	3.46497
	115	16.54	57.93	15.86	29.01	5.05096			274	2.17	17.11	6.12	15.78	1.94904			121	11.6	41.73	14.18	27.53	4.51592			202	6.69	17.5	11.13	16.92	3.54459
	339	15.49	54.72	15.87	29.68	5.05414			512	2.66	18.78	6.13	16.16	1.95223			290	13.94	43.56	14.2	25.95	4.52229			258	6.04	24.28	11.16	21.23	3.55414
	343	15.5	54.23	15.92	29.23	5.07006			57	2.15	22.45	6.16	17.82	1.96178			22	11.08	35.95	14.26	25.16	4.5414			7	7.33	20.24	11.2	17.78	3.56688
	225	17.7	61.3	15.97	29.64	5.08599			255	2.66	39.42	6.26	24.08	1.99363			191	11.36	25.2	14.31	20.63	4.55732			136	8.76	19.38	11.41	16.98	3.63376
	427	15.5	53.11	16.08	28.37	5.12102			295	2.9	29.72	6.29	20.64	2.00318			117	14.44	46.34	14.46	25.96	4.6051			113	6.62	23.47	11.44	19.85	3.64331
	214	15.88	56.85	16.19	29.61	5.15605			106	2.58	34.53	6.31	22.51	2.00955			344	12.32	31.91	14.46	22.11	4.6051			94	7.68	24.04	11.54	19.41	3.67516
	208	15.26	43.91	16.2	25.74	5.15924			165	2.67	31.68	6.35	21.29	2.02229			20	14.64	36.2	14.64	22.94	4.66242			137	8.48	20.57	11.66	17.95	3.71338
	297	16.9	42.8	16.31	25.22	5.19427			92	2.63	14.13	6.37	14.48	2.02866			327	14.69	32.03	14.72	22.15	4.6879			134	8.8	27.1	11.79	20.13	3.75478
	203	18.78	47.43	16.42	27.06	5.2293			667	2.31	16.41	6.4	15.71	2.03822			324	13.46	42.45	14.74	25.3	4.69427			194	8.64	34.19	11.79	22.55	3.75478
	331	17.09	53.77	16.48	28.26	5.24841			262	2.76	15.68	6.44	14.92	2.05096			83	13.52	45.93	14.76	26.45	4.70064			251	8.89	26.52	11.85	20.45	3.77389
	24	18.4646	45.8591	16.5253	25.3077	5.26284			398	2.72	21.71	6.45	17.61	2.05414			190	14.97	45.6	14.86	26.01	4.73248			5	8.37	32.03	11.87	23.57	3.78025
	351	15.43	67.64	16.56	33.25	5.27389			194	2.99	13.76	6.59	14.65	2.09873			249	13.98	55.38	14.95	30	4.76115			1	9.95	22.69	11.94	18.42	3.80255
	469	15.27	44.47	16.78	26.32	5.34395			254	2.69	25.18	6.59	20.42	2.09873			194	11.94	42.83	14.98	26.72	4.7707			125	7.39	33.89	11.96	26.88	3.80892
	136	16.6	49.21	16.81	27.01	5.3535			334	3.21	33.13	6.62	23.13	2.10828			319	13.92	33.53	15	22.91	4.77707			238	7.41	31.35	11.96	22.89	3.80892
	230	16.95	2402.54	16.85	534	5.36624			409	2.49	27.93	6.63	20.61	2.11146			358	13.14	50.7	15	28.55	4.77707			41	9.05	36.57	12.01	25.22	3.82484
	32	19.8682	49.9005	16.8564	26.6739	5.36829			563	3.16	30.42	6.66	21.96	2.12102			55	14.79	44.33	15.25	25.71	4.85669			31	8.3	34.03	12.16	27.36	3.87261
	244	16.53	55.94	16.94	29.07	5.3949			218	2.88	24.62	6.68	18.61	2.12739			402	14.9	37.24	15.27	23.47	4.86306			199	9.35	26.93	12.2	20.34	3.88535
	516	19.32	53.74	16.97	27.53	5.40446			220	3.03	28.39	6.75	20.41	2.14968			115	14.02	55.1	15.31	29.5	4.8758			133	8.23	23.55	12.24	19.12	3.89809
	114	17.02	59.93	17.01	29.67	5.4172			239	3.15	26.37	6.75	19.22	2.14968			156	16.64	34.12	15.41	22.37	4.90764			15	10.55	31.67	12.34	21.54	3.92994
	191	14.85	57.43	17.06	29.88	5.43312			605	3.47	14.65	6.81	14.22	2.16879			227	15.46	31.13	15.44	22.11	4.9172			244	7.93	25.88	12.38	20.69	3.94268
	197	20.53	61.19	17.09	29.35	5.44268			321	2.65	29.25	6.88	20.67	2.19108			385	13.82	58.21	15.48	31.88	4.92994			207	8.81	23.23	12.42	19.26	3.95541
	199	17.16	55.06	17.1	29.27	5.44586			428	3.28	11.62	6.9	12.66	2.19745			325	15.57	30.92	15.49	21.75	4.93312			205	10.5	33.07	12.47	22.03	3.97134
	47	16.0446	58.673	17.1402	31.9055	5.45867			23	3.28	28.75	6.94	20.36	2.21019			235	17.12	49.03	15.76	27.96	5.01911			198	8.91	29.75	12.59	22.37	4.00955
	235	18.76	53.78	17.15	28.48	5.46178			164	3.09	36.32	6.94	23.47	2.21019			377	16.24	43.17	15.77	25.54	5.02229			77	10.42	24.31	12.7	19.42	4.04459
	301	18.76	54.35	17.16	27.88	5.46497			361	3.21	26.38	6.94	20.08	2.21019			245	16.08	35.86	15.79	23.42	5.02866			266	10.3	32.42	12.73	22.25	4.05414
	20	20.6426	46.3552	17.1897	25.6069	5.47443			207	3.12	37.28	6.97	23.52	2.21975			152	15.27	35.05	15.8	24.43	5.03185			176	8.72	19.99	12.75	18.59	4.06051
	414	17.59	53.25	17.22	28.73	5.48408			471	2.75	16.55	7.03	15.94	2.23885			315	14.11	37.18	15.82	24.5	5.03822			28	9.35	22.8	12.8	19.87	4.07643
	146	17.15	63.69	17.38	31.77	5.53503			410	2.98	15.15	7.16	15.1	2.28025			278	14.02	47.32	15.88	27.14	5.05732			130	9.58	22.68	12.8	20.88	4.07643
	189	17.93	58.01	17.38	29.51	5.53503			147	3.78	13.89	7.25	14.04	2.30892			154	16.96	42.25	15.91	25.04	5.06688			265	8.87	35.59	12.82	24.52	4.0828
	176	18.74	63.3	17.48	30.67	5.56688			377	3.44	27.98	7.28	19.82	2.31847			2	16.36	42.7	16.06	26	5.11465			92	8.95	21.25	12.83	19.01	4.08599
	249	19.08	65.52	17.55	31.48	5.58917			397	3.84	31.92	7.34	21.98	2.33758			280	15.57	63.68	16.14	32.81	5.14013			178	9.9	27.52	12.84	20.53	4.08917
	139	16.76	58.93	17.66	30.66	5.6242			37	2.92	11.76	7.42	13.56	2.36306			170	14.57	45.04	16.15	27.79	5.14331			46	11.47	25.92	12.91	19.54	4.11146
	205	21.37	55.25	17.68	27.78	5.63057			608	3.51	21.42	7.45	17.86	2.37261			157	16.35	34.18	16.18	22.87	5.15287			250	9.14	26.09	12.98	21.78	4.13376
	325	18.63	50.2	17.69	28.05	5.63376			546	3.85	40.83	7.47	24.21	2.37898			61	12.04	33.49	16.31	25.91	5.19427			150	10.04	34.84	13.02	23.92	4.1465
	232	19.82	48.24	17.78	26.72	5.66242			506	4.01	24.3	7.53	19.32	2.39809			29	15.95	48.99	16.32	27.38	5.19745			9	9.58	39.26	13.15	26.21	4.1879
	270	10.7	10.7	17.9	17.9	5.70064			24	4.01	37.96	7.56	25.45	2.40764			250	16.59	56.57	16.32	29.22	5.19745			219	10.1	32.27	13.35	22.71	4.25159
	523	22.55	61.03	18.13	29.48	5.77389			635	3.94	29.29	7.56	20.19	2.40764			340	16.9	42.86	16.38	27.72	5.21656			142	9.96	33.21	13.44	23.41	4.28025
	54	19.9408	62.9927	18.2622	30.9298	5.81599			482	3.68	37.95	7.59	23.94	2.4172			343	19.32	33.09	16.53	21.71	5.26433			42	12.37	39.19	13.46	24.88	4.28662
	82	22.2761	63.029	18.3271	30.5701	5.83666			582	4.04	16.42	7.63	15.17	2.42994			125	16.7	58.69	16.54	30.54	5.26752			50	12.6	30.79	13.48	21.14	4.29299
	294	21.22	74.81	18.36	33.02	5.84713			250	3.7	33.61	7.66	21.8	2.43949			365	18.07	50.24	16.57	27.68	5.27707			252	8.93	33.44	13.6	24.79	4.33121
	349	21.1	67.82	18.41	32.01	5.86306			621	4.34	46.57	7.66	26.32	2.43949			361	19.51	48.98	16.59	27.27	5.28344			180	10.48	31.67	13.7	22.8	4.36306
	281	20.91	69.9	18.42	33.07	5.86624			90	3.63	28.58	7.68	20.62	2.44586			82	17.47	51.1	16.63	27.86	5.29618			106	10.2	32.75	13.74	23.62	4.3758
	373	22.43	59.44	18.43	29.31	5.86943			401	3.65	36.47	7.69	23.65	2.44904			130	19.37	47.96	16.9	26.28	5.38217			75	13.04	32.55	13.92	22.5	4.43312
	150	23.51	71.72	18.46	32.12	5.87898			406	3.93	22.49	7.69	18.33	2.44904			164	19.8	64.43	16.92	32.69	5.38854			11	13.95	30.66	13.95	20.88	4.44268
	370	22.97	61.04	18.46	29.43	5.87898			306	4.42	18.5	7.72	15.98	2.4586			126	16.04	47.09	16.94	26.8	5.3949			182	12.12	31.76	13.96	22.53	4.44586
	242	21.03	67.12	18.51	31.61	5.8949			629	3.93	36.98	7.72	24.31	2.4586			200	18.37	67.86	17.25	34.77	5.49363			220	10.58	24.38	14.02	20.37	4.46497
	305	19.19	51.98	18.55	28.4	5.90764			129	4.32	21.13	7.73	17.21	2.46178			86	14.3	26.81	17.36	22.3	5.52866			209	13.13	28.52	14.04	20.6	4.47134
	183	20.11	66.53	18.56	32.86	5.91083			559	3.35	25.33	7.78	19.73	2.47771			41	16.96	57.21	17.39	29.65	5.53822			193	12.08	33.09	14.17	23.14	4.51274
	530	22.43	59.76	18.57	29.39	5.91401			47	3.79	31.5	7.85	21.29	2.5			342	18.73	38.97	17.59	24.47	5.60191			74	12.26	41.96	14.43	27.19	4.59554
	68	21.4533	75.5647	18.7187	34.5829	5.96138			438	4.31	41.39	7.85	24.71	2.5			341	18.53	48.46	17.61	26.94	5.60828			248	13.39	26.57	14.53	20.32	4.62739
	253	20.88	69.19	18.76	32.34	5.97452			403	4.24	45.64	7.88	25.37	2.50955			265	17.47	62.51	17.67	33.04	5.62739			120	13.12	29.68	14.73	21.43	4.69108
	342	19.55	62.15	18.82	31.29	5.99363			569	3.76	36.31	7.9	22.67	2.51592			12	17.79	49.99	17.7	27.36	5.63694			260	10.21	32.66	14.74	24.31	4.69427
	415	20.84	65.96	18.85	33.1	6.00318			425	4.36	23.12	7.94	18.35	2.52866			330	18.11	32.52	17.81	23.21	5.67197			56	14.64	35.5	14.98	23.11	4.7707
	524	21.33	56.41	18.86	28.41	6.00637			39	4.17	24.15	8	18.69	2.54777			84	20.36	58.93	17.87	30.56	5.69108			228	12.29	30.48	15.05	23.78	4.79299
	219	24.14	66.24	18.87	31.98	6.00955			374	3.61	19.54	8.03	16.63	2.55732			93	20.8	56.51	17.87	30.43	5.69108			167	13.07	28.75	15.25	21.75	4.85669
	397	20.21	63.3	18.87	31.19	6.00955			323	3.69	27.84	8.06	20.56	2.56688			258	17.1	51.84	18.15	30.12	5.78025			196	15.38	37.93	15.26	24.09	4.85987
	180	22.66	59.46	18.91	29.39	6.02229			189	4.02	19.77	8.07	16.8	2.57006			353	19.49	60.68	18.18	32.15	5.78981			132	16.18	31.77	15.39	21.55	4.90127
	302	23.58	57.84	18.92	28.86	6.02548			498	4.73	20.99	8.1	17.19	2.57962			386	22.51	53.3	18.2	28.65	5.79618			192	16.29	36.48	15.87	24.55	5.05414
	502	22.92	77.92	18.92	34.22	6.02548			554	4.83	20.42	8.15	17.1	2.59554			65	19.69	61.13	18.27	31.34	5.81847			97	15.4	30.53	16.01	21.51	5.09873
	2	21.5017	61.9279	18.9871	31.0849	6.04685			408	4.6	24.76	8.19	19.03	2.60828			57	22.84	66.99	18.34	31.97	5.84076			201	16.31	41.53	16.49	25.08	5.25159
	335	19.14	73.07	19	33.56	6.05096			176	4.62	40.39	8.22	24.21	2.61783			69	21.91	55.44	18.38	28.93	5.8535			103	13.5	36.63	16.52	25.27	5.26115
	245	23.98	71.55	19.1	32.24	6.0828			642	4.84	28.6	8.3	20.39	2.64331			94	20.96	57.43	18.47	30.52	5.88217			17	16.27	37.86	16.54	24.61	5.26752
	144	20.26	70.62	19.15	33	6.09873			271	3.85	39.06	8.35	24.33	2.65924			346	20.98	52.27	18.51	29.74	5.8949			20	17.11	33.7	17.06	23.48	5.43312
	151	19.59	64.26	19.15	31.71	6.09873			386	5	34.85	8.37	23.1	2.66561			262	19.02	43.15	18.54	25.96	5.90446			151	15.77	35.57	17.08	24.32	5.43949
	436	21.37	68.09	19.16	32.08	6.10191			200	4.76	19.01	8.38	16.23	2.66879			226	22.11	47.26	18.59	27.81	5.92038			109	17.21	40.26	17.5	25.31	5.57325
	74	25.519	64.1422	19.2335	30.2852	6.12532			424	4.74	33.57	8.43	22.22	2.68471			103	21.14	60.98	18.73	31.33	5.96497			188	20.13	46.09	17.67	26.58	5.62739
	52	22.1793	69.2242	19.261	32.2124	6.13408			144	4.72	36.31	8.44	22.91	2.6879			282	23.97	75.5	18.76	33.27	5.97452			135	19.77	55.97	17.85	30.14	5.68471
	291	22.03	59.64	19.3	30.16	6.1465			198	4.66	27.25	8.46	19.97	2.69427			184	24.6	54.33	18.8	28.33	5.98726			111	19.18	49.45	18.58	30.08	5.9172
	30	25.2528	66.1387	19.3248	30.8924	6.1544			549	5.19	33.09	8.51	21.9	2.71019			128	22.47	52.41	18.91	28.38	6.02229			55	25.22	50.12	20.4	27.94	6.49682
	299	21.4	69.71	19.42	32.7	6.18471			400	4.46	32.71	8.56	22.69	2.72611			345	21.78	47.04	18.94	27.57	6.03185			98	26.55	49.9	21.02	27.64	6.69427
	188	23.91	67.19	19.43	31.38	6.1879			516	5.3	23.47	8.56	18.33	2.72611			362	21.55	47.26	19.01	27.53	6.05414			108	27.06	52.6	21.86	28.99	6.96178
	517	26.12	71.47	19.48	31.77	6.20382			457	5.2	38.94	8.63	24.34	2.74841			397	25.2	45.71	19.07	26.12	6.07325			112	17.63	65.69	21.86	38.55	6.96178
	46	17.3151	78.0573	19.5118	36.5299	6.21396			654	5.3	25.39	8.65	18.92	2.75478			62	22.51	70.49	19.1	34.7	6.0828			99	31.73	59.8	22.69	31.17	7.22611
	185	25.93	67.51	19.57	31.24	6.23248			494	5.3	58	8.69	29.87	2.76752			109	22.39	69.28	19.12	35.33	6.08917			3	26.27	54.64	23.56	32.37	7.50318
	133	25.81	62.88	19.6	30.21	6.24204			585	4.08	20.8	8.69	18.08	2.76752			162	22.88	54.72	19.14	28.99	6.09554			277	34.9	89.27	23.65	36.85	7.53185
	538	26.29	57.95	19.66	28.69	6.26115			415	4.66	32.67	8.76	22.18	2.78981			43	19.87	54.87	19.17	30.55	6.1051			269	43.55	70.99	23.78	31.03	7.57325
	36	27.7212	94.0535	19.7648	36.5365	6.29453			527	4.68	23.73	8.76	18.85	2.78981			363	22.34	67.41	19.27	33.88	6.13694			272	43.93	92.34	24.3	33.48	7.73885
	260	22.19	76.02	19.81	34.27	6.30892			13	5.25	45.46	8.78	25.5	2.79618			114	22.06	59.97	19.3	32.8	6.1465			280	36.98	67.32	24.52	32.45	7.80892
	161	22	77.92	19.83	35.01	6.31529			452	4.82	36.78	8.78	23.03	2.79618			169	24.32	60.72	19.46	30.91	6.19745			275	40.07	71.95	25.08	35.57	7.98726
	67	23.2078	64.5294	19.9089	31.3478	6.34042			126	4.99	38.16	8.85	23.69	2.81847			404	18.59	57.75	19.47	33.76	6.20064			271	43.32	86.29	25.23	36.61	8.03503
	421	27.23	81.34	19.92	34.21	6.34395			664	4.28	25.29	8.94	19.73	2.84713			27	22.57	41.66	19.64	26.67	6.25478			278	45.78	75.7	25.39	34.34	8.08599
	116	23.01	64.69	20.01	30.96	6.37261			50	5.59	32.9	9	21.8	2.86624			260	20.63	47.76	19.9	28.01	6.33758			37	37.7	81.71	25.84	36.73	8.2293
	169	26.37	69.9	20.01	31.9	6.37261			320	5.88	29.39	9.03	20.39	2.8758			181	16.49	56.4	19.95	33.68	6.3535			270	44.54	77.34	27.01	37.65	8.60191
	470	24.35	81	20.01	34.97	6.37261			437	5.37	23.11	9.04	18.2	2.87898			5	21.32	56.68	19.96	30.05	6.35669			76	50.78	99.08	27.09	38.89	8.62739
	111	27.23	80.62	20.02	33.78	6.3758			412	4.65	32.5	9.17	22.19	2.92038			335	26.75	47.43	19.96	26.62	6.35669			285	45.98	98.56	27.23	40.13	8.67197
	25	23.4982	52.0785	20.0607	28.2205	6.38876			325	5.45	47.67	9.18	26.7	2.92357			379	24.53	71.77	20.07	35.68	6.39172			87	42.56	69.28	27.46	34.48	8.74522
	537	28.17	88.72	20.13	35.47	6.41083			404	5.18	36.92	9.2	24.03	2.92994			7	27.23	72.93	20.09	35.05	6.39809			281	47.08	89.89	27.59	40.02	8.78662
	143	25.39	68.7	20.24	32.18	6.44586			268	6.07	41.49	9.22	25.26	2.93631			274	23.46	77.32	20.14	38.91	6.41401			23	47.33	81.34	27.74	35.28	8.83439
	11	26.6806	65.7515	20.2587	31.3698	6.45182			22	5.17	41.24	9.26	25.76	2.94904			304	22.13	50.02	20.21	28.21	6.43631			283	49.7	80.77	28.16	38.04	8.96815
	539	27.5	68.07	20.27	31.4	6.45541			64	6.2	48.48	9.31	25.95	2.96497			25	26.4	72.2	20.27	33.73	6.45541			276	42.84	77.31	28.19	35.77	8.97771
	283	24.95	74.75	20.36	33.43	6.48408			601	5.67	44.47	9.32	25.85	2.96815			183	28.08	57.23	20.31	28.92	6.46815			273	50.28	73.28	28.77	34.27	9.16242
	247	28.13	85.11	20.45	36.06	6.51274			156	5.07	27.94	9.38	20.98	2.98726			111	24.39	71.45	20.4	34.21	6.49682			12	54.47	79.32	31.01	39.04	9.8758
	223	28.28	81.11	20.47	34.41	6.51911			66	4.76	4.76	9.44	9.38	3.00637			237	24.19	55.83	20.44	29.87	6.50955			104	49.13	118.78	37.23	54.67	11.8567
	340	22.28	80.14	20.59	34.83	6.55732			108	4.97	38.18	9.44	23.97	3.00637			167	23.07	48.21	20.62	29.41	6.56688			290	55.24	93.7	30.81	42.21	9.8121
	57	26.2813	77.1619	20.6877	35.0009	6.58845			113	6.45	28.24	9.44	19.92	3.00637			307	29.23	60.67	20.83	30.1	6.63376			293	46.55	115.43	29.21	48.79	9.30255
	614	27.24	71.98	20.7	32.37	6.59236			168	5.75	25.53	9.44	19.35	3.00637			177	27.75	65.96	20.92	31.78	6.66242			294	49.38	104.17	31.27	43.87	9.9586
	172	28.08	80.2	20.73	34.13	6.60191			232	5.15	30.33	9.48	21.52	3.01911			214	24.47	73.34	21.15	35.72	6.73567			295	55.54	91.4	31.03	40.78	9.88217
	315	29.43	70.92	20.78	32.16	6.61783			230	5.92	36.25	9.5	23.28	3.02548			73	24.61	70.91	21.28	35.11	6.77707			296	57.9	104.33	30.87	41.23	9.83121
	309	25.31	70.63	20.79	32.68	6.62102			638	5.52	43.9	9.5	25.8	3.02548			206	26.24	51.69	21.42	28.75	6.82166			297	61.23	125.01	32.33	47.78	10.2962
	525	30.53	72.99	20.79	32.25	6.62102			63	4.96	36.78	9.53	23.31	3.03503			205	23.4	58.82	21.48	32.41	6.84076			299	65.06	131.04	32.89	45.98	10.4745
	536	31.07	71.24	20.83	31.58	6.63376			119	5.84	44.78	9.53	25.95	3.03503			116	26.57	60.06	21.49	32.15	6.84395			301	61.55	114.39	33.33	44.45	10.6146
	316	23.6	69.55	20.84	33.12	6.63694			645	6.03	33.5	9.59	21.94	3.05414			132	28.1	89.06	21.53	39.66	6.85669			302	55.21	106.19	34.45	44.78	10.9713
	441	25.13	74.96	20.93	34.31	6.66561			65	6.22	23.76	9.6	18.22	3.05732			285	31.87	67.35	21.63	30.85	6.88854			303	70.67	106.14	33.3	43.11	10.6051
	75	22.869	55.5512	20.9341	30.0014	6.66692			572	6.58	51.36	9.6	27.37	3.05732			58	29.66	80.51	21.76	36.36	6.92994			304	65.91	157.01	34.78	52.34	11.0764
	61	29.028	63.1742	21.021	30.2962	6.69459			662	6.38	41.08	9.62	24.57	3.06369			106	27.84	81.05	21.76	36.94	6.92994			305	89.298	175.88	35.34	51.04	11.2548
	314	28.88	65.84	21.03	31.1	6.69745			489	5.06	31.69	9.64	22.24	3.07006			142	30.81	65.68	21.81	32.96	6.94586
	117	25.46	76.57	21.08	34.46	6.71338			38	6.45	23.07	9.66	18.3	3.07643			240	22.83	57.83	21.82	33.04	6.94904		CMT1A sh2	Fiber Label	Inner Area	Total Area	Inner Perimeter	Outer Perimeter	Axon diameter (µm)
	7	30.8309	78.868	21.1112	33.8052	6.72332			42	6.63	40.61	9.75	24.8	3.1051			405	27.18	75.64	21.92	35.2	6.98089		Rat number 38	158	0.73	7.02	3.25	9.97	1.03503
	42	27.9269	94.6464	21.241	37.2229	6.76466			74	6.64	36.99	9.75	23.01	3.1051			88	28.79	79.24	22.18	38.07	7.06369			179	1.45	9.28	4.62	11.54	1.47134
	558	25.37	50.03	21.27	28.75	6.77389			111	6.59	48.33	9.78	26.07	3.11465			127	27.09	53.4	22.31	30.79	7.1051			254	1.59	8.76	4.91	11.38	1.56369
	310	28.13	72.29	21.28	32.51	6.77707			587	6.58	19.63	9.79	16.95	3.11783			239	23.66	55.18	22.32	34.37	7.10828			309	1.85	10.72	5.26	12.39	1.67516
	508	31.35	76.16	21.31	32.9	6.78662			502	5.87	19.26	9.81	17.1	3.1242			398	32.6	57.12	22.36	29.71	7.12102			231	2.02	9.28	5.6	11.89	1.78344
	110	27.58	66.09	21.33	31.84	6.79299			219	6.34	35.39	9.82	22.5	3.12739			234	33.76	59.6	22.38	30.43	7.12739			41	2.32	12.63	5.69	13.42	1.8121
	156	24.78	77.22	21.39	35.41	6.8121			536	6.92	46.86	9.88	25.96	3.1465			395	31.67	73.1	22.54	36.29	7.17834			14	2.47	9.81	5.91	11.73	1.88217
	200	31.34	88.17	21.54	35.54	6.85987			238	5.88	35.67	9.9	22.89	3.15287			146	25.08	60.33	22.59	32.72	7.19427			153	2.19	13.47	5.93	13.9	1.88854
	359	31.54	78.12	21.57	33.07	6.86943			542	6.34	46.74	9.9	27.03	3.15287			49	30.71	67.99	22.68	32.68	7.22293			342	2.37	15.54	5.93	15.2	1.88854
	243	30.14	71.75	21.58	32.33	6.87261			510	6.64	34.3	9.91	23.05	3.15605			85	30.71	67.99	22.68	32.68	7.22293			61	2.83	10.2	6.31	11.9	2.00955
	532	26.51	70.87	21.62	33.16	6.88535			610	6.64	61.71	9.97	31.19	3.17516			175	32.2	75.84	22.8	34.61	7.26115			150	2.64	15.66	6.5	15.47	2.07006
	5	26.0151	83.8169	21.7602	35.7258	6.93001			61	6.2	37.11	9.98	23.23	3.17834			257	35.49	61.84	22.8	30.03	7.26115			207	3.13	19.13	6.93	17.18	2.20701
	177	33.17	90.96	21.92	35.93	6.98089			76	5.48	35.05	10	22.59	3.18471			246	29.49	95.15	22.88	39.62	7.28662			137	3.33	10.26	7.09	12.16	2.25796
	126	31.15	84.4	21.93	35.37	6.98408			243	6.05	23.22	10.18	18.6	3.24204			355	19.66	56.12	22.89	37.63	7.28981			28	3.68	14.73	7.69	14.73	2.44904
	488	33.65	83.85	22.05	34.65	7.02229			249	7.64	32.75	10.18	21.45	3.24204			302	35.54	52.77	22.9	27.66	7.29299			46	3.57	15.98	7.96	15.77	2.53503
	170	27.94	85.14	22.06	36.26	7.02548			656	6.74	30.35	10.2	21.15	3.24841			151	29.14	66.24	23.05	33.03	7.34076			313	4.34	24.96	8.51	20.08	2.71019
	526	31.3	73.48	22.08	33.41	7.03185			257	6.04	28.5	10.28	20.35	3.27389			267	34.18	75.23	23.09	33.24	7.3535			277	4.91	21.51	8.54	18.8	2.71975
	179	34.28	90.62	22.11	35.99	7.0414			548	5.82	37.12	10.35	23.77	3.29618			96	30.84	56.91	23.11	30.13	7.35987			141	4.5	17.67	8.7	16.12	2.7707
	98	32.45	83.27	22.17	34.98	7.06051			639	7.78	45.3	10.35	26.11	3.29618			66	33.78	71.49	23.41	33.66	7.45541			42	3.97	15.28	8.85	15.74	2.81847
	477	31.5	76.93	22.24	33.74	7.0828			35	6.5	29.32	10.39	20.5	3.30892			272	28.89	107.15	23.49	49.02	7.48089			100	5.35	19	8.93	16.53	2.84395
	198	31.1	70.26	22.27	32.44	7.09236			545	7.08	54.66	10.41	29.66	3.31529			141	28.28	84.87	23.75	39.07	7.56369			50	5.22	19.37	9.2	17.33	2.92994
	142	34.17	91.55	22.31	36.42	7.1051			212	6.55	41.84	10.44	25.53	3.32484			63	31.53	84.26	23.76	37.2	7.56688			51	4.97	13.27	9.34	14.7	2.97452
	207	32.27	87.98	22.42	35.85	7.14013			331	5.58	12.57	10.44	14.89	3.32484			201	37.21	72.7	23.79	33.17	7.57643			29	5.64	15.85	9.42	16.2	3
	361	34.47	95.03	22.44	36.73	7.1465			402	5.92	30.84	10.45	23.47	3.32803			74	32.11	72.33	23.86	35.62	7.59873			32	5.35	17.55	9.48	16.21	3.01911
	66	34.5819	96.3404	22.5005	37.2009	7.16577			627	6.91	40.58	10.6	24.17	3.3758			300	31.96	80.53	23.91	39.59	7.61465			139	5.57	17.7	9.62	16.48	3.06369
	94	35.14	78.32	22.51	33.49	7.16879			570	7.37	42.43	10.68	25.04	3.40127			236	31.46	71.22	23.93	35.03	7.62102			82	6.57	21.99	9.94	19.13	3.16561
	422	34.57	84.03	22.51	34.52	7.16879			109	7.08	42.48	10.7	24.62	3.40764			380	26.78	47.9	23.93	30.23	7.62102			56	6.69	30.31	10.13	21.55	3.22611
	377	29.91	73.51	22.6	33.76	7.19745			199	8.2	42.69	10.72	25.44	3.41401			68	28.14	57.63	24.01	32.42	7.6465			388	7.28	26.73	10.38	19.67	3.30573
	407	32.31	99.35	22.61	38.77	7.20064			260	7.99	28.86	10.88	20.3	3.46497			256	31.65	66.55	24.16	33.05	7.69427			290	6.46	20.19	10.66	17.86	3.3949
	317	33.01	89.72	22.77	36.62	7.25159			301	7.72	32.49	10.88	21.51	3.46497			112	28.36	87.45	24.6	42.48	7.83439			218	7.28	36.05	10.91	23.77	3.47452
	595	30.12	93.01	22.78	37.99	7.25478			583	7.79	40.6	10.91	24.35	3.47452			264	40.66	96.72	25.06	39.18	7.98089			386	6.38	23.57	11.07	20.52	3.52548
	69	34.9812	87.8462	22.8228	35.5542	7.26841			40	8.22	42.69	10.94	24.97	3.48408			306	42.79	90.25	25.21	36.79	8.02866			63	6.12	34.28	11.15	25.15	3.55096
	567	34.33	84.75	22.83	34.94	7.2707			286	8.87	72.89	10.94	33.13	3.48408			133	34.16	73.65	25.35	36.05	8.07325			161	8.06	22.06	11.31	18.34	3.60191
	43	25.277	92.8193	22.8382	39.6407	7.27332			387	8.05	43.52	10.94	26.15	3.48408			314	38.37	78.89	25.37	36.07	8.07962			163	7.51	20.58	11.46	18.42	3.64968
	313	32.39	74.6	22.84	33.41	7.27389			222	7.61	47.94	11.01	25.92	3.50637			247	34.71	72.25	25.54	34.17	8.13376			79	9.5	29.84	11.57	20.66	3.68471
	236	37.01	88.39	22.9	35.36	7.29299			429	6.23	48.48	11.01	27.89	3.50637			107	40.05	81.2	25.61	37.95	8.15605			303	7.49	17.24	11.57	16.63	3.68471
	362	33.77	86.55	23.01	36.23	7.32803			661	8.32	37.21	11.01	22.95	3.50637			313	36.99	61.65	25.83	32.21	8.22611			72	9.29	25.53	11.72	19.41	3.73248
	303	35.21	88.06	23.02	36.06	7.33121			25	6.81	42.98	11.02	25.22	3.50955			158	43.29	67.39	25.95	32	8.26433			6	8	22.59	11.87	19.24	3.78025
	602	33.69	100.07	23.04	39.26	7.33758			211	6.9	48.21	11.05	26.97	3.51911			89	40.99	110.91	26.08	42.14	8.30573			191	7.96	31.41	12	22.69	3.82166
	182	34.86	83.51	23.07	35.08	7.34713			197	8.65	71.46	11.07	34.27	3.52548			220	41.13	77.94	26.09	36.49	8.30892			269	8.93	37.84	12.07	24.38	3.84395
	39	37.0382	91.3552	23.0802	35.9678	7.35039			107	7.73	39.22	11.15	23.6	3.55096			199	43.17	80.62	26.13	35.5	8.32166			374	9.2	24.01	12.1	18.7	3.8535
	515	37.51	72.76	23.23	32.04	7.39809			58	8.48	53.32	11.32	28.16	3.6051			113	31.52	114.09	26.15	45.59	8.32803			217	9.56	29.58	12.25	21.26	3.90127
	511	37.84	97.25	23.29	38.17	7.4172			307	8.22	38.97	11.36	24.14	3.61783			33	42.5	98.55	26.56	42.17	8.4586			31	11.02	35.36	12.54	23.99	3.99363
	320	36.01	82.5	23.35	34.48	7.43631			303	9.15	31.15	11.37	20.95	3.62102			318	49.16	69.65	26.88	32.23	8.56051			92	8.35	35.77	12.63	24.3	4.02229
	71	34.5577	83.1756	23.3585	35.3925	7.43902			625	8.26	40.24	11.41	24.04	3.63376			91	34.09	78.44	27.45	44.17	8.74204			39	9.08	25.63	12.66	21.1	4.03185
	486	32.46	76.53	23.41	34.6	7.45541			161	9.12	53.23	11.44	27.58	3.64331			309	52.3	73.46	27.68	32.76	8.81529			226	9.75	23.2	12.85	19.09	4.09236
	37	36.5179	82.5101	23.4179	34.3629	7.45794			586	8.66	35.96	11.44	23.15	3.64331			387	36.49	64.82	27.91	34.99	8.88854			10	11.01	38.25	12.89	25.7	4.1051
	65	35.0417	94.114	23.5092	37.9093	7.48701			313	9.32	38.03	11.54	23.95	3.67516			364	53.19	88.84	27.97	36.53	8.90764			353	11.27	43.96	12.91	26.06	4.11146
	333	33.59	81.57	23.56	35.13	7.50318			251	9.33	48.24	11.57	26.2	3.68471			150	48.06	108.74	28.21	44.43	8.98408			243	9.15	29.51	12.99	21.96	4.13694
	449	34.46	94.57	23.56	37.73	7.50318			421	8.98	45.08	11.57	25.82	3.68471			271	31.99	91.37	28.83	45.19	9.18153			401	11.75	38.83	13	23.98	4.14013
	527	39.75	85.47	23.68	34.71	7.5414			535	9.09	65.92	11.57	31.37	3.68471			392	38.84	69.51	28.85	36.12	9.1879			249	9.27	31.05	13.08	22.08	4.16561
	574	38.54	77.82	23.71	33.24	7.55096			598	9.15	36.47	11.57	22.73	3.68471			209	48.79	84.02	28.87	37.97	9.19427			400	11.75	42.7	13.15	24.92	4.1879
	480	37.68	86.83	23.89	35.36	7.60828			253	8.13	32.52	11.58	21.86	3.6879			208	41.39	78.07	28.93	39.03	9.21338			227	10.12	28.86	13.3	21.65	4.23567
	93	40.04	82.67	23.97	34.41	7.63376			196	7.77	47.96	11.59	26.48	3.69108			185	51.46	92.49	28.94	37.61	9.21656			17	11.69	23.35	13.47	19.16	4.28981
	531	32.11	81.72	24.04	35.22	7.65605			395	9.12	53.02	11.59	27.93	3.69108			207	55.29	103.88	29.28	39.83	9.32484			125	12.8	31.61	13.54	21.2	4.3121
	513	40.54	84.2	24.05	34.43	7.65924			341	9.66	67.18	11.6	31.8	3.69427			266	50.82	116.33	29.43	43.98	9.37261			339	10.59	44.84	13.57	26.43	4.32166
	445	38.61	98.85	24.08	37.87	7.66879			451	9.69	50.42	11.67	27.2	3.71656			80	44.67	129.76	29.7	54.24	9.4586			314	9.91	38.3	13.67	25.65	4.3535
	481	37.69	85.21	24.14	35.58	7.6879			160	9.23	44.85	11.74	25.65	3.73885			391	57.6	96.9	30.06	38.97	9.57325			109	11.34	39.82	13.72	24.6	4.36943
	112	40.26	99.46	24.19	37.73	7.70382			411	9.49	65.17	11.85	31.36	3.77389			303	55.61	105.38	30.24	40.74	9.63057			248	13.04	34.62	13.9	22.61	4.42675
	99	38.16	91.22	24.21	36.54	7.71019			360	7.8	45.69	11.9	27.05	3.78981			356	44.73	91.42	30.39	41.27	9.67834			193	13.1	46.74	14.07	26.19	4.48089
	329	28.76	78.31	24.26	36.72	7.72611			513	9.2	68.34	11.9	31.33	3.78981			203	52.32	87.13	30.69	37.87	9.77389			173	12.71	33.38	14.08	23.03	4.48408
	474	38.94	92.08	24.29	36.48	7.73567			94	10.26	39.18	11.97	23.89	3.8121			131	64.54	140.2	30.72	47.77	9.78344			223	11.91	38.41	14.29	24.39	4.55096
	583	35.88	91.48	24.3	36.43	7.73885			533	9.43	40.41	12.03	24.45	3.83121			161	56.11	116.14	30.77	44.08	9.79936			160	13.46	33.99	14.39	22.5	4.5828
	201	40.14	94.73	24.42	37.15	7.77707			171	10.01	41.26	12.07	25.97	3.84395			101	49.77	120.49	31.64	46.65	10.0764			59	11.82	25.02	14.51	20.14	4.62102
	475	42.04	98.08	24.46	37.19	7.78981			266	10.58	38.32	12.1	23.08	3.8535			233	60.52	97.34	32.65	39.61	10.3981			276	13.29	34.84	14.56	22.5	4.63694
	282	34.52	87.02	24.47	36.99	7.79299			324	9.39	37.22	12.11	23.78	3.85669			219	68.66	121.98	32.98	47.06	10.5032			255	11.76	30.84	14.86	22.02	4.73248
	499	37.1	79.01	24.59	34.57	7.83121			279	9.33	48.67	12.12	26.49	3.85987			72	68.07	110.12	33.43	42.83	10.6465			113	13.31	51.39	15.03	28.29	4.78662
	49	40.8739	118.58	24.6257	42.7163	7.84259			618	8.64	40.56	12.12	24.64	3.85987			305	70.06	105.8	33.6	41.34	10.7006			136	13.38	30.33	15.13	21.75	4.81847
	261	38.44	108.5	24.64	41.1	7.84713			284	9.76	46.96	12.15	25.57	3.86943			316	77.14	120.53	33.6	42.03	10.7006			65	11.53	36.64	15.4	25.92	4.90446
	145	29.96	88.38	24.69	38.32	7.86306			445	9.47	45.47	12.16	26.31	3.87261			216	74.75	111.21	35.52	42.72	11.3121			301	15.05	35.14	15.41	24.13	4.90764
	465	42.43	96.51	24.73	37.11	7.8758			524	10.08	38.95	12.25	23.42	3.90127											368	12.45	37.68	15.41	24.88	4.90764
	423	35.33	96.56	24.76	38.23	7.88535			597	10.77	36.07	12.33	22.46	3.92675		CMT1A sh1	Fiber Label	Inner Area	Total Area	Inner Perimeter	Outer Perimeter	Axon diameter (µm)			209	16.53	43.34	15.56	26.06	4.95541
	491	39.99	99.16	24.77	38.25	7.88854			88	9.78	67.31	12.37	32.2	3.93949		Rat number 79	161	1.31	11.71	4.56	12.98	1.45223			230	15.11	39.58	15.75	24.77	5.01592
	518	41.2	119.57	24.78	41.02	7.89172			450	10.81	45.7	12.38	25.54	3.94268			277	1.67	16.38	4.75	15.83	1.51274			170	13.98	34	15.85	23.91	5.04777
	500	43.1	95.98	24.82	36.85	7.90446			193	11.13	47.87	12.4	26.18	3.94904			195	1.83	9.73	5.16	11.66	1.64331			74	12.81	46.49	15.87	30.84	5.05414
	434	39.4	88.18	24.88	36.21	7.92357			454	9.21	45.18	12.45	27.08	3.96497			249	1.83	12	5.16	13.13	1.64331			84	14.86	38.07	15.97	25.57	5.08599
	455	41.76	112.09	24.92	40.59	7.93631			115	10.16	52.65	12.46	27.23	3.96815			176	2.03	16.73	5.47	15.48	1.74204			360	12.32	57.48	15.97	33.18	5.08599
	271	42.66	102.1	24.95	38.21	7.94586			465	10.04	38.93	12.51	23.99	3.98408			13	2.19	7.3	5.93	10.49	1.88854			345	14.94	51.76	16.06	27.91	5.11465
	254	41.96	100.44	25.02	38.45	7.96815			526	11.41	50.52	12.52	27.35	3.98726			320	2.73	13.52	6.15	15.19	1.9586			385	17.75	36.83	16.08	23.34	5.12102
	379	43.97	96.81	25.04	37.23	7.97452			332	11.11	42.57	12.58	25.3	4.00637			150	2.98	12.75	6.37	13.26	2.02866			134	16.66	29.9	16.12	21.52	5.13376
	1	41.9508	106.638	25.0877	39.1655	7.98972			73	10.44	30.44	12.69	23.55	4.0414			33	2.89	9.17	7	11.9	2.2293			52	16.96	30.84	16.2	21.8	5.15924
	355	41.01	107.34	25.09	39.69	7.99045			217	11.29	26.65	12.78	21	4.07006			108	3.5	20.61	7.12	17.07	2.26752			390	17	3.25	16.23	7.19	5.16879
	405	41.53	117.65	25.1	42.58	7.99363			155	9.38	31.41	12.81	25.18	4.07962			159	3.19	22.05	7.31	17.76	2.32803			331	14.99	64.53	16.31	32.79	5.19427
	56	38.9984	99.5711	25.1559	39.314	8.01144			288	11.86	32.94	12.88	21.45	4.10191			370	3.57	25.92	7.32	19.47	2.33121			245	15.58	42.22	16.5	26.36	5.25478
	268	42.96	96.52	25.17	37.2	8.01592			643	10.56	54.77	12.89	30.8	4.1051			194	3.82	11.01	7.37	12.56	2.34713			242	16.32	40.11	16.57	25.33	5.27707
	187	43.43	98.7	25.29	37.86	8.05414			379	11.11	48.9	12.91	27.58	4.11146			323	4.19	17.34	7.66	15.72	2.43949			88	17.65	49.76	16.64	28.29	5.29936
	510	44.64	96.26	25.29	36.99	8.05414			571	11.39	35.28	13.03	24.91	4.14968			299	3.48	15.67	7.82	15.17	2.49045			67	13.49	43.12	16.82	28.03	5.35669
	97	42.56	96.87	25.47	37.36	8.11146			430	12.2	34.19	13.06	22.38	4.15924			414	4.44	25.4	7.88	19.05	2.50955			224	18.59	38.01	16.92	24.04	5.38854
	147	33.42	89.56	25.6	38.24	8.15287			552	11.85	39.52	13.06	25.08	4.15924			165	4.07	24.55	7.98	18.77	2.5414			340	19.92	63.98	17.23	31.39	5.48726
	453	46.09	100.87	25.63	37.58	8.16242			205	11.56	31.56	13.28	22.39	4.2293			44	4.5	24.54	8.08	19.31	2.57325			114	19.49	59.46	17.39	30.72	5.53822
	334	39.18	90.19	25.7	37.08	8.18471			551	10.88	33	13.33	24.15	4.24522			91	5.08	20.15	8.32	16.76	2.64968			103	17.34	58.04	17.45	30.18	5.55732
	551	44.85	96.12	25.71	37.49	8.1879			272	10.56	45.24	13.34	28.83	4.24841			352	4.78	20.39	8.38	17.33	2.66879			80	17.87	47.15	17.47	27.2	5.56369
	277	38.05	102.96	25.76	39.99	8.20382			659	9.6	40.12	13.38	27.2	4.26115			231	4.42	14.23	8.6	14.61	2.73885			111	18.36	52.59	17.51	29.71	5.57643
	380	43.2	92.52	25.77	37.01	8.20701			511	12.31	53.1	13.44	29.93	4.28025			397	5.42	19.24	8.69	16.36	2.76752			187	18.37	44.96	17.66	26.52	5.6242
	103	45.22	109.46	25.85	39.58	8.23248			139	12.31	48.7	13.51	28.49	4.30255			103	5.15	22.95	8.82	18.07	2.80892			270	17.46	51.3	17.68	30.1	5.63057
	451	46.08	101.31	25.89	37.83	8.24522			514	12.54	48.11	13.54	27.91	4.3121			295	5.09	26.7	8.85	20.24	2.81847			364	18.13	71.95	17.91	37.31	5.70382
	91	40.8255	102.124	25.9721	39.1963	8.27138			407	12.54	40.9	13.56	25.92	4.31847			25	5.48	26.61	9	19.32	2.86624			73	18.78	44.12	18.06	26.31	5.75159
	44	40.2568	106.468	26.0205	40.1786	8.28679			657	13.21	31.04	13.6	22.11	4.33121			274	4.65	27.56	9	20.7	2.86624			205	17.73	57.77	18.13	30.75	5.77389
	276	37.78	95.74	26.15	39.09	8.32803			12	10.67	50.01	13.73	29.86	4.37261			162	5.58	27.54	9.04	19.87	2.87898			280	21.68	45.17	18.21	26.24	5.79936
	60	38.4418	97.3689	26.1921	38.4571	8.34144			532	13.12	38	13.86	25.05	4.41401			107	5.69	23.26	9.07	18.22	2.88854			95	22.43	36.8	18.22	23.67	5.80255
	403	45.93	105.28	26.32	39.91	8.38217			49	12.06	44.31	13.88	27.36	4.42038			179	5.92	23.85	9.07	18.26	2.88854			64	18.15	46.94	18.34	28.34	5.84076
	454	45.29	106.49	26.36	39.4	8.3949			21	10.85	28.07	13.92	22.15	4.43312			125	5.11	16.15	9.1	15.48	2.89809			117	21.78	62.87	18.52	34.3	5.89809
	383	44.75	100.12	26.46	38.78	8.42675			497	13.88	44.66	13.94	26.71	4.43949			279	5.47	36.25	9.13	23.68	2.90764			105	16.84	77.56	18.63	44.79	5.93312
	489	41.43	103.12	26.48	40.01	8.43312			460	11.05	46.67	13.96	28.89	4.44586			353	5.69	22.35	9.21	17.89	2.93312			222	16.64	46.61	18.64	28.65	5.93631
	364	45.5	101.99	26.5	38.82	8.43949			27	13.54	25.52	13.98	20.06	4.45223			26	5.52	24.28	9.25	19	2.94586			296	18.56	45.45	18.65	28.2	5.93949
	81	45.3872	92.5773	26.5408	36.7565	8.45249			209	13.77	39.05	13.98	25.55	4.45223			381	5.23	23.38	9.32	18.36	2.96815			259	22.74	47.34	18.71	27.01	5.9586
	256	37.86	97.64	26.58	39.49	8.46497			433	13.46	45.71	14.04	24.61	4.47134			264	5.72	20.59	9.35	17.23	2.97771			101	23.68	60.88	18.89	30.12	6.01592
	585	45.46	105.09	26.6	39.51	8.47134			150	14.05	50.69	14.05	29.39	4.47452			306	5.53	29.26	9.46	21.01	3.01274			168	17.63	66.18	18.93	36.9	6.02866
	514	46.8	94.74	26.7	37.08	8.50318			26	10.96	48.2	14.07	31.24	4.48089			341	6.35	36.26	9.6	22.81	3.05732			165	19.74	50.88	18.96	28.38	6.03822
	494	44.44	126.94	26.92	44.07	8.57325			149	13.73	34.01	14.07	22.97	4.48089			38	6.11	25.52	9.72	19.22	3.09554			247	19.98	53.81	18.96	28.92	6.03822
	432	49.21	108.88	26.96	39.69	8.58599			453	13.94	46.18	14.17	27.52	4.51274			186	6.78	29.37	9.72	20.82	3.09554			185	24.05	51.78	19.06	27.44	6.07006
	130	49.22	135.81	27	44.99	8.59873			121	14.02	52.75	14.21	30.13	4.52548			345	6.47	21.85	9.72	17.74	3.09554			178	18.26	44.69	19.12	27.97	6.08917
	570	50.58	104.31	27.03	38.48	8.60828			357	13.32	40.48	14.22	26.43	4.52866			332	6.35	19.94	9.82	17.06	3.12739			87	21.5	46.42	19.17	26.96	6.1051
	503	43.91	97.15	27.28	39.48	8.6879			420	14.22	50.4	14.22	29.33	4.52866			415	5.45	23.3	9.82	18.79	3.12739			157	22.41	42.34	19.26	26.26	6.13376
	184	46.85	114.87	27.44	41.94	8.73885			270	13.64	32.33	14.35	23.14	4.57006			390	6.57	17.53	9.97	16.01	3.17516			194	20.52	56.34	19.29	30.48	6.14331
	404	44.75	118.07	27.61	42.51	8.79299			347	14.27	30.42	14.35	22.29	4.57006			284	7.15	19.08	10.4	16.59	3.3121			62	25.06	44.42	19.53	25.73	6.21975
	416	53.4	120.69	27.62	41.84	8.79618			517	11.13	60.21	14.38	30.3	4.57962			359	7.05	22.8	10.4	18.07	3.3121			213	20.12	58	19.59	33.24	6.23885
	428	52.27	125.26	27.71	42.3	8.82484			624	13.32	44.13	14.64	27.08	4.66242			32	6.59	20.46	10.47	18.19	3.33439			177	22.25	56.02	19.83	30.68	6.31529
	376	48.38	112.92	27.73	41.45	8.83121			633	14.47	49.47	14.82	28.9	4.71975			248	7.42	27.04	10.61	19.98	3.37898			399	26.06	50.01	19.88	27.1	6.33121
	471	53.09	110.79	27.85	39.67	8.86943			233	15.42	48.11	15.01	28.38	4.78025			6	7.49	24.94	10.65	19.09	3.39172			135	25.4	41.41	19.9	25.85	6.33758
	448	52.71	113.81	27.87	40.54	8.8758			30	13.25	50.87	15.1	29.09	4.80892			87	8.14	34.71	10.78	22.32	3.43312			199	24.36	65.32	20.04	33.56	6.38217
	592	52.59	111.71	27.99	40.47	8.91401			623	16.71	33.14	15.19	22.39	4.83758			355	7.16	27.59	10.79	20.2	3.43631			323	24.04	65.11	20.12	32.74	6.40764
	435	51.27	120.02	28.24	41.92	8.99363			529	13.98	39.81	15.2	26.67	4.84076			331	8.24	21.43	10.97	17.91	3.49363			186	28.12	67.48	20.2	31.17	6.43312
	467	53.53	127.57	28.29	43	9.00955			244	14.37	40.76	15.23	27.07	4.85032			372	8.54	25.93	10.97	19.07	3.49363			8	22.48	57.37	20.27	30.56	6.45541
	417	57.28	131.24	28.33	43.02	9.02229			33	14.14	30.53	15.28	23.05	4.86624			428	8.64	25.68	11.09	19.44	3.53185			260	22.75	47.3	20.54	28.19	6.5414
	273	55.81	122.92	28.37	41.78	9.03503			648	16.43	35.97	15.28	24.08	4.86624			314	6.55	36.66	11.23	24.12	3.57643			300	23.64	68.87	20.57	33.85	6.55096
	560	54.68	138.44	28.43	44.43	9.05414			384	16.75	40.84	15.38	25.91	4.89809			373	9.09	18.16	11.26	15.94	3.58599			402	18.27	65.22	20.84	38.43	6.63694
	493	50.47	113.62	28.46	40.85	9.06369			224	16.12	34.42	15.54	24.32	4.94904			66	9.22	22.83	11.29	17.8	3.59554			291	28.73	59.48	20.93	30.09	6.66561
	490	48.24	123.87	28.61	43.52	9.11146			203	15.69	50.25	15.72	30.54	5.00637			408	9.16	25.06	11.35	18.98	3.61465			382	24.53	63.2	21.09	33.57	6.71656
	550	54.98	117.71	28.68	41.85	9.13376			660	14.86	49.51	15.74	29.22	5.01274			313	8.88	38.51	11.41	24.36	3.63376			379	24.38	62.68	21.42	34.68	6.82166
	479	51.95	123.25	28.69	42.81	9.13694			6	16.76	76.07	15.84	37.17	5.04459			426	9.49	19.86	11.48	16.67	3.65605			351	26.1	66.93	21.58	32.95	6.87261
	466	55.04	120.78	28.86	41.78	9.19108			590	17.64	39.01	15.85	25.36	5.04777			384	9.33	30.25	11.5	21.28	3.66242			380	23.84	72.77	21.64	36.78	6.89172
	278	53.94	134.31	29.07	44.47	9.25796			603	16.44	44.12	15.87	28.16	5.05414			275	8.01	36.97	11.51	24.12	3.66561			381	23.99	69.24	21.71	36.64	6.91401
	168	51.22	92.73	29.13	37.57	9.27707			227	17.63	38.45	15.91	24.73	5.06688			427	8.37	26.84	11.57	19.75	3.68471			214	22.83	64.97	21.72	34.87	6.9172
	501	57.56	130.35	29.3	43.31	9.33121			612	17.56	69.64	15.93	34.5	5.07325			253	8.2	22	11.59	18.03	3.69108			294	22.17	68.92	21.75	41.25	6.92675
	575	56.48	121.86	29.34	42.37	9.34395			556	16.75	51.4	15.98	30.54	5.08917			365	9.64	32.29	11.72	21.33	3.73248			361	20.55	70.37	22.29	39.72	7.09873
	582	59.11	124.41	29.34	42.43	9.34395			616	14.76	49.5	16	30.41	5.09554			166	7.89	37.23	11.89	24.01	3.78662			20	29.06	77.13	22.3	39.08	7.10191
	450	50.38	121.98	29.39	44.27	9.35987			70	16.98	50.62	16.13	30.3	5.13694			406	9.11	22.02	11.95	18.05	3.80573			292	28.34	66.42	22.43	33.4	7.14331
	559	57.81	120.09	29.39	41.86	9.35987			419	18.59	41.09	16.18	24.99	5.15287			62	8.26	26.67	11.98	20.08	3.81529			11	28.29	59	22.54	33.89	7.17834
	547	57.06	134.12	29.44	44.27	9.3758			418	17.52	49.12	16.2	28.93	5.15924			420	9.91	25.86	12.02	20.07	3.82803			171	23.95	70.64	22.68	37.37	7.22293
	446	59.23	136.97	29.48	44.34	9.38854			414	17.92	47	16.26	28.39	5.17834			422	9.9	25.14	12.07	19.36	3.84395			21	33.93	69.77	22.72	34.37	7.23567
	267	59.68	129.64	29.55	43.11	9.41083			495	17.18	75.35	16.41	37.32	5.22611			385	10.08	18.5	12.19	16.13	3.88217			395	28.93	71.46	23.25	37.01	7.40446
	215	59.13	136.08	29.72	44.51	9.46497			81	17.36	61.41	16.46	32.5	5.24204			383	10.06	23.38	12.23	18.32	3.8949			354	24.53	64.98	23.41	36.97	7.45541
	165	59.62	137.26	29.75	44.53	9.47452			210	19.32	47.32	16.49	27.39	5.25159			158	8.34	33.11	12.25	22.77	3.90127			391	30.73	65.76	23.43	33.43	7.46178
	561	61.27	127.4	29.78	43.21	9.48408			91	18.89	33.79	16.5	22.64	5.25478			226	9.34	29.67	12.28	21.76	3.91083			15	30.64	54.6	23.44	31.83	7.46497
	360	62.52	132.6	29.81	43.77	9.49363			518	19.12	36.2	16.54	23.61	5.26752			58	10.12	35.28	12.34	22.55	3.92994			142	28.16	60.85	23.45	36.62	7.46815
	252	55.48	130.68	29.85	44.53	9.50637			649	18.72	43.88	16.62	27.11	5.29299			276	10.76	39.83	12.45	24.14	3.96497			211	26.32	76.24	23.77	37.92	7.57006
	492	60.43	123.41	29.93	42.53	9.53185			85	18.5	51.49	16.7	30.09	5.31847			92	9.98	20.38	12.5	17.5	3.98089			9	32.9	61.64	23.87	33.71	7.60191
	512	58.77	113.87	29.97	40.92	9.54459			180	19.75	49.37	16.76	28.17	5.33758			425	11.04	28.63	12.5	20.16	3.98089			275	36	63.68	24.01	31.26	7.6465
	292	57.58	134.95	30	44.27	9.55414			213	19.4	58.93	16.81	31.86	5.3535			363	11.25	26.95	12.54	19.35	3.99363			396	22.29	72.98	24.16	41.33	7.69427
	157	61.08	134.38	30.04	43.85	9.56688			174	20.03	51.37	16.84	28.74	5.36306			338	11.11	25.86	12.56	19.13	4			403	30.23	91.31	24.3	43.83	7.73885
	509	55.2	122.34	30.05	43.74	9.57006			43	19.8	55.78	16.85	30.15	5.36624			311	10.49	41.85	12.61	25.08	4.01592			359	26.98	79.12	24.33	39.63	7.74841
	138	59.92	131.68	30.18	44.34	9.61146			240	20.05	58.96	16.85	30.96	5.36624			230	10.29	26.12	12.63	19.64	4.02229			310	37.59	70.62	24.38	33.23	7.76433
	382	59.35	133.16	30.2	44.24	9.61783			177	16.87	53.94	17.06	33.07	5.43312			399	11.14	39.58	12.66	23.98	4.03185			128	23.79	65.95	24.95	38.1	7.94586
	584	57.44	126.34	30.23	43.76	9.62739			592	18.69	56.25	17.12	31.55	5.45223			135	11.25	57.15	12.72	28.94	4.05096			127	25.16	70.62	24.97	41.27	7.95223
	604	60.63	127.03	30.46	42.84	9.70064			349	19.59	52.74	17.2	30.17	5.47771			395	10.33	28.62	13	21.64	4.14013			12	38.68	73.44	25.4	34.68	8.08917
	129	55.95	130.95	30.54	45.11	9.72611			439	18.84	53.56	17.28	30.76	5.50318			386	11.12	34.45	13.08	22.61	4.16561			394	29.98	66.08	25.43	37.6	8.09873
	395	63.83	134.9	30.54	43.96	9.72611			470	17.94	51.03	17.32	31.02	5.51592			36	11.48	35.67	13.2	22.57	4.20382			212	21.59	46.25	25.73	35.33	8.19427
	367	57.15	121.59	30.75	43.29	9.79299			112	20.55	78.42	17.46	33.83	5.56051			100	11.35	35.79	13.33	22.85	4.24522			362	33.61	88.79	25.85	40.44	8.23248
	573	66.05	130.55	30.83	42.9	9.81847			264	19.29	66.94	17.47	30.8	5.56369			54	11.88	47.88	13.48	27.72	4.29299			358	32.32	79.07	26.15	38.22	8.32803
	348	56.42	116	30.85	42.24	9.82484			473	19.9	56.6	17.54	28.67	5.58599			104	10.87	23.29	13.54	18.73	4.3121			315	29.06	83.59	26.16	41.99	8.33121
	543	66.83	136.83	30.85	44.04	9.82484			376	19.57	54.44	17.72	28.37	5.64331			421	12.95	38.01	13.56	24.15	4.31847			262	37.99	66.65	26.23	34.7	8.3535
	159	58.43	133.52	30.9	45.09	9.84076			385	20.93	65.05	17.78	30.55	5.66242			286	12.26	32.04	13.6	21.67	4.33121			24	31.73	80.36	26.57	41.39	8.46178
	504	62.19	122.6	30.95	42.64	9.85669			141	20.4	61.36	17.95	33.25	5.71656			187	12.46	36.99	13.7	23.19	4.36306			357	47.61	102.18	27.53	41.22	8.76752
	406	63.94	141.09	31.02	45.22	9.87898			538	21.85	51.74	18.04	30.03	5.74522			28	12.93	30.01	13.72	20.41	4.36943			376	26.74	82.15	27.6	51.5	8.78981
	545	60.75	117.83	31.19	42.2	9.93312			507	20.69	51.92	18.1	30.41	5.76433			126	11.91	43.85	13.73	26.11	4.37261			307	33.18	89.73	28.98	44.18	9.2293
	601	67.2	144.16	31.27	45.53	9.9586			7	22.47	54.55	18.2	30.63	5.79618			89	13.31	38.05	13.92	23.59	4.43312			263	41.04	92.64	29.29	41.23	9.32803
	478	64.51	134.98	31.41	44.36	10.0032			617	24.07	53.87	18.39	29.38	5.85669			318	11.6	40.76	14.05	26.36	4.47452			91	44.47	137.59	31.37	57.84	9.99045
	546	61.14	125.26	31.61	44.52	10.0669			393	22.97	53.74	18.41	30.38	5.86306			268	13.81	24.48	14.09	18.72	4.48726			305	38.66	86.09	31.61	46.77	10.0669
	101	64.64	128.39	31.66	43.73	10.0828			509	21.85	52.65	18.42	30.72	5.86624			398	12.39	44.81	14.12	25.92	4.49682			7	54.81	89.03	32.39	43.22	10.3153
	596	67.43	136.14	31.91	44.94	10.1624			492	22.08	58.58	18.5	32.56	5.89172			247	12.83	31.59	14.13	21.86	4.5			13	47.43	82.34	32.88	41.36	10.4713
	396	70.56	137.08	31.92	44.05	10.1656			555	22.86	50.01	18.55	28.71	5.90764			129	12.18	36.43	14.15	23.32	4.50637			393	48.45	114.62	33.11	48.66	10.5446
	48	61.214	189.329	32.1057	53.8814	10.2248			584	17.97	54.01	18.55	32.47	5.90764			330	12.68	26.17	14.16	19.85	4.50955			272	49.94	104.68	34.85	50.69	11.0987
	555	69.88	151.76	32.15	48.02	10.2389			310	24.95	1.52	18.66	4.65	5.94268			237	12.77	36.34	14.21	23.31	4.52548			90	59.18	132.25	36.85	53.42	11.7357
	506	69.81	133.66	32.24	44.21	10.2675			169	24.9	45.02	18.77	25.59	5.97771			324	14.74	42.87	14.22	24.99	4.52866			71	53.91	134.21	36.95	59.99	11.7675
	590	70.64	144.24	32.43	45.65	10.328			373	23.35	52.58	18.84	30.47	6			94	11.8	38.04	14.24	24.75	4.53503			383	66.9	119.77	39.31	50.05	12.5191
	85	66.0177	151.589	32.6348	49.2349	10.3933			455	25.08	51.53	19.09	29.12	6.07962			171	12.12	39.47	14.34	24.85	4.56688			375	62.84	179.52	42.08	79.03	13.4013
	269	71.72	140.77	32.65	44.97	10.3981			235	27.43	49.48	20.07	27.98	6.39172			391	13.5	36.82	14.42	23.48	4.59236			116	206.55	300.7	58.88	71.26	18.7516
	452	72.32	149.42	33.14	46.73	10.5541			593	27.09	58.79	20.09	31.94	6.39809			105	14.63	31.67	14.45	21.73	4.60191
	562	71.69	141.3	33.17	45.94	10.5637			104	28.53	59.59	20.2	31.03	6.43312			50	14.75	40.38	14.69	24.2	4.67834		CMT1A sh2	Fiber Label	Inner Area	Total Area	Inner Perimeter	Outer Perimeter	Axon diameter (µm)
	556	75.99	146.02	33.23	45.96	10.5828			458	28.71	56.04	20.23	27.67	6.44268			403	15.5	36.38	14.72	22.57	4.6879		Rat number 41	132	115	564	39.21	89.5	1.3736
	158	75.32	144.69	33.35	45.8	10.621			182	29.81	50.26	20.45	25	6.51274			296	13.98	39.66	14.73	23.79	4.69108			28	187	1108	50.87	127.88	1.78207
	476	78.17	153.1	33.49	46.51	10.6656			261	29.08	54.45	20.62	30.01	6.56688			369	14.12	36.46	14.74	23.31	4.69427			82	174	1015	51.11	125.88	1.79048
	576	73.12	149.62	33.68	46.63	10.7261			124	24.5	51.03	20.69	28.19	6.58917			14	13.18	29.85	14.88	22.39	4.73885			3	255	1882	58.77	169.54	2.05882
	505	74.43	151.94	33.69	47.67	10.7293			17	31	65.5	21.23	33.12	6.76115			377	14.81	34.23	14.9	23.9	4.74522			122	274	1616	63.6	153.68	2.22803
	371	74.83	155.33	33.82	47.38	10.7707			99	28.27	58.81	21.33	30.62	6.79299			59	15.85	27.36	14.97	19.66	4.76752			2	278	1474	63.94	151.05	2.23994
	564	78.84	151.13	34.14	46.53	10.8726			187	31.96	61.28	21.34	29.54	6.79618			164	13.81	51.81	15.06	28.86	4.79618			46	313	1102	66.18	135.05	2.31841
	92	81.25	155.39	34.21	47.08	10.8949			173	31.3	85.57	21.39	38.26	6.8121			319	14.14	33.73	15.09	22.4	4.80573			104	222	1043	68.28	132.81	2.39198
	140	80.14	145.14	34.23	45.68	10.9013			2	32.43	58.04	21.64	30.58	6.89172			424	16.14	31.88	15.1	21.67	4.80892			37	358	1406	72.77	142.37	2.54927
	507	79.05	155.68	34.37	47.72	10.9459			375	32.45	68.03	21.78	33.34	6.93631			18	13.61	43.67	15.14	25.96	4.82166			85	371	1041	73.6	125.88	2.57835
	381	76.71	158.51	34.38	48.25	10.949			97	35.3	65.24	22.76	30.76	7.24841			225	14.23	31.9	15.14	22.14	4.82166			43	385	1170	74.18	130.12	2.59867
	457	72.72	147.67	34.48	48	10.9809			135	33.15	72.18	23.6	33.99	7.51592			285	14.44	42.07	15.14	25.21	4.82166			150	371	2460	74.18	204.99	2.59867
	591	83.88	159.51	34.56	47.59	11.0064			167	39.25	102.2	23.86	38.9	7.59873			419	16.35	38.73	15.22	23.51	4.84713			38	315	1503	74.77	152.61	2.61933
	588	81.64	163.65	34.84	48.61	11.0955			359	38.65	90.67	24	36.37	7.64331			302	15.22	29.26	15.23	21.11	4.85032			159	405	1898	77.6	169.68	2.71847
	586	86.38	165.76	35.02	48.25	11.1529			308	40.78	103.44	24.03	38.57	7.65287			2	16.79	35.91	15.26	22.58	4.85987			158	386	1506	80.43	150.95	2.81761
	393	83.94	156.34	35.1	47.58	11.1783			18	39.48	79.92	24.39	35.1	7.76752			368	16.06	40.98	15.26	24.08	4.85987			6	390	1494	81.25	162.37	2.84634
	409	77.55	157.16	35.21	48.47	11.2134			446	30.92	73.88	24.54	37.44	7.81529			93	16.36	39.98	15.3	24.15	4.87261			73	430	1430	83.6	149.2	2.92867
	286	79.9	157.18	35.24	48.34	11.2229			4	41.36	94.11	24.79	37.13	7.8949			354	14.08	33.19	15.35	23.21	4.88854			126	478	2349	84.18	190.37	2.94898
	72	78.4203	151.807	35.3991	46.9282	11.2736			508	44.35	94.04	25.05	36.95	7.97771			358	15.2	35.74	15.4	22.94	4.90446			84	477	1091	84.43	125.88	2.95774
	257	82.36	156.95	35.4	48.07	11.2739			145	43	86.19	25.06	34.94	7.98089			360	16.08	44.75	15.52	25.99	4.94268			69	488	2072	86.67	178.27	3.03621
	372	73.83	153.08	35.63	48.29	11.3471			611	44	109.38	25.16	40.02	8.01274			134	16.61	44.61	15.56	25.53	4.95541			40	546	1946	87.84	172.02	3.0772
	346	67.3	143.25	35.64	48.5	11.3503			319	44.81	83.3	25.27	34.18	8.04777			96	17.11	41.6	15.61	24.22	4.97134			135	502	1930	88.67	170.85	3.10628
	154	86.53	170.61	35.76	49.46	11.3885			71	43.51	85.34	25.5	35	8.12102			412	16.76	36.66	15.63	23.02	4.97771			110	545	1498	93.25	152.37	3.26672
	166	85.78	126.64	35.76	42.71	11.3885			16	42.22	104.99	25.53	39.54	8.13057			86	15.62	42.01	15.64	25.32	4.98089			80	490	1686	93.6	171.2	3.27898
	420	92.32	186.73	36.35	51.47	11.5764			14	46.32	101.31	25.79	38.39	8.21338			342	17.24	36.57	15.7	23.03	5			31	597	1750	95.15	160.27	3.33328
	589	94.5	182.58	36.44	50.92	11.6051			117	46.29	113.43	25.79	40.49	8.21338			127	17.21	54	15.74	28.86	5.01274			120	504	2761	95.84	216.65	3.35746
	593	82.36	166.24	36.91	50.67	11.7548			133	41.48	101.48	25.92	38.97	8.25478			315	15.91	31.02	15.75	21.5	5.01592			124	591	2670	100.08	204.55	3.50599
	366	92.72	180.6	38.26	52.35	12.1847			184	44.26	93.1	25.97	37.32	8.2707			346	13.52	39.6	15.75	25.65	5.01592			154	618	2750	103.25	212.41	3.61704
	378	82.86	193.42	38.32	56.19	12.2038			317	47.69	101.66	26.14	37.95	8.32484			95	15.02	35.1	15.76	22.99	5.01911			67	668	2901	105.4	229.48	3.69236
	392	100.56	201.7	38.88	54.51	12.3822			72	41.81	86.08	26.34	36.59	8.38854			361	12.68	30.7	15.8	22.86	5.03185			35	710	2262	106.23	182.41	3.72144
	581	108.13	201.42	39.47	53.73	12.5701			364	48.29	2.8	26.37	6.4	8.39809			21	13.73	30.94	15.87	22.5	5.05414			11	646	1781	108.91	185.44	3.81532
	571	107.57	200.05	39.63	54.12	12.621			485	47.52	117.76	26.59	41.46	8.46815			282	16.6	37.01	15.99	23.18	5.09236			66	751	3051	109.5	218.17	3.83599
	483	112.66	192.62	40.13	52.65	12.7803			146	48.99	85.72	26.63	35.01	8.48089			367	16.69	41.65	16.05	24.78	5.11146			13	525	2229	109.84	203.2	3.8479
									52	46.05	97.54	27.77	38.53	8.84395			27	15.68	45.11	16.1	26.97	5.12739			148	836	2611	110.91	190.99	3.88539
WT ctr.sh	Fiber Label	Inner Area	Total Area	Inner Perimeter	Outer Perimeter	Axon diameter (µm)			186	48.1	98.05	27.89	40.01	8.88217			154	14.8	36.89	16.14	24.37	5.14013			144	860	2759	111.4	197.82	3.90255
Rat number 15	348	0.96	4.2	4.07	8.04	1.29618			267	48.8	110.27	28.02	40.71	8.92357			305	18.13	39.34	16.16	24.61	5.1465			149	869	3698	114.23	235.72	4.00169
	278	1.48	5.09	4.62	8.78	1.47134			362	52.7	89.6	28.24	36.72	8.99363			155	16.88	66.37	16.2	34.12	5.15924			33	693	2458	115.4	207.38	4.04268
	298	1.92	7.7	5.22	10.63	1.66242			208	50.78	106.95	28.42	40.41	9.05096			340	17.44	46.75	16.27	25.74	5.18153			128	864	2638	116.47	199.48	4.08016
	219	1.72	5.19	5.25	8.85	1.67197			96	55.5	111.88	28.48	39.93	9.07006			374	18.5	43.39	16.29	24.96	5.1879			30	698	5094	119.44	307.95	4.18421
	105	1.71	12.28	5.31	14.94	1.69108			275	51.06	107.28	28.65	40.03	9.1242			71	18.77	48.97	16.49	26.43	5.25159			18	562	4342	121.36	327.38	4.25147
	108	1.69	11.63	5.38	13.87	1.71338			352	61.35	130.15	30.52	44.13	9.71975			160	16.66	50.25	16.5	27.28	5.25478			41	876	2577	122.81	199.48	4.30227
	147	1.88	6.07	5.53	10.4	1.76115			140	65.39	129.59	30.67	43.38	9.76752			236	18.38	42.76	16.52	24.92	5.26115			76	1009	2831	123.98	212.55	4.34325
	347	2.76	13.04	6.19	14.96	1.97134			355	62.12	136.61	31.19	45.52	9.93312			190	17.96	44.25	16.53	26.35	5.26433			47	899	2580	127.88	231.48	4.47988
	165	3.11	9.76	6.54	11.82	2.0828			62	58.09	112.52	31.31	41.37	9.97134			214	18.21	51.5	16.6	27.74	5.28662			89	931	4035	130.12	257.28	4.55835
	166	3.12	14.08	6.57	14.42	2.09236											283	18.33	37.7	16.67	23.86	5.30892			136	1080	3759	130.47	237.48	4.57061
	164	2.67	24.91	6.68	20.09	2.12739		CMT1A ctr.sh	Fiber Label	Inner Area	Total Area	Inner Perimeter	Outer Perimeter	Axon diameter (µm)			7	18.44	35.15	16.81	22.41	5.3535			112	1150	2344	133.88	191.24	4.69007
	216	2.93	7.61	6.72	11.1	2.14013		Rat number 7	492	0.73	4.46	3.19	7.88	1.01592			153	19.01	47.84	16.88	26.51	5.3758			63	1120	3126	134.37	234.79	4.70723
	356	2.83	8.41	6.98	11.55	2.22293			35	0.76	8.78	3.24	11.19	1.03185			375	18.36	45.13	16.9	25.67	5.38217			54	1005	3145	137.15	231.24	4.80462
	152	3.01	15.34	7.29	16.32	2.32166			205	0.74	9.98	3.25	12.49	1.03503			99	17.63	42.94	17.02	25.87	5.42038			140	1111	2308	138.33	192.85	4.84596
	93	3.55	11.64	7.34	13.5	2.33758			19	0.83	14.29	3.34	16.22	1.06369			45	18.91	51.9	17.07	28.04	5.43631			119	1055	3058	141.3	242.45	4.95
	125	3.71	9.85	7.54	12.46	2.40127			111	0.86	7.73	3.41	11.04	1.08599			156	17.15	32.95	17.07	23.94	5.43631			64	1033	3705	141.74	255.24	4.96542
	254	3.87	15.95	7.56	16.52	2.40764			223	0.98	11.62	3.56	12.98	1.13376			200	19.78	59.59	17.25	30.03	5.49363			134	1194	3205	142.75	228.59	5.0008
	116	3.74	11.89	7.66	13.54	2.43949			504	0.96	13.89	3.56	13.98	1.13376			3	16.61	44.18	17.26	29.7	5.49682			57	1025	3764	143.4	276.89	5.02357
	37	3.82	12.25	7.69	14.4	2.44904			517	0.99	18.8	3.72	17.22	1.18471			294	19.14	67.95	17.28	32.03	5.50318			75	1323	2961	143.64	212.99	5.03198
	262	2.82	18.38	7.85	17.38	2.5			480	1.16	7.48	4.03	10.56	1.28344			371	20.09	42.99	17.34	25.33	5.52229			68	1291	2780	144.27	209.38	5.05405
	296	4.4	24.91	8.12	20.7	2.58599			213	1.27	7.02	4.09	9.82	1.30255			333	20.33	54.05	17.37	29.23	5.53185			100	996	3680	144.81	256.79	5.07297
	26	4.17	11.5	8.41	13.72	2.67834			67	1.09	4.94	4.12	8.51	1.3121			349	20.3	48.93	17.45	27.15	5.55732			99	1368	3892	145.1	241.18	5.08313
	269	3.99	15.67	8.41	16.79	2.67834			460	1.23	6.33	4.18	9.35	1.33121			35	15.43	52.88	17.53	33.41	5.5828			8	1054	2555	146.99	215.08	5.14934
	206	3.93	19	8.44	17.7	2.6879			377	1.21	9.86	4.28	11.68	1.36306			57	16.37	41.37	17.56	25.73	5.59236			24	1262	2961	147.2	219.48	5.15669
	260	4.83	14.8	8.47	14.75	2.69745			115	1.33	11.85	4.29	12.82	1.36624			31	21.63	50.18	17.6	27.15	5.6051			137	1086	2244	151.88	204.99	5.32064
	119	4.15	15.56	9.23	16.37	2.93949			33	1.33	18.88	4.31	16.72	1.37261			157	20.06	48.58	17.72	26.78	5.64331			86	1479	3778	152.37	243.04	5.33781
	15	5.03	14.12	9.29	14.51	2.9586			90	1.36	8.62	4.31	11.19	1.37261			321	21.22	49.01	17.78	26.61	5.66242			32	1136	3343	152.95	247.38	5.35813
	104	3.78	12.4	9.47	15.57	3.01592			246	1.23	7.14	4.31	10.7	1.37261			229	20.05	51.75	17.83	27.97	5.67834			5	1261	3226	155.88	236.55	5.46077
	352	4.1	18.63	10.06	22.94	3.20382			516	1.42	11.66	4.31	12.89	1.37261			74	18.5	37.33	17.84	24.26	5.68153			92	1217	3897	156.37	267.08	5.47794
	413	6.13	20.13	10.13	17.83	3.22611			85	1.37	13.58	4.34	13.69	1.38217			343	20.33	40.52	17.87	24.37	5.69108			44	1758	4509	158.61	260.11	5.55641
	25	6.23	16	10.18	16.56	3.24204			326	1.44	16.01	4.4	15.16	1.40127			193	20.41	55.42	17.92	29.86	5.70701			138	1495	2910	161.44	219.62	5.65555
	349	5.77	16.04	10.46	16.56	3.33121			468	1.34	9.55	4.4	11.63	1.40127			298	21.54	40.08	17.98	24.23	5.72611			102	1322	2677	162.37	227.24	5.68813
	107	7.55	21.94	10.94	20.07	3.48408			481	1.42	14.4	4.4	14.17	1.40127			382	23.09	43.69	17.98	24.77	5.72611			50	1549	3297	163.78	229.97	5.73752
	393	6.16	27.26	11.46	21.14	3.64968			152	1.44	26.24	4.44	19.56	1.41401			175	19.84	50.48	18.12	28.12	5.7707			58	1764	4189	165.34	248.35	5.79217
	84	6.86	30.44	11.57	26.5	3.68471			133	1.26	9.27	4.53	11.45	1.44268			15	22.81	64.14	18.13	30.99	5.77389			19	1593	4653	168.65	288.05	5.90813
	369	7.7	21.9	11.58	18.93	3.6879			226	1.38	10.9	4.53	12.41	1.44268			8	16.12	49.53	18.24	30.21	5.80892			79	1578	4076	176.31	268.98	6.17647
	420	8.74	21.27	11.59	18.14	3.69108			294	1.43	7.65	4.56	10.57	1.45223			417	21.67	44.92	18.4	25.9	5.85987			52	1809	4067	176.71	257.04	6.19048
	4	7.22	19.51	11.63	17.6	3.70382			98	1.51	15.09	4.6	14.75	1.46497			254	22.78	48.97	18.52	26.79	5.89809			81	1759	4111	180.02	267.14	6.30644
	424	7.11	16.71	11.72	16.72	3.73248			510	1.55	22.2	4.6	18.48	1.46497			196	20.36	56.24	18.55	29.36	5.90764			94	1497	3415	183.44	261.72	6.42625
	360	8.46	18.17	11.76	17.29	3.74522			567	1.43	7.01	4.62	10.72	1.47134			133	23.63	71.74	18.65	34.22	5.93949			17	1502	4763	184.99	304.49	6.48055
	444	8.39	23.06	12.05	19.68	3.83758			204	1.55	20.12	4.65	17.17	1.48089			130	22.49	54.86	18.88	29.09	6.01274			113	1885	5639	185.1	333.91	6.4844
	387	7.95	38.26	12.1	24.65	3.8535			30	1.48	23.18	4.69	18.64	1.49363			118	17.74	44.08	18.91	28.48	6.02229			117	1867	5427	186.85	329.42	6.54571
	304	9.45	43.08	12.14	25.31	3.86624			64	1.67	18.59	4.69	16.29	1.49363			72	23.61	64.42	18.99	31.44	6.04777			145	2352	4908	190.31	274.88	6.66692
	250	8.32	18.2	12.16	17.29	3.87261			427	1.55	11.57	4.69	12.98	1.49363			137	24.41	51.24	19.06	27.53	6.07006			70	1894	4176	194.51	268.69	6.81405
	209	9.99	23.07	12.17	19.46	3.8758			27	1.56	6.59	4.72	9.54	1.50318			239	24.32	59.53	19.08	29.75	6.07643			155	1783	6433	196.95	358.63	6.89953
	103	6.5	21.57	12.45	20.49	3.96497			71	1.22	7.84	4.72	10.82	1.50318			43	22.03	78.2	19.14	39.43	6.09554			55	1731	4393	198.27	293.08	6.94577
	408	9.84	29.04	12.62	21.39	4.01911			381	1.65	7.31	4.72	10.44	1.50318			259	20.05	48.04	19.28	27.66	6.14013			143	2441	4974	198.99	274.69	6.97099
	118	10.64	21.9	12.67	17.82	4.03503			503	1.68	18.79	4.72	17.76	1.50318			240	22.41	65.07	19.32	31.56	6.15287			109	1692	4700	200.65	321.22	7.02915
	180	8.46	25.16	12.76	22.03	4.06369			534	1.43	10.81	4.72	12.47	1.50318			269	20.91	62.97	19.38	31.56	6.17197			21	1824	6915	206.89	426.42	7.24775
	268	10.43	25.72	12.78	20.82	4.07006			49	1.63	22.02	4.75	20.48	1.51274			11	26.37	51.52	19.51	27.52	6.21338			39	2238	5190	207.58	318.49	7.27192
	111	9.53	28.35	13.03	21.53	4.14968			270	1.63	11.76	4.82	12.88	1.53503			273	25.69	62.71	19.53	30.08	6.21975			115	2820	6250	212.85	332.41	7.45654
	49	12.08	26.66	13.4	19.56	4.26752			277	1.34	7.36	4.82	10.26	1.53503			75	25.69	68.79	19.64	31.56	6.25478			129	2416	4853	221.32	306.23	7.75326
	154	8	37.64	13.43	25.65	4.27707			43	1.72	24.25	4.84	21.18	1.5414			272	25.05	52.64	19.64	28.31	6.25478			74	2985	6063	229.24	314.98	8.03071
	342	10.85	3.87	13.64	8.12	4.34395			132	1.72	10.81	4.84	12.32	1.5414			41	23.81	59.17	19.69	31.23	6.2707			83	3340	7021	237.42	326.19	8.31727
	215	12.2	23.2	13.68	19.17	4.35669			304	1.73	14.1	4.84	14.25	1.5414			227	25.08	48.46	19.7	27.14	6.27389			114	2307	6085	259.24	401.81	9.08167
	305	9.98	71.39	13.68	35.32	4.35669			321	1.69	22.63	4.84	17.76	1.5414			46	20.97	61.96	19.74	33.21	6.28662			97	3853	8048	269.18	416.13	9.42988
	279	8.98	24.12	13.69	22.01	4.35987			323	1.34	25.36	4.84	19.76	1.5414			337	27.91	43.97	19.95	24.92	6.3535			20	3434	7989	306.49	441.49	10.7369
	36	12.08	26.75	13.74	20.63	4.3758			101	1.74	10.01	4.87	11.9	1.55096			123	22.17	60.48	20.03	31.19	6.37898			152	4953	11643	440.21	647.83	15.4214
	440	9.33	35.78	13.74	27.39	4.3758			206	1.71	9.57	4.96	11.57	1.57962			52	27.36	62.42	20.07	30.83	6.39172
	411	9.85	34.59	13.85	24.47	4.41083			239	1.11	18.56	4.96	17.88	1.57962			389	28.45	43.68	20.49	25.05	6.52548		CMT1A sh2	Fiber Label	Inner Area	Total Area	Inner Perimeter	Outer Perimeter	Axon diameter (µm)
	422	10.36	23.96	13.95	20.14	4.44268			214	1.8	7.24	5	10.66	1.59236			258	22.47	46.75	20.56	27.85	6.54777		Rat number 49	141	1.55	5.41	4.62	8.82	1.47134
	415	13.93	46.15	14.03	26.67	4.46815			218	1.84	13.31	5	13.73	1.59236			362	27.24	50.11	20.58	27.21	6.55414			178	2.25	13.64	5.6	14	1.78344
	392	13.26	42.51	14.07	28.37	4.48089			254	1.86	4.73	5	8.03	1.59236			351	22.3	53.31	20.59	30.79	6.55732			222	2.44	18.54	5.97	16.95	1.90127
	245	11.12	61.95	14.09	32.79	4.48726			448	1.85	9.29	5	11.37	1.59236			51	19.81	65.78	20.68	36.31	6.58599			84	2.43	15.16	6.15	14.88	1.9586
	156	12.51	52.38	14.13	29	4.5			474	1.83	6.07	5	9.16	1.59236			234	26.84	53.01	20.73	28.06	6.60191			223	3.07	23.01	6.41	18.03	2.0414
	139	10.73	33.11	14.35	25.17	4.57006			500	1.84	8.11	5	10.69	1.59236			47	22.18	50.55	20.93	29.88	6.66561			9	3.01	13.49	6.5	13.91	2.07006
	57	12.4	53.86	14.37	30.08	4.57643			298	1.67	4.45	5.03	8.19	1.60191			290	30.82	59.65	21.08	28.97	6.71338			240	3	19.69	6.88	16.98	2.19108
	158	9.87	49.83	14.37	29.69	4.57643			29	1.95	11	5.13	12.69	1.63376			110	28.93	56.59	21.23	28.79	6.76115			196	3.5	17.57	7.12	15.85	2.26752
	310	12.45	72.71	14.38	38.24	4.57962			86	1.98	15.37	5.16	14.79	1.64331			245	24.13	41.93	21.39	26.49	6.8121			191	2.64	20.18	7.14	17.42	2.27389
	52	14.96	59.3	14.68	29.86	4.67516			179	2.02	14.42	5.25	14.69	1.67197			402	25.72	53.93	21.4	29.43	6.81529			81	3.5	21.67	7.28	17.67	2.31847
	223	12.78	31.31	14.88	22.38	4.73885			330	2.13	6.9	5.35	9.73	1.70382			170	28.76	79.05	21.7	37.25	6.91083			136	3.52	19.12	7.32	16.98	2.33121
	308	14.6	66.72	14.92	32.92	4.75159			23	1.83	22.16	5.41	18.4	1.72293			207	25.18	59.67	21.74	31.8	6.92357			193	3.52	11.69	7.5	12.82	2.38854
	355	14.35	38.93	14.92	23.96	4.75159			469	1.98	12.73	5.44	13.66	1.73248			138	26.74	62.81	21.78	31.48	6.93631			12	4.44	21.99	8	17.82	2.54777
	145	15.46	33.36	14.95	22.46	4.76115			295	2.08	10.56	5.49	12.28	1.74841			401	32.79	60.5	21.8	29.37	6.94268			169	4.88	33.5	8.44	21.76	2.6879
	194	14.82	31.4	15.08	21.79	4.80255			41	1.67	15.38	5.5	15.45	1.75159			64	26.37	74.28	21.85	36.11	6.9586			142	4.89	19.61	8.63	16.88	2.74841
	346	13.43	41.65	15.09	25.57	4.80573			471	2.19	17.94	5.53	15.93	1.76115			304	32.29	59.12	21.89	30.21	6.97134			246	5.57	21.49	8.82	17.41	2.80892
	221	13.39	39.98	15.26	25.91	4.85987			128	2	6.97	5.56	9.84	1.7707			181	25.06	62.71	22.16	32.86	7.05732			132	5.65	12.02	8.87	13.03	2.82484
	317	14.08	43.57	15.26	25.63	4.85987			224	2.3	16.56	5.6	15.17	1.78344			297	29.09	65.22	22.58	33.21	7.19108			156	5.89	36.14	9.09	22.63	2.8949
	301	14.62	55.97	15.3	29.42	4.87261			156	2.23	13.81	5.66	14.08	1.80255			197	24.93	68.12	22.59	35.94	7.19427			50	6.1	34.21	9.22	21.98	2.93631
	442	13.78	27.38	15.41	20.74	4.90764			337	2.17	21.02	5.66	17.97	1.80255			347	30.56	67.57	22.6	35.69	7.19745			63	5.63	28.29	9.22	20.7	2.93631
	101	14.68	38.33	15.47	25.51	4.92675			21	2.35	11.04	5.69	12.85	1.8121			115	23.97	58.69	22.62	34.22	7.20382			179	5.82	26.57	9.4	19.41	2.99363
	61	12.48	48.27	15.56	29.19	4.95541			272	2.18	9.34	5.69	11.5	1.8121			387	34.99	69.48	22.65	31.72	7.21338			89	6.23	32.31	9.42	21.39	3
	380	16.31	32.98	15.58	22.15	4.96178			333	2.38	11.36	5.75	12.67	1.83121			256	29.77	73.57	22.78	35.31	7.25478			245	6.68	21.88	9.62	17.34	3.06369
	24	11.11	27.88	15.84	23.15	5.04459			374	2.09	19.38	5.75	17.14	1.83121			307	32.31	55.65	22.79	29.48	7.25796			92	6.32	21.93	9.73	17.7	3.09873
	303	14.3	56.19	15.84	30.51	5.04459			533	2.42	5.58	5.75	8.85	1.83121			287	31.56	77.75	22.86	35.85	7.28025			58	7.25	30.46	9.94	20.66	3.16561
	401	13.46	65.82	15.91	32.54	5.06688			496	2.31	7.78	5.84	10.75	1.85987			39	25.29	63	22.93	34.07	7.30255			177	6.88	25.54	10.12	19.56	3.22293
	290	14.02	48.51	15.92	29.77	5.07006			358	1.79	7.42	5.94	10.96	1.89172			68	31.87	62.42	23.11	31.18	7.35987			202	7.36	21.33	10.19	17.61	3.24522
	100	16.63	30.41	16.02	22.06	5.10191			408	2.66	10.74	6.04	12.38	1.92357			233	37.87	67.97	23.38	31.46	7.44586			47	7.78	21.66	10.41	17.33	3.31529
	41	15.2	52.25	16.11	27.69	5.13057			219	2.49	17.94	6.06	15.79	1.92994			411	30.87	52.31	23.43	29.03	7.46178			238	8.02	32.08	10.54	21.18	3.35669
	314	15.43	51.73	16.13	29.86	5.13694			209	2.32	17.77	6.15	16.13	1.9586			388	36.68	60.91	23.47	29.35	7.47452			41	7.83	31.06	10.88	21.39	3.46497
	295	14.99	37.46	16.22	24.39	5.16561			535	2.72	17.19	6.15	15.44	1.9586			410	29.86	47.78	23.68	29.12	7.5414			203	7.11	20.09	11	17.77	3.50318
	212	13.3	34.63	16.29	24.01	5.1879			327	2.71	18.66	6.26	16.14	1.99363			289	36.02	81.69	23.71	34.97	7.55096			247	6.87	33.64	11.19	23.25	3.56369
	244	16.79	49.57	16.35	27.87	5.20701			440	2.17	19.98	6.27	17.02	1.99682			252	32.15	61.04	23.79	31.21	7.57643			27	9.41	36.45	11.51	23.21	3.66561
	351	15.05	28.41	16.36	21.81	5.21019			153	2.92	6.11	6.31	9.07	2.00955			10	36.7	57.34	23.81	29.51	7.5828			128	9.1	29.86	11.54	21.23	3.67516
	419	15.02	43.21	16.48	25.57	5.24841			157	2.82	21.03	6.31	17.41	2.00955			206	36.45	67.64	23.85	31.99	7.59554			157	7.57	21.86	11.58	18.9	3.6879
	365	14.6	32.56	16.58	23.24	5.28025			230	2.76	15.79	6.37	14.91	2.02866			281	36.68	69.21	23.88	32.6	7.6051			201	8.57	28.07	11.6	21.19	3.69427
	238	16.11	85.41	16.62	40.33	5.29299			453	3.01	22.69	6.41	17.88	2.0414			218	36.71	82.18	23.98	36.56	7.63694			127	8.82	42.52	11.77	24.66	3.74841
	182	16.71	63.71	16.7	31.33	5.31847			87	2.31	13.53	6.43	14.59	2.04777			97	32.92	74.19	24.07	35.41	7.66561			64	10.48	44.61	12.12	25.36	3.85987
	198	14.33	41.78	16.96	26.53	5.40127			57	3.09	11	6.46	12.38	2.05732			250	33.53	77.85	24.17	36.59	7.69745			153	9.51	23.28	12.23	18.57	3.8949
	172	16.32	57.12	17.02	29.96	5.42038			487	2.46	18.48	6.48	16.4	2.06369			184	41.88	81.31	24.27	34.18	7.7293			130	9.32	24.62	12.41	19.01	3.95223
	142	15.92	35.28	17.03	24.08	5.42357			185	3.04	50.45	6.5	27.24	2.07006			413	34.87	52.38	24.35	29.01	7.75478			15	10.44	43.27	12.45	26.4	3.96497
	184	18.51	46.08	17.09	26.35	5.44268			220	3	9.8	6.5	11.57	2.07006			131	35.05	67.8	24.48	33.24	7.79618			33	10.33	38.68	12.45	23.62	3.96497
	374	15.91	50.75	17.16	29.19	5.46497			194	2.78	8.66	6.53	11.37	2.07962			144	38.79	101.48	24.59	41.72	7.83121			69	10.58	51.76	12.5	28.16	3.98089
	45	20.63	60.91	17.45	29.92	5.55732			210	2.87	23.85	6.59	18.55	2.09873			261	31.07	80.25	24.83	41.68	7.90764			59	8.39	35.57	12.73	23.39	4.05414
	335	18.53	56.33	17.47	30.05	5.56369			288	3.03	12.18	6.59	13.25	2.09873			222	31.4	82.9	24.88	39.61	7.92357			188	9.57	34.57	12.77	22.62	4.06688
	185	18.05	52.45	17.77	29.53	5.65924			458	2.95	17.28	6.59	15.54	2.09873			30	28.87	66.45	24.89	35.28	7.92675			232	10.94	26.61	12.86	19.72	4.09554
	417	19.92	40.09	17.82	24.94	5.67516			167	2.53	9.35	6.62	11.8	2.10828			198	40.84	63.83	24.91	30.85	7.93312			187	11.22	37	12.93	23.55	4.11783
	30	16.79	53.41	17.91	33.77	5.70382			24	2.65	14.56	6.66	14.35	2.12102			303	40.8	70.81	24.91	33.5	7.93312			105	11.39	36.74	12.99	22.6	4.13694
	406	17.56	53.8	18.25	31.88	5.8121			493	3.1	13.56	6.66	13.91	2.12102			309	39.29	105.17	24.91	42.97	7.93312			159	11.33	30.35	13.16	20.92	4.19108
	300	17.12	73.21	18.4	33.77	5.85987			175	3.19	10.72	6.72	12.29	2.14013			69	30.48	77.88	25.05	38.57	7.97771			11	11.36	31.16	13.21	21.7	4.20701
	19	18.92	48.28	18.44	27.58	5.87261			147	3.44	17.46	6.75	15.62	2.14968			263	42.11	74.28	25.35	35.64	8.07325			194	10.76	31.52	13.21	21.72	4.20701
	426	18.19	42.28	18.53	26.74	5.90127			69	3.04	14.75	6.81	14.52	2.16879			335	46.5	66.54	25.52	30.67	8.12739			38	11.05	39.12	13.33	24.36	4.24522
	451	19.17	46.98	18.54	27.63	5.90446			276	3.38	29.9	6.81	21.19	2.16879			396	33.71	60.17	25.61	32.75	8.15605			228	11.93	39.36	13.35	23.86	4.25159
	428	18.28	45.04	18.79	27.05	5.98408			419	2.99	15.45	6.88	15.58	2.19108			82	42.45	60.37	25.75	30.69	8.20064			56	10.45	20.44	13.38	18.48	4.26115
	31	23.28	44.31	18.9	25.83	6.01911			231	3.01	13.93	6.9	13.94	2.19745			308	37.03	98.66	25.83	41.2	8.22611			16	9.84	37.47	13.42	24.19	4.27389
	258	23.27	46.95	18.91	26.85	6.02229			322	3.35	20.59	6.9	17.03	2.19745			42	26.33	59.04	26.06	36.59	8.29936			197	10.44	41.88	13.44	25.32	4.28025
	157	17.18	66.07	19	33.5	6.05096			420	3.45	26.32	6.9	20.26	2.19745			111	38.89	70.6	26.06	34.35	8.29936			85	12.48	44.7	13.49	25.32	4.29618
	137	16.7	55.91	19.1	32.25	6.0828			528	3.04	15.81	6.9	15.38	2.19745			121	47.27	82.98	26.13	34.66	8.32166			224	11	40.04	13.54	25.23	4.3121
	179	21.85	51.56	19.34	28.46	6.15924			92	3.47	27.88	6.97	20.7	2.21975			169	43.5	79.27	26.18	35.38	8.33758			82	11.66	37.86	13.66	23.73	4.35032
	133	20.61	45.68	19.45	29.2	6.19427			78	3.24	17.44	7.06	15.82	2.24841			209	38.93	75.81	26.22	34.19	8.35032			42	13.48	34.11	13.96	22.14	4.44586
	421	21.49	43.86	19.59	26.47	6.23885			434	3.21	15.74	7.07	14.88	2.25159			336	40.39	71.26	26.35	34.93	8.39172			115	13.12	39.24	14.16	23.89	4.50955
	176	22.86	88.94	19.66	37.53	6.26115			511	3.56	22.19	7.12	18.08	2.26752			228	37.47	77.23	26.41	34.61	8.41083			19	14.59	36.89	14.35	23.01	4.57006
	211	19.72	73.66	19.67	34.67	6.26433			42	3.44	18.34	7.19	16.94	2.28981			293	37.9	92.08	26.47	41.97	8.42994			241	13.75	52.04	14.88	28.15	4.73885
	44	22.87	56.01	19.69	29.51	6.2707			485	3.47	15.75	7.29	14.95	2.32166			350	38.22	73.29	26.49	35.16	8.43631			134	15.39	47.67	15.31	26.55	4.8758
	68	21.78	49.71	19.78	27.77	6.29936			488	3.93	10.41	7.34	12.1	2.33758			106	41.15	64.11	26.51	32.01	8.44268			95	16.53	52.03	15.35	28.16	4.88854
	96	26.49	84.74	19.78	37.13	6.29936			178	3	11.59	7.4	13.55	2.35669			409	33.54	92.94	26.56	41.27	8.4586			52	12.79	46.77	15.36	27.35	4.89172
	81	24.58	48.32	19.83	27.81	6.31529			546	3.99	15.37	7.41	14.86	2.35987			235	38.54	72.3	26.63	34.79	8.48089			173	15.4	31.73	15.47	21.75	4.92675
	129	20.32	83.02	19.88	39.13	6.33121			530	4.15	10.96	7.47	12.51	2.37898			416	40.56	86.15	26.66	37.66	8.49045			5	15.91	42.14	15.96	25.18	5.0828
	88	20.93	63.15	19.92	32.36	6.34395			518	3	19.42	7.5	18.32	2.38854			204	50.23	75.3	26.83	34.2	8.54459			57	16.53	52.91	15.99	28.41	5.09236
	2	21.95	47.04	20.03	28.06	6.37898			197	3.32	24.25	7.51	18.66	2.39172			85	28.3	91.69	27.12	48.72	8.63694			138	14.16	44.61	16.14	27.44	5.14013
	177	19.21	72.75	20.13	38.29	6.41083			336	3.96	17.62	7.56	16.13	2.40764			301	39.66	76.28	27.15	38.32	8.6465			7	17.7	40.08	16.23	24.04	5.16879
	334	21.63	53.91	20.17	31.37	6.42357			129	3.88	13.72	7.59	14	2.4172			1	47.19	82.44	27.17	35.35	8.65287			116	14.63	53.22	16.24	29.26	5.17197
	208	23.37	57.1	20.27	30.03	6.45541			261	3.56	19.08	7.63	16.32	2.42994			49	50.2	99.01	27.19	37.99	8.65924			208	14.99	45.16	16.32	27.51	5.19745
	382	24.74	57.95	20.27	29.73	6.45541			380	4.08	17.25	7.63	15.44	2.42994			136	52.8	92.63	27.53	36.1	8.76752			25	17.57	41.73	16.38	24.96	5.21656
	285	25.83	94.51	20.31	40.43	6.46815			556	4.07	14.05	7.66	14.38	2.43949			393	51.97	71.45	27.8	32.24	8.8535			126	17.1	41.77	16.63	25.01	5.29618
	436	24.95	93.33	20.34	37.95	6.47771			478	4.07	13.69	7.69	14.2	2.44904			394	54.12	71.49	27.8	31.98	8.8535			112	18.26	34.81	16.68	22.52	5.3121
	289	22.37	53.83	20.47	30.52	6.51911			373	3.3	19.52	7.73	17.12	2.46178			380	50.49	74.9	27.81	33.4	8.85669			182	17.02	52.66	16.7	29.79	5.31847
	266	27.79	61.55	20.48	30.41	6.52229			12	3.82	12.89	7.76	13.6	2.47134			191	50.08	108.05	28.2	40.76	8.98089			233	16.84	69.71	17.14	38.75	5.4586
	434	22.29	62.24	20.52	32.03	6.53503			63	4.32	28.19	7.78	20.38	2.47771			232	49.23	79.62	28.89	36.75	9.20064			217	18.8	55.74	17.23	28.79	5.48726
	132	24.55	48.06	20.55	30.75	6.54459			61	3.96	19.51	7.82	16.95	2.49045			146	35.7	59.94	29.21	36.59	9.30255			175	17.58	62.19	17.26	31.11	5.49682
	412	28.37	60.69	20.79	29.82	6.62102			340	4.34	25.68	8	19.56	2.54777			400	50.69	85.7	29.7	36.51	9.4586			99	18.21	54.06	17.33	29.09	5.51911
	55	20.86	52.02	20.81	30.62	6.62739			283	4.34	35.25	8.03	22.49	2.55732			215	54.47	89.06	30.22	38.85	9.6242			108	20.22	51.34	17.33	27.19	5.51911
	126	19.13	39.94	20.82	29.23	6.63057			378	4.4	12.26	8.1	13.13	2.57962			140	62.02	118.05	30.45	42.41	9.69745			68	19.57	70.75	17.55	34.55	5.58917
	76	25.03	60.46	21.01	31.09	6.69108			466	4.38	13.5	8.1	13.82	2.57962			271	56.33	103.87	30.52	43.78	9.71975			97	18.25	51.96	17.65	29.01	5.62102
	183	22.28	62.35	21.05	33.11	6.70382			482	3.61	13.75	8.11	14.96	2.5828			189	55.02	101.12	30.97	40.42	9.86306			74	16.55	59.19	17.9	31.78	5.70064
	386	25.02	60.83	21.17	31.09	6.74204			248	4.63	23.32	8.15	18.77	2.59554			219	48.19	85.12	30.99	39.09	9.86943			200	21.53	56.64	18.04	29.54	5.74522
	102	20.76	48.13	21.33	31.07	6.79299			46	4.8	24.22	8.19	18.78	2.60828			243	58.19	96.88	31.27	41.98	9.9586			18	22.16	58.25	18.07	29.58	5.75478
	394	25.85	89.08	21.33	43.38	6.79299			75	4.21	14.1	8.19	14.47	2.60828			378	53.58	88.58	31.36	42.5	9.98726			2	21.67	56.89	18.1	28.61	5.76433
	383	30.95	78.54	21.47	36.23	6.83758			39	3.63	31.25	8.22	22.71	2.61783			312	60.27	124.1	31.71	45.9	10.0987			72	17.22	62.27	18.12	33.38	5.7707
	80	24.56	76.39	21.58	35.22	6.87261			102	4.36	17.34	8.24	15.96	2.6242			73	60.77	115.53	31.86	43.66	10.1465			174	17.02	42.06	18.15	26.48	5.78025
	339	27.27	55.66	21.72	30.1	6.9172			148	4.94	14.27	8.34	14.09	2.65605			334	67.81	148.89	32.72	50.32	10.4204			44	18.15	46.73	18.25	28.13	5.8121
	82	27.82	49.67	21.73	28.44	6.92038			240	3.56	23.22	8.44	18.99	2.6879			139	68.4	172.17	32.99	52.95	10.5064			71	18.07	62.75	18.41	33.43	5.86306
	135	29.06	62.48	21.83	33.25	6.95223			285	4.73	22.45	8.46	18.64	2.69427			255	73.3	120.88	33.03	43.51	10.5191			102	24.05	57.58	18.57	28.6	5.91401
	121	27.02	66.16	21.87	32.04	6.96497			121	4.4	20.23	8.47	17.23	2.69745			128	60.77	100.82	33.08	40.58	10.535			62	19.8	46.79	18.6	27.44	5.92357
	191	27.87	65.78	21.89	32.59	6.97134			470	5.09	19.03	8.47	16.26	2.69745			265	71.06	122.4	33.26	44.73	10.5924			220	20.9	64.19	18.66	32.06	5.94268
	431	24.82	65.11	21.94	32.98	6.98726			256	4.02	23.46	8.5	18.74	2.70701			327	60.84	93.82	33.34	41.29	10.6178			243	24.07	53.25	18.68	27.57	5.94904
	364	27.98	61.58	21.97	32.24	6.99682			10	4.43	27.48	8.52	19.7	2.71338			328	66.84	128.42	33.55	48.15	10.6847			161	21.11	65.75	18.7	32.6	5.95541
	373	22.97	68.87	22.01	34.42	7.00955			456	4.9	28.31	8.54	21.32	2.71975			244	70.87	106.72	33.63	40.24	10.7102			10	22.47	71.04	18.82	34.51	5.99363
	381	31.64	62.34	22.34	31.82	7.11465			181	5.15	19.54	8.56	16.57	2.72611			357	45.9	99.1	34.26	50.04	10.9108			137	23.81	63.72	19.05	31.07	6.06688
	252	29.31	86.16	22.89	37.31	7.28981			191	5.31	30.69	8.56	20.82	2.72611			142	76.85	149.82	34.91	46.95	11.1178			229	22.49	65.24	19.22	33.7	6.12102
	403	30.27	73.87	22.89	36	7.28981			211	5.28	28.77	8.56	20.32	2.72611			242	67.34	96.38	36.51	43.3	11.6274			227	17.65	54.81	19.28	33.13	6.14013
	353	32.45	55.96	22.93	30.83	7.30255			18	5.19	22.97	8.63	18.13	2.74841			220	63.59	135.1	36.54	51.21	11.6369			133	24.97	56.64	19.37	29.26	6.16879
	227	35.24	112.47	23.47	45.48	7.47452			227	5.35	17.05	8.63	15.35	2.74841			205	83.09	135.01	36.88	47.32	11.7452			24	25.41	78.78	19.42	34.7	6.18471
	340	33.58	91.27	23.49	37.75	7.48089			273	5.02	33.99	8.65	22.61	2.75478			223	72.95	131.13	37.1	47.49	11.8153			32	22	68.24	19.42	34.05	6.18471
	98	23.43	60.33	23.5	35.24	7.48408			571	4.57	23.04	8.66	18.66	2.75796			267	81	134.25	37.67	46.95	11.9968			45	16.43	72.36	19.51	39.89	6.21338
	8	37.92	84.54	23.67	35.41	7.53822			370	4.27	23.56	8.69	19.3	2.76752			379	80.02	116.63	38.62	45.44	12.2994			160	25.63	53.8	19.74	28.3	6.28662
	7	38.59	60.83	23.74	29.96	7.56051			369	5.11	16.11	8.78	15.4	2.79618			116	76.46	190.09	39.04	57.81	12.4331			28	19.87	44.33	19.79	27.6	6.30255
	222	30.6	70.42	23.78	36.26	7.57325			284	5.23	22.36	8.82	17.66	2.80892			339	83.73	161.54	39.36	54.46	12.535			212	16.9	67.18	19.89	38.1	6.33439
	78	35.21	78.36	23.79	34.72	7.57643			290	5.03	27.44	8.88	20.4	2.82803			211	90.11	152.71	39.49	48.69	12.5764			54	24.82	63.05	20.14	30.84	6.41401
	399	33.01	106.84	23.86	41.57	7.59873			501	4.88	30.54	8.91	21.42	2.83758			79	82.87	185.28	39.55	62.84	12.5955			78	22.07	66.66	20.2	31.41	6.43312
	43	38.7	99.62	24	38.19	7.64331			341	5.15	32.65	8.94	22.57	2.84713			310	59.24	121.7	40.02	55.13	12.7452			164	26.31	52.51	20.35	28.16	6.48089
	292	29.03	100.83	24.22	40.19	7.71338			538	5.24	23.7	8.96	18.64	2.8535			266	96.93	166.62	40.11	53.84	12.7739			17	27.98	46	20.36	25.89	6.48408
	277	33.13	90.69	24.79	38.8	7.8949			45	4.5	25.07	9.03	19.1	2.8758			212	80.57	114.43	40.95	47.3	13.0414			183	26.27	61.04	20.88	31.5	6.64968
	433	35.08	93.15	24.81	38.76	7.90127			472	5.41	16.73	9.03	15.53	2.8758			221	96.76	173.83	42.69	54.52	13.5955			237	28.47	64.82	20.95	31.46	6.67197
	200	35.26	89.47	24.87	37.71	7.92038			31	4.71	29.17	9.04	20.89	2.87898			325	104.79	190.77	44.27	58.92	14.0987			206	17.52	45.23	20.96	31.04	6.67516
	193	34.09	73.89	25.15	36.03	8.00955			62	6	13.35	9.16	13.66	2.9172			288	87.81	193.09	44.36	63.5	14.1274			123	30.2	57.23	21.31	29.34	6.78662
	225	36.88	88.25	25.21	37.63	8.02866			257	5.32	21.53	9.22	17.82	2.93631			329	85.41	144.98	44.67	54.06	14.2261			110	30.98	52.84	22.2	28.17	7.07006
	60	34.84	73.33	25.22	34.48	8.03185			280	6.05	34.27	9.22	22.59	2.93631			148	120.15	160.53	46.6	52.8	14.8408			180	34.47	76.21	22.58	33.78	7.19108
	337	37.8	92.01	25.51	42.06	8.1242			342	5.77	29.85	9.22	20.41	2.93631											151	24.82	57.08	22.67	33.33	7.21975
	389	44.27	108.55	25.57	39.55	8.14331			479	5.9	22.29	9.31	18.03	2.96497		CMT1A sh1	Fiber Label	Inner Area	Total Area	Inner Perimeter	Outer Perimeter	Axon diameter (µm)			114	32.44	84.58	22.8	35.26	7.26115
	231	38.8	131.43	25.79	51.45	8.21338			553	5.41	14.29	9.31	15.5	2.96497		Rat number 84	297	0.93	10.67	3.56	12.23	1.13376			218	31.5	95.36	23.1	42.3	7.35669
	114	40.51	90.79	25.98	37.52	8.27389			116	5.6	34.15	9.35	22.86	2.97771			491	0.93	8.74	3.72	11.31	1.18471			122	36.97	48.81	23.21	26.59	7.39172
	256	37.35	100.77	26.32	41.02	8.38217			105	4.76	13.65	9.39	14.72	2.99045			410	1.21	11.86	4.5	13.41	1.43312			103	36.88	67.16	23.48	31.27	7.47771
	396	38.15	100.59	26.48	41.62	8.43312			118	4.79	21.08	9.4	18.02	2.99363			236	2.86	19.13	6.37	16.74	2.02866			23	35.89	81.66	24.47	36.12	7.79299
	283	43.81	133.85	26.64	46.3	8.48408			400	6.23	21.71	9.44	17.76	3.00637			18	2.42	12.49	6.5	13.76	2.07006			98	41.53	69.25	25.14	32.17	8.00637
	312	37.26	96.26	26.71	40.14	8.50637			514	6.11	18.82	9.44	16.48	3.00637			129	3.07	14.46	6.5	14.26	2.07006			219	41.13	104.21	26.57	44.38	8.46178
	416	46.66	103.36	27.03	39.94	8.60828			432	5.93	29.69	9.51	22.63	3.02866			255	2.77	15.58	6.5	14.92	2.07006			3	48.34	77.39	26.97	33.7	8.58917
	12	42.34	70.64	27.16	34.29	8.64968			334	6.29	34.58	9.6	22.42	3.05732			460	2.84	22.64	6.5	18.13	2.07006			121	50.94	67.8	27.29	31.54	8.69108
	204	41.49	107.92	27.22	41.24	8.66879			34	5.09	25.45	9.61	21.95	3.06051			242	2.98	18.27	6.57	15.94	2.09236			210	39.59	103.19	27.65	43.07	8.80573
	10	39.13	78.34	28.41	38.25	9.04777			3	6.13	10.41	9.66	12.37	3.07643			237	3.17	15.08	6.7	14.7	2.13376			106	25.71	94.65	27.88	49.13	8.87898
	438	49.39	108.36	28.5	41.81	9.07643			109	6	21.62	9.73	18.04	3.09873			479	3.39	11.82	7.1	12.94	2.26115			96	52.03	52.03	28.16	28.16	8.96815
	367	50.07	99.24	28.87	41.54	9.19427			416	5.42	19.93	9.73	17.55	3.09873			122	3.57	11.81	7.16	13.07	2.28025			8	56.61	126.67	28.78	41.43	9.16561
	9	56.17	102.45	28.93	39.36	9.21338			281	6.96	21.18	9.78	17.32	3.11465			484	2.83	16.11	7.31	15.78	2.32803			181	47.75	93.75	28.92	39.03	9.21019
	131	39.81	101.23	28.95	50.03	9.21975			50	6.52	31.12	9.79	21.27	3.11783			474	3.8	23.24	7.63	18.4	2.42994			26	58.89	124.65	28.98	41.78	9.2293
	273	54.14	155.99	29.66	50.01	9.44586			345	5.82	31.53	9.79	21.71	3.11783			170	4.45	22.07	7.78	17.59	2.47771			79	57.76	132.54	29.31	43.76	9.33439
	410	55.51	109.93	29.88	40.65	9.51592			464	6.24	11.69	9.83	13.11	3.13057			387	3.65	15.79	8.18	15.65	2.6051			34	65.23	121.79	29.34	42.67	9.34395
	236	45.75	177.96	29.94	58.22	9.53503			1	6.41	39	9.94	26.44	3.16561			337	3.81	20.07	8.19	17.56	2.60828			1	60.1	129.12	29.67	42.23	9.44904
	404	34.36	81.87	30.19	42.99	9.61465			401	6.91	25.31	9.94	18.86	3.16561			44	4.63	13.14	8.47	13.81	2.69745			31	64.7	113.23	29.76	42.08	9.47771
	414	58.42	123.01	30.69	43.52	9.77389			559	6.2	27.55	9.95	20.86	3.16879			330	3.81	27.65	8.55	21.4	2.72293			125	44.52	93.62	30.02	40.41	9.56051
	376	55.71	115.29	31.1	44.55	9.90446			55	5.64	17.99	9.97	17.32	3.17516			407	4.66	24.95	8.65	19.13	2.75478			185	61.6	107.42	30.09	39.39	9.5828
	170	52.24	142.55	31.18	50.4	9.92994			149	7.15	24.68	9.97	18.82	3.17516			384	5.77	22.03	9	17.82	2.86624			117	63.24	121.61	30.19	42.78	9.61465
	13	55.99	108.98	31.34	45.79	9.98089			20	6.06	24.31	10.04	18.92	3.19745			355	5.31	19.19	9.01	16.58	2.86943			120	65.23	120.81	30.25	41.53	9.63376
	425	63.49	121.65	31.54	44.18	10.0446			411	5.81	20.68	10.1	17.33	3.21656			30	3.8	22.52	9.02	21.73	2.87261			94	66.89	130.78	30.42	42.99	9.6879
	452	60.11	129.14	31.57	45.6	10.0541			551	6.91	34.61	10.17	23.74	3.23885			204	5.81	23.66	9.22	18.32	2.93631			93	67.56	131.78	30.61	43.97	9.74841
	372	57.46	122.5	31.97	44.64	10.1815			150	7.2	34.3	10.22	22.14	3.25478			510	5.88	28.16	9.29	20.08	2.9586			80	59.89	130.45	30.76	43.51	9.79618
	323	66.38	135.79	33.03	46.98	10.5191			397	6.86	19.07	10.25	16.63	3.26433			112	5.24	33.19	9.38	23.43	2.98726			83	60.12	132.6	30.91	44.12	9.84395
	325	68.1	126.4	33.81	47.95	10.7675			455	6.39	26.08	10.26	19.35	3.26752			199	5.35	25.79	9.38	19.32	2.98726			113	61.11	129.01	31.78	43.9	10.121
	287	75.09	158.74	33.91	49.19	10.7994			267	6.64	23.6	10.32	18.96	3.28662			301	6.01	31.67	9.38	21.5	2.98726
	174	68.69	159.12	33.92	48.36	10.8025			315	7.24	28.56	10.39	20.54	3.30892			365	5.59	28.11	9.4	20.45	2.99363		CMT1A sh2	Fiber Label	Inner Area	Total Area	Inner Perimeter	Outer Perimeter	Diamètre axone (µm)
	178	71.4	165.89	34.57	50.28	11.0096			489	7.56	16.77	10.44	15.57	3.32484			413	6.16	41.75	9.4	25.26	2.99363		Rat number 27	153	0.97	5.23	3.65	8.59	1.16242
	272	79.4	191.22	34.93	54.86	11.1242			361	7.72	17.38	10.5	15.88	3.34395			454	5.67	16.87	9.44	15.54	3.00637			65	1.17	17.47	3.94	15.72	1.25478
	327	80.05	142.97	35.16	46.48	11.1975			339	6.39	38.96	10.52	27.26	3.35032			336	5.49	20.38	9.54	17.43	3.03822			425	1.11	9.27	4.21	11.68	1.34076
	319	82.44	148.77	35.21	47.99	11.2134			274	7.5	23.35	10.56	18.28	3.36306			314	5.34	34.44	9.61	24.2	3.06051			192	1.42	6.17	4.53	9.29	1.44268
	275	93.79	189.03	38.26	54.09	12.1847			346	6.81	23.1	10.57	18.98	3.36624			244	5.65	29.74	9.74	21.08	3.10191			361	1.46	10.38	4.62	12.12	1.47134
	371	100.19	169.11	38.32	50.41	12.2038			356	7.57	28.07	10.58	20.32	3.36943			290	5.7	32.03	10.03	23.12	3.19427			172	1.29	5.65	4.96	9.34	1.57962
	455	90.79	166.41	40.02	54.7	12.7452			291	7.37	47.87	10.69	27.91	3.40446			356	6.97	27.12	10.13	19.64	3.22611			84	1.72	12.14	5.22	13.49	1.66242
	321	88.6	204.53	40.4	61.95	12.8662			108	6.82	39.19	10.71	24.46	3.41083			195	6.17	22.87	10.35	18.73	3.29618			398	2.08	8.85	5.28	11.13	1.68153
	70	90.68	183.07	40.41	53.85	12.8694			548	7.7	17.3	10.72	16.16	3.41401			124	7.56	16.02	10.41	15.01	3.31529			350	1.96	9.17	5.31	11.35	1.69108
									412	6.33	18.13	10.74	16.99	3.42038			152	6.73	26.61	10.57	20.08	3.36624			125	2.02	16.25	5.53	16.08	1.76115
WT ctr.sh	Fiber Label	Inner Area	Total Area	Inner Perimeter	Outer Perimeter	Axon diameter (µm)			293	7.28	30.73	10.75	21.76	3.42357			279	7.9	26.23	10.7	19.54	3.40764			106	2.14	13.08	5.62	14.16	1.78981
Rat number 73	360	72	427	31.21	81.01	1.09335			317	8.59	36.37	10.78	22.85	3.43312			448	7.5	25.86	10.7	19.49	3.40764			359	2.53	7.31	5.97	10.19	1.90127
	153	64	460	31.8	87.01	1.11401			308	7.2	20.72	10.79	17.86	3.43631			361	8	31.1	10.8	21.84	3.43949			39	2.58	17.4	6.06	16.64	1.92994
	215	73	646	33.56	109.15	1.17567			529	6.82	28.45	10.79	21.39	3.43631			295	6.95	38.89	10.83	24.06	3.44904			127	2.55	8.43	6.28	11.79	2
	359	64	587	34.87	99.15	1.22156			58	8.03	23.66	10.83	18.42	3.44904			68	7.1	29.35	10.87	21.53	3.46178			128	2.38	10.16	6.28	12.29	2
	216	89	570	38.28	97.4	1.34102			190	8.4	36.69	10.85	23.24	3.45541			229	7.73	39.78	10.98	23.95	3.49682			110	2.8	17.04	6.48	16.6	2.06369
	282	65	494	38.63	97.74	1.35328			66	8.31	25.89	10.88	19.16	3.46497			289	7.45	26.24	11	19.69	3.50318			16	2.86	10.06	6.72	12.32	2.14013
	250	95	628	39.21	96.91	1.3736			59	7.9	31.98	10.97	22.15	3.49363			97	7.99	37.01	11.01	23.65	3.50637			229	3.05	12.18	6.9	13.22	2.19745
	317	115	680	40.63	102.57	1.42335			74	8.01	19.8	11	16.88	3.50318			120	8.87	32.52	11.01	21.43	3.50637			227	3.04	11.14	6.96	12.88	2.21656
	108	147	795	45.46	106.12	1.59255			539	8.31	38.26	11.04	25.08	3.51592			353	8.22	32.45	11.04	22.08	3.51592			216	3.39	13.49	7.03	14.1	2.23885
	306	160	779	46.04	112.91	1.61287			72	8.55	23.14	11.06	18.07	3.52229			11	7.27	22.57	11.06	18.33	3.52229			434	3.53	21.08	7.12	17.59	2.26752
	367	153	607	46.63	99.98	1.63354			549	7.68	29.1	11.06	20.88	3.52229			326	7.5	30	11.06	21.56	3.52229			80	3.62	21.65	7.15	17.75	2.27707
	362	160	939	49.94	131.88	1.74949			264	7.02	36.31	11.15	23.42	3.55096			354	8.31	26.73	11.13	19.56	3.54459			115	3.73	17.35	7.59	16.9	2.4172
	127	143	465	50.87	88.08	1.78207			325	8.08	35.11	11.2	22.87	3.56688			16	8.76	30.72	11.19	21.18	3.56369			291	3.42	16.69	7.75	16.32	2.46815
	63	119	652	51.94	112.47	1.81956			513	7.83	29.51	11.22	21.65	3.57325			342	6.56	33.67	11.24	22.99	3.57962			193	4.55	19.43	8.25	16.88	2.62739
	253	184	540	53.11	90.08	1.86054			282	7.6	24.84	11.26	19.32	3.58599			409	8.78	32.82	11.31	22.06	3.60191			114	4.94	19.19	9.06	17.56	2.88535
	544	196	844	57.7	113.98	2.02134			279	8.26	34.82	11.35	23.48	3.61465			118	8.98	15.46	11.32	14.66	3.6051			67	5.57	18.1	9.13	16.67	2.90764
	50	239	2067	58.28	175.92	2.04166			229	9.34	32.45	11.36	21.45	3.61783			432	8.49	17.46	11.48	16.14	3.65605			42	5.12	12.89	9.22	15.04	2.93631
	499	227	716	59.94	112.23	2.09981			532	8.49	23.01	11.36	19.35	3.61783			415	7.76	38.38	11.52	25.42	3.66879			337	5.53	17.65	9.26	15.98	2.94904
	381	156	812	62.18	129.3	2.17828			486	8.02	26.34	11.37	19.75	3.62102			101	8.06	30.32	11.59	21.1	3.69108			18	4.69	25.18	9.34	20.66	2.97452
	512	272	1003	62.87	124.95	2.20245			53	9.24	30.75	11.42	21.32	3.63694			291	8.49	29.89	11.59	21.01	3.69108			352	4.9	17.88	9.37	16.88	2.98408
	358	231	879	63.01	119.4	2.20736			251	7.36	16.07	11.44	15.82	3.64331			58	9.45	37.7	11.7	23.31	3.72611			183	4.67	17.68	9.39	16.85	2.99045
	302	284	1314	67.01	144.71	2.34749			296	6.62	24.89	11.46	20.2	3.64968			465	9.45	41.76	11.72	24.78	3.73248			73	5.46	16.01	9.4	15.39	2.99363
	167	319	899	68.53	124.23	2.40073			318	8.71	20.67	11.53	17.28	3.67197			303	8.28	39.08	11.75	23.67	3.74204			475	6.21	25.14	9.51	19.31	3.02866
	318	241	716	70.67	112.47	2.4757			265	8.97	34.28	11.54	22.45	3.67516			477	8.97	31.96	11.8	21.67	3.75796			368	6.46	22.03	9.94	18.63	3.16561
	118	334	791	71.36	115.98	2.49988			348	8.68	26.56	11.54	19.84	3.67516			408	7.8	35.02	11.88	23.34	3.78344			126	6.63	23.6	10.17	18.88	3.23885
	279	371	1498	73.01	163.68	2.55768			357	9.35	25.71	11.58	18.98	3.6879			116	8.43	21.3	11.9	18.13	3.78981			63	6.86	25.47	10.38	21.41	3.30573
	562	313	1189	73.01	149.78	2.55768			505	9.39	42.92	11.66	25.23	3.71338			527	9.34	33.81	11.94	22.02	3.80255			274	6.3	22.74	10.47	19.39	3.33439
	489	308	752	74.67	111.64	2.61583			37	8.8	33.95	11.7	22.24	3.72611			189	9.28	32.92	12.07	21.86	3.84395			269	6.01	18.15	10.5	16.94	3.34395
	327	358	1332	75.5	148.51	2.64491			574	9.38	25.25	11.73	19.61	3.73567			451	8.76	34.98	12.28	23.11	3.91083			384	7.73	16.34	10.62	15.64	3.38217
	386	335	724	76.53	110.57	2.68099			225	8.85	23.99	11.75	18.73	3.74204			130	9.99	24.01	12.29	19.04	3.91401			148	5.72	29.73	10.68	21.71	3.40127
	459	289	698	77.25	114.57	2.70621			212	9.72	48.36	11.76	26.24	3.74522			472	10.56	31.24	12.45	21.2	3.96497			362	8.06	35.07	10.84	23.79	3.45223
	142	331	1069	77.94	132.23	2.73038			97	8.94	38.02	11.78	24.57	3.75159			412	10.03	37.17	12.5	23.56	3.98089			105	5.93	31.23	11.23	23.24	3.57643
	189	430	4483	78.77	277.28	2.75946			319	9.76	21.5	11.78	17.37	3.75159			169	10.47	35.56	12.51	22.64	3.98408			439	7.96	27.76	11.31	19.85	3.60191
	31	315	1009	81.36	156.61	2.85019			512	8.75	32.27	11.79	22.15	3.75478			497	10.66	44.25	12.54	25.54	3.99363			378	8.55	28.56	11.74	20.48	3.73885
	58	377	1772	84.08	175.1	2.94548			146	8.6	24.49	11.89	19.18	3.78662			360	10.04	29.63	12.56	20.73	4			265	7.1	30.86	12	23.35	3.82166
	456	378	1149	84.33	143.2	2.95424			195	9.61	28.17	11.89	20.49	3.78662			458	10.74	31.4	12.62	21.13	4.01911			451	10.12	21.11	12.1	17.39	3.8535
	501	394	930	84.43	125.88	2.95774			47	9.32	24.62	11.94	19.67	3.80255			514	10.58	30	12.64	20.74	4.02548			2	6.72	31.22	12.28	24.22	3.91083
	186	382	2091	85.5	193.58	2.99523			44	9.38	30.37	12.02	20.97	3.82803			180	8.66	41.84	12.68	25.45	4.03822			386	9.63	38.94	12.32	23.96	3.92357
	410	357	2832	85.74	218.35	3.00363			577	9.46	23.98	12.02	18.68	3.82803			482	8.24	38.1	12.74	24.34	4.05732			182	10.49	30.17	12.37	21.26	3.93949
	518	384	1239	85.74	143.68	3.00363			4	10.14	43.08	12.03	25.19	3.83121			309	7.02	33.24	12.81	25.49	4.07962			264	8.65	25.85	12.44	20.63	3.96178
	128	483	1689	89.84	162.71	3.14726			490	9.06	34.67	12.11	22.56	3.85669			123	9.75	22.35	12.82	19.29	4.0828			203	8.3	29.57	12.49	22.33	3.97771
	465	389	1987	90.77	193.2	3.17984			576	8.49	30.49	12.15	21.94	3.86943			445	11.24	40.49	12.94	24.2	4.12102			458	9.99	23.84	12.5	18.57	3.98089
	451	409	1276	90.81	152.85	3.18125			389	8.71	24.59	12.22	19.17	3.89172			252	9.28	37.9	13.04	24.63	4.15287			334	9.63	30.46	12.63	21.05	4.02229
	491	442	1058	91.25	132.71	3.19666			536	10.26	30.96	12.28	21.41	3.91083			349	10.87	29.8	13.12	21.23	4.17834			288	9.11	27.82	12.67	20.98	4.03503
	504	530	3191	91.98	226.59	3.22223			48	9.75	38.73	12.29	24.65	3.91401			91	9.09	38.49	13.13	24.52	4.18153			230	9.27	29.34	12.75	21.13	4.06051
	84	493	3042	92.57	226.94	3.2429			38	8.01	20.88	12.31	19.21	3.92038			357	10.12	17.81	13.14	16.52	4.18471			38	10.33	46.25	12.81	28.35	4.07962
	537	498	1335	93.25	151.54	3.26672			174	10.68	35.47	12.32	22.23	3.92357			436	11.4	38.48	13.19	23.43	4.20064			218	11.4	32.82	12.85	21.83	4.09236
	212	556	2778	93.88	214.35	3.28879			386	10.47	30.53	12.37	21.79	3.93949			43	10.83	34.26	13.2	22.6	4.20382			366	9.93	30.89	12.85	21.48	4.09236
	143	585	1379	94.08	150.85	3.2958			329	10.19	28.77	12.46	20.57	3.96815			331	10.47	32.31	13.21	22.87	4.20701			370	10.42	39.82	12.89	24.25	4.1051
	256	492	17952	94.23	751.29	3.30105			68	11.02	23.81	12.56	18.44	4			461	9.33	37.78	13.27	24.77	4.22611			166	11.51	36.8	13	23.52	4.14013
	135	418	2582	94.43	210.17	3.30806			572	11.02	26.04	12.6	19.42	4.01274			369	10.82	23.46	13.29	19.04	4.23248			221	11.6	27.19	13.16	19.78	4.19108
	296	625	3460	94.43	230.45	3.30806			234	9.69	39.85	12.64	24.52	4.02548			359	11.85	32.8	13.38	21.85	4.26115			371	11.28	34.1	13.25	22.6	4.21975
	166	483	1477	94.67	160.85	3.31647			307	11.29	29.09	12.66	20.36	4.03185			300	12.16	35.72	13.56	22.99	4.31847			93	8.66	43.28	13.32	27.59	4.24204
	411	580	1941	95.5	180.51	3.34554			26	10.59	18.53	12.73	16.8	4.05414			81	12.04	41.19	13.57	25.23	4.32166			401	11.65	29.09	13.44	21.05	4.28025
	190	423	2964	97.4	224.21	3.41211			507	9.22	32.51	12.8	22.24	4.07643			275	10.5	28.04	13.61	20.74	4.33439			254	12.35	30.94	13.91	21.07	4.42994
	13	569	1499	98.67	156.95	3.4566			164	11.85	45.48	12.91	25.43	4.11146			230	11.01	32.45	13.62	21.94	4.33758			333	11.8	30.52	13.94	21.48	4.43949
	432	618	2479	100.33	214.79	3.51475			154	10.97	38.54	12.94	23.51	4.12102			99	13.5	41.84	13.9	24.72	4.42675			133	13.73	29.66	14.07	20.73	4.48089
	516	489	1577	100.71	165.58	3.52806			379	11.39	45.94	12.94	26.24	4.12102			327	11.23	46.16	13.91	27.86	4.42994			303	12.89	60.27	14.07	31.95	4.48089
	420	632	2396	100.91	189.68	3.53507			200	11.35	41.67	13.2	25.1	4.20382			422	12.85	34.19	13.98	22.57	4.45223			323	12.5	47.14	14.16	27.8	4.50955
	258	614	3295	101.15	223.04	3.54347			439	12.45	40.37	13.2	23.94	4.20382			483	10.67	36	14	23.67	4.4586			101	11.34	36.24	14.25	25.69	4.53822
	232	616	1578	101.4	152.61	3.55223			182	9.18	34.96	13.24	23.46	4.21656			328	12.27	36.49	14.22	23.41	4.52866			196	11.48	26.46	14.31	21.44	4.55732
	206	639	1433	102.33	157.64	3.58481			335	12.09	38.41	13.24	23.92	4.21656			205	11.17	40.74	14.25	25.48	4.53822			357	14.42	34.28	14.32	21.92	4.56051
	114	693	1724	104.57	162.61	3.66328			454	12.79	32.78	13.29	21.57	4.23248			9	12.73	37.29	14.47	24.19	4.60828			251	10.82	26.5	14.43	20.88	4.59554
	556	599	2059	104.57	200.17	3.66328			477	12.35	34.49	13.54	22.36	4.3121			506	13.98	44.69	14.65	25.95	4.66561			280	8.83	26.08	14.5	22.9	4.61783
	203	613	2378	106.71	199.97	3.73825			531	12.04	39.72	13.54	24.39	4.3121			390	13	36.36	14.73	23.35	4.69108			393	14.71	42.23	14.62	24.69	4.65605
	490	741	1461	106.91	151.78	3.74526			457	10.12	40.69	13.55	24.96	4.31529			322	12.66	52.87	14.78	27.67	4.70701			237	14.93	33.25	14.65	22.04	4.66561
	509	677	2760	108.47	230.63	3.79991			258	10.25	32.27	13.65	22.22	4.34713			366	15.03	39.3	14.83	23.83	4.72293			397	12.28	37.3	14.69	24.83	4.67834
	252	637	1388	110.12	153.82	3.85771			275	11.47	32.74	13.66	22.61	4.35032			136	13.03	35.44	14.86	22.9	4.73248			483	13.23	34.62	14.77	23.31	4.70382
	120	703	2053	110.33	184.65	3.86507			568	11.02	24.07	13.66	19.17	4.35032			396	12	37.67	14.9	24.74	4.74522			315	13.08	29.51	14.95	21.89	4.76115
	39	743	3639	110.43	237.72	3.86857			245	11.14	40.34	13.69	24.37	4.35987			502	14.88	51.23	15.05	27.55	4.79299			304	12.85	50.75	15.06	29.85	4.79618
	121	767	2203	110.57	192.99	3.87348			139	11.51	30.56	13.7	21.15	4.36306			406	13.12	46.96	15.09	26.72	4.80573			204	13.48	26.29	15.08	20.04	4.80255
	209	812	1851	110.67	164.12	3.87698			316	13.26	43.74	13.7	25.51	4.36306			343	11.76	29.78	15.26	24	4.85987			240	12.4	34.39	15.1	23.74	4.80892
	221	829	2460	112.23	197.14	3.93163			161	13.1	35.43	13.77	22.46	4.38535			25	12.63	40.9	15.4	28.17	4.90446			217	15.27	43.75	15.2	26.28	4.84076
	404	646	1777	113.05	172.75	3.96035			271	13.19	28.85	13.79	20.09	4.39172			61	14.17	36.74	15.46	23.76	4.92357			369	15.16	27.03	15.38	20.29	4.89809
	492	869	2162	113.74	186.27	3.98453			555	11.95	31.75	13.86	21.96	4.41401			177	14.98	43.6	15.54	25.43	4.94904			408	15.55	45.13	15.83	26.54	5.0414
	233	673	2782	114.95	219.87	4.02691			207	13.75	34.78	13.9	22.37	4.42675			53	10.82	40.4	15.64	28.43	4.98089			233	16.53	42.8	15.93	25.25	5.07325
	268	670	2649	115.25	229.92	4.03742			130	11.85	35.49	14.18	22.93	4.51592			325	15.45	38.84	15.71	23.85	5.00318			79	15.58	69.01	16.01	36.41	5.09873
	513	745	2356	115.25	205.92	4.03742			142	14.45	44.6	14.22	25.21	4.52866			200	15.74	43.41	15.75	25.41	5.01592			324	13.16	33.12	16.02	23.56	5.10191
	445	911	6303	116.12	335.75	4.0679			463	14.39	26.33	14.22	19.1	4.52866			511	16.92	42.99	15.75	24.55	5.01592			322	13.59	26.84	16.08	21.28	5.12102
	425	800	2675	116.47	209.62	4.08016			159	12.57	23.1	14.35	18.94	4.57006			22	15.96	51.21	16.14	28.3	5.14013			195	9.27	57.38	16.14	37.47	5.14013
	295	894	3283	117.05	230.69	4.10048			491	14.56	45.4	14.52	25.82	4.6242			93	17.18	32.04	16.25	21.89	5.17516			348	17.19	36.47	16.15	23.34	5.14331
	264	550	4408	117.15	292.01	4.10398			165	14.77	36.09	14.57	22.79	4.64013			82	16.4	59.04	16.26	31.21	5.17834			292	15.62	49.16	16.22	27.58	5.16561
	363	535	3593	118.37	288.49	4.14672			126	14.92	49.39	14.6	28.46	4.64968			149	16.82	44.75	16.86	26.09	5.36943			282	15.63	33.73	16.29	22.46	5.1879
	372	939	3216	118.37	242.35	4.14672			527	12.15	33.06	14.65	22.91	4.66561			268	14.9	39.87	17.1	27.94	5.44586			244	12.16	41.33	16.3	33.47	5.19108
	322	896	2743	118.71	204.21	4.15863			141	13.12	41.31	14.67	24.09	4.67197			92	16.55	58.64	17.15	31.26	5.46178			507	13.77	27.93	16.34	21.88	5.20382
	11	830	2016	119.64	187.92	4.19121			423	11.81	32.36	14.67	22.78	4.67197			197	14.28	71.5	17.25	37.51	5.49363			151	13.73	41.2	16.36	26.2	5.21019
	223	796	2412	119.88	195.82	4.19962			573	14.54	33.43	14.67	22.33	4.67197			503	19.05	60.4	17.43	30.49	5.55096			293	17.04	38.25	16.39	23.75	5.21975
	22	536	1785	121.98	245.58	4.27319			561	12.21	26.81	14.69	20.85	4.67834			156	16.58	54.85	17.54	30.04	5.58599			81	13.75	39.71	16.42	25.55	5.2293
	198	943	4404	124.67	279.52	4.36742			238	11.81	29.52	14.79	22.02	4.71019			233	19.82	44.52	17.58	25.98	5.59873			89	16.67	59.57	16.54	32.05	5.26752
	224	866	2192	125.05	193.24	4.38074			557	15.67	32.65	14.79	21.41	4.71019			310	17.61	62.22	17.77	31.75	5.65924			100	11.22	49.33	16.9	31.65	5.38217
	534	1031	2807	125.15	203.24	4.38424			520	14.76	28.36	14.83	20.33	4.72293			426	19.19	39.01	17.8	25.01	5.66879			502	19.46	35.67	16.92	22.91	5.38854
	355	907	2065	125.2	187.97	4.38599			14	13.78	49.03	14.84	27.37	4.72611			214	22.71	57.95	18.38	29.91	5.8535			107	16.25	43.87	17.1	27.27	5.44586
	560	755	1837	125.98	188.02	4.41332			552	11.39	40.7	14.9	25.8	4.74522			46	20.19	65.58	18.5	32.38	5.89172			132	17.16	40.99	17.22	25.47	5.48408
	61	846	1894	126.85	187.28	4.44379			137	15.22	30.55	14.91	20.82	4.74841			528	22.43	60.08	18.63	29.66	5.93312			389	20.21	50.49	17.47	27.37	5.56369
	400	938	2152	127.54	184.41	4.46797			483	16.23	38.14	14.92	23.11	4.75159			323	20.59	77.71	18.69	37.06	5.95223			10	20.19	44.78	17.68	26.76	5.63057
	371	869	3287	130.47	239.97	4.57061			506	14.48	48.34	14.92	26.98	4.75159			52	23.29	58.87	18.86	30.07	6.00637			96	16.41	43.37	17.95	26.93	5.71656
	414	1077	4418	130.47	267.91	4.57061			398	13.53	31.45	14.97	22.28	4.76752			168	20.72	50.41	18.86	27.88	6.00637			448	20.93	52.93	17.98	28.74	5.72611
	219	962	3909	131.2	251.91	4.59618			537	15.33	59.3	14.97	29.69	4.76752			39	19.7	54	19.07	29.17	6.07325			263	20.42	39.41	18.21	24.16	5.79936
	385	886	2147	131.54	194.55	4.60809			114	13.3	42.48	15.16	25.54	4.82803			389	18.32	59.3	19.08	32.02	6.07643			78	21.84	53.7	18.25	28.81	5.8121
	515	1058	3639	131.74	236.69	4.6151			134	16.07	48.93	15.19	26.68	4.83758			40	22.02	32.72	19.2	22.89	6.11465			459	20.98	47.96	18.26	27.36	5.81529
	553	917	1775	131.78	177.24	4.6165			186	15.13	35.08	15.26	22.82	4.85987			164	18.1	56.99	19.4	32.07	6.17834			278	18.76	41.81	18.33	25.96	5.83758
	311	897	2259	131.98	194.99	4.62351			385	15.85	35.03	15.32	22.49	4.87898			435	21.74	73.16	19.45	35.57	6.19427			123	19.23	54.01	18.35	29.93	5.84395
	300	986	2308	132.95	197.82	4.65749			558	16.09	47.23	15.35	26.62	4.88854			363	24.55	59.28	19.54	29.43	6.22293			375	22.28	46.39	18.39	26.59	5.85669
	208	1115	3955	133.05	256.45	4.66099			233	16.54	54.64	15.41	28.4	4.90764			223	20.61	42.4	19.66	26.58	6.26115			162	18.44	51.86	18.46	29.11	5.87898
	220	819	3848	133.24	259.81	4.66765			232	12.55	44.78	15.57	28.32	4.9586			190	24.31	43.62	19.84	25.69	6.31847			287	19.11	54.15	18.46	30.23	5.87898
	520	1017	2911	133.54	239.18	4.67816			343	16.24	40.18	15.57	24.08	4.9586			265	26.27	50.93	19.93	27.96	6.34713			201	18.85	43.87	18.54	27.01	5.90446
	218	999	2595	134.23	211.1	4.70233			515	12.04	22.63	15.64	20.06	4.98089			447	25.31	50.25	20.22	27.81	6.43949			178	18.94	61.75	18.56	31.86	5.91083
	426	833	2547	134.95	225.14	4.72755			328	16.69	40.62	15.7	24.27	5			37	23.63	53.11	20.25	29.43	6.44904			177	23.89	53.85	18.58	27.38	5.9172
	116	933	1897	136.37	186.65	4.7773			16	16.52	41.25	15.71	25.57	5.00318			439	24.51	69.16	20.58	35.22	6.55414			436	22.32	52.21	18.59	28.88	5.92038
	269	959	4506	136.71	276.39	4.78921			228	18.27	50.14	15.82	26.85	5.03822			90	24.15	83.72	20.6	40.79	6.56051			210	16.32	45.35	18.63	28.75	5.93312
	507	950	3646	136.95	248.79	4.79762			383	17.05	30.12	15.84	20.97	5.04459			132	26.56	51.68	20.81	28.18	6.62739			443	24.42	43.61	18.77	25.96	5.97771
	474	1300	3437	137.05	236.45	4.80112			502	16.79	2.03	15.85	5.53	5.04777			521	27.07	61.43	20.83	30.43	6.63376			479	21.73	54.64	18.8	28.87	5.98726
	536	906	1965	137.4	193.92	4.81338			52	18.13	36.18	16.02	22.68	5.10191			380	23.22	79.21	21.36	36.21	6.80255			32	16.6	45.21	18.84	29.81	6
	217	1072	3378	138.27	236.69	4.84386			550	17.51	37.53	16.09	23.34	5.1242			95	28.86	69.96	21.43	33.16	6.82484			92	19.11	42.3	18.85	26.7	6.00318
	69	972	1944	138.57	182.02	4.85437			255	17.05	30.64	16.1	21.25	5.12739			146	23.63	50.86	21.54	30.93	6.85987			48	17.82	54.27	18.86	32.02	6.00637
	441	1190	4792	139.3	285.08	4.87994			305	16.47	55.89	16.11	30.71	5.13057			27	27.89	50.59	21.67	29.72	6.90127			94	19	47.41	18.91	28.59	6.02229
	352	1050	4401	139.64	278.98	4.89185			542	13.77	50.28	16.2	28.55	5.15924			126	29.95	71.66	21.84	32.94	6.95541			464	19.43	52.24	18.95	30.06	6.03503
	437	1194	2424	139.78	194.89	4.89676			545	16.13	36.57	16.22	23.43	5.16561			434	31.31	89.62	22.1	39.53	7.03822			5	24.25	54.5	19.19	28.93	6.11146
	260	1188	3184	140.33	230.65	4.91602			51	18.22	50.17	16.23	28.33	5.16879			235	31.25	42.71	22.11	25.52	7.0414			64	20.7	40.96	19.2	26.24	6.11465
	508	1238	3642	140.81	237.24	4.93284			112	16.29	62.5	16.24	31.15	5.17197			378	26.18	70.74	22.13	35.27	7.04777			256	19	72.24	19.26	36.21	6.13376
	245	592	12932	140.85	715.94	4.93424			287	17.71	46.46	16.29	25.77	5.1879			54	33.46	52.72	22.16	27.77	7.05732			444	25.91	51.23	19.38	27.55	6.17197
	213	1155	2362	141.2	205.97	4.9465			392	18.31	37.53	16.33	23.08	5.20064			519	27.02	69.49	22.29	33.04	7.09873			131	21.15	52.64	19.76	30.37	6.29299
	214	946	2948	141.68	230.94	4.96332			54	16.49	35.96	16.43	23.55	5.23248			222	32.29	73.53	22.55	34.05	7.18153			484	22.14	54.86	19.91	31.15	6.34076
	497	1358	3982	141.78	253.38	4.96682			241	18.76	50.35	16.45	27.16	5.23885			142	30.18	68.04	22.6	33.04	7.19745			320	19.9	61.34	19.98	32.25	6.36306
	388	1386	3948	144.02	243.28	5.04529			266	17.68	39.8	16.48	24.17	5.24841			254	25.2	60.29	22.68	34.45	7.22293			59	20.61	50.7	20	29.31	6.36943
	408	1150	2985	144.85	221.87	5.07437			193	18.13	47.41	16.51	26.64	5.25796			94	30.36	63.13	23.13	32.22	7.36624			267	27.87	52.26	20.09	27.43	6.39809
	277	1161	3253	146.47	236.07	5.13112			565	16.25	42.71	16.58	26.23	5.28025			508	33.53	121.22	23.17	48.74	7.37898			497	25.48	52.87	20.19	31.1	6.42994
	308	1155	2919	146.47	234.07	5.13112			22	17.09	42.65	16.62	25.19	5.29299			253	23.92	38.7	23.23	28.11	7.39809			399	27.54	59.12	20.46	30.11	6.51592
	41	1309	2447	146.95	200.07	5.14794			570	17.09	41.52	16.65	25.07	5.30255			258	31.5	45.46	23.42	27.33	7.4586			431	26.41	59.47	20.62	29.94	6.56688
	377	1463	4421	147.2	268.15	5.15669			253	20.15	48.09	16.95	26.45	5.39809			80	34.7	69.28	23.55	32.46	7.5			476	26.79	61.06	20.75	30.72	6.60828
	373	1283	2368	147.54	195.58	5.1686			564	18.65	37.09	16.98	23.41	5.40764			178	29.43	77.82	23.81	36.15	7.5828			179	16.77	52.95	20.8	36.51	6.6242
	47	1270	2822	147.78	209.14	5.17701			465	16.96	30.77	17.06	21.84	5.43312			256	37.01	60.98	23.87	30.33	7.60191			184	21.94	47.43	20.95	28.77	6.67197
	524	1236	3565	148.12	245.28	5.18892			579	18.74	41.21	17.07	24.75	5.43631			213	34.55	68.5	24.16	32.64	7.69427			394	25.49	49.42	21.11	27.98	6.72293
	60	1052	2241	148.27	201.48	5.19418			331	18.44	32.05	17.1	21.54	5.44586			333	24.6	69.25	24.25	39.51	7.72293			241	23.15	59.67	21.13	31.39	6.7293
	188	1088	2508	149.88	210.99	5.25058			467	19.83	42.77	17.1	24.88	5.44586			496	37.16	84.47	24.27	35.68	7.7293			191	25.98	49.89	21.44	28.1	6.82803
	356	1351	2737	150.47	218.89	5.27125			5	20.21	55.71	17.14	30.85	5.4586			257	35.26	54.53	24.61	30.1	7.83758			432	28.64	52.7	21.53	28.41	6.85669
	494	1512	3962	151.54	243.38	5.30873			60	20.15	51.22	17.16	27.39	5.46497			267	26.97	43.31	24.69	29.26	7.86306			49	23.79	80.85	21.71	41.34	6.91401
	477	1470	2838	152.41	211.48	5.33921			28	20.96	51.33	17.36	28.01	5.52866			285	32.38	91.5	24.82	40.61	7.90446			403	30.47	56.6	21.8	29.39	6.94268
	405	1258	3910	154.81	255.62	5.42329			521	19.17	46.36	17.64	28.04	5.61783			51	38.87	91	24.94	37.74	7.94268			477	30.98	60.05	22.09	30.88	7.03503
	378	1477	4660	155.44	278.98	5.44536			393	19.76	40.03	17.66	24.77	5.6242			175	29.32	84.4	25.03	40.5	7.97134			482	26.81	61.63	22.1	31.79	7.03822
	204	1467	3152	156.12	224.89	5.46918			297	19.55	52.66	17.67	28.26	5.62739			115	31.48	59.04	25.14	32.08	8.00637			446	31.7	67.2	22.14	32.03	7.05096
	9	1353	3927	156.65	253.22	5.48774			475	19.82	37.45	17.72	23.66	5.64331			264	43.41	62.05	25.33	31.03	8.06688			57	26.17	78.57	22.23	41.47	7.07962
	467	1551	3900	157.44	266.94	5.51542			173	20.62	48.21	17.74	26.41	5.64968			192	34.3	61.94	25.38	33.56	8.0828			225	33	67.58	22.23	32.17	7.07962
	112	1371	2989	157.68	214.69	5.52383			56	20.61	51.59	17.77	27.63	5.65924			351	29.65	56.99	25.47	33.25	8.11146			490	30.12	47.48	22.33	27.43	7.11146
	496	1612	4502	157.88	259.04	5.53083			324	20.86	31.82	17.85	21.7	5.68471			261	39.18	78.2	25.84	36.54	8.2293			19	31.16	75.81	22.42	34.39	7.14013
	394	1497	4199	158.12	258.69	5.53924			338	18.28	38.22	18.1	24.85	5.76433			262	35.74	56.42	26.18	32.18	8.33758			273	28.23	59.45	22.45	30.65	7.14968
	79	1401	2788	158.17	222.45	5.54099			140	22.2	51.96	18.16	27.9	5.78344			274	28.48	90.87	26.45	43.32	8.42357			419	20.05	50.58	22.5	33.42	7.16561
	273	1367	3792	158.47	250.79	5.5515			131	23.15	62.88	18.24	31.26	5.80892			147	39.37	76.62	26.78	37.11	8.52866			493	31.75	63.38	22.78	31.37	7.25478
	146	1490	3976	159.88	256.89	5.6009			390	18.72	47.3	18.26	28.7	5.81529			184	27.09	42.62	26.83	32.07	8.54459			396	30.54	68.26	22.86	32.74	7.28025
	498	1384	4147	160.27	266.35	5.61456			292	21.22	47.35	18.38	27.19	5.8535			140	38.25	70.72	26.94	34.17	8.57962			214	35.85	62.63	22.99	30.16	7.32166
	122	1439	3509	162.17	241.42	5.68112			365	23.17	69.41	18.51	34.22	5.8949			376	36.29	83.64	27.29	41.35	8.69108			344	30.59	57.93	23.16	33.13	7.3758
	157	1670	3040	162.85	214.31	5.70494			354	23.56	48.98	18.54	26.85	5.90446			383	33.2	88.46	27.41	44.72	8.7293			462	32.28	50.42	23.21	28.16	7.39172
	409	1583	3264	162.85	229.28	5.70494			96	24.09	65.35	18.56	32.45	5.91083			13	35.31	111.6	27.64	49.57	8.80255			447	35.82	72.52	23.71	33.97	7.55096
	424	1124	5188	163.14	317.75	5.7151			449	24.79	57.06	18.7	28.52	5.95541			444	46.21	94.25	27.65	38.24	8.80573			406	37.79	83.55	23.96	37.68	7.63057
	5	1732	3522	163.2	230.45	5.7172			494	19.47	43.34	18.94	26.94	6.03185			420	53.91	96.45	28.1	37.5	8.94904			492	22.58	57.52	24.1	35.89	7.67516
	270	1833	4841	163.34	283.66	5.72211			203	24.66	38.2	19.1	23.64	6.0828			424	47.9	76.81	28.25	34.57	8.99682			468	33	66.78	24.15	32.74	7.69108
	131	1719	5207	164.37	293.52	5.75819			259	21.65	47.52	19.1	27.41	6.0828			33	38.24	73.71	28.54	36.94	9.08917			491	25.39	72.29	24.24	40.55	7.71975
	76	1750	6275	164.51	319.85	5.76309			120	24.95	51.47	19.31	27.59	6.14968			446	47.43	98.85	28.64	38.77	9.12102			24	23.87	79.73	24.62	47.12	7.84076
	211	1603	3764	165.34	248.84	5.79217			350	23.3	54.14	19.31	29.26	6.14968			24	46.94	78.14	28.75	34.6	9.15605			302	31.33	89.61	24.63	41.72	7.84395
	36	1544	4011	165.44	255.87	5.79567			384	21.25	50.37	19.32	29.12	6.15287			145	45.16	77.29	28.89	36.2	9.20064			478	30.08	74.58	24.7	35.99	7.86624
	532	1869	5453	165.58	287.36	5.80058			409	22.82	37.38	19.47	24.39	6.20064			481	45.01	81.65	29.1	37.19	9.26752			461	39.01	68.33	24.89	32.27	7.92675
	197	1794	5998	166.27	300.43	5.82475			163	26.49	64.87	19.6	31.12	6.24204			174	40.38	149.88	30.26	62.49	9.63694			321	31.88	74	24.94	35.52	7.94268
	551	1612	4828	166.47	280.98	5.83176			82	25.62	65.01	19.8	31.24	6.30573			141	55.6	92.76	30.66	38.32	9.76433			380	39.1	66.86	24.95	32.12	7.94586
	228	1615	3259	166.99	230.94	5.84997			136	23.74	58.39	19.88	29.65	6.33121			113	47.87	99.39	30.94	43.09	9.8535			469	35.97	64.95	25.21	32.83	8.02866
	473	1418	3880	168.07	261.46	5.88781			123	28.47	52.32	20.3	27.27	6.46497			431	58.43	104.87	31.48	40.58	10.0255			377	40.55	75.24	25.24	33.77	8.03822
	309	1854	3577	170.27	241.97	5.96488			215	28.28	71.11	20.31	32.83	6.46815			332	44.07	83.72	31.81	41.45	10.1306			34	38.14	94.78	25.28	40.22	8.05096
	457	1152	3605	171.68	281.52	6.01427			435	29.29	77.78	20.39	33.97	6.49363			501	62.65	106.21	32.19	40.55	10.2516			428	31.98	72.19	25.46	36.64	8.10828
	487	1328	2710	172.07	245.08	6.02794			77	22.61	38.85	20.46	26.06	6.51592			320	41.25	92.6	32.63	51.37	10.3917			415	30.26	74.97	25.54	37.38	8.13376
	379	1752	4589	172.27	275.62	6.03494			222	29.69	53.57	20.52	27.46	6.53503			509	53.53	97.86	33.36	46.45	10.6242			413	41.44	82.86	25.55	35.01	8.13694
	222	1363	4213	172.61	301.66	6.04685			208	29.34	57.23	20.57	28.89	6.55096			316	51.66	93.98	34.7	44.01	11.051			346	43.26	78.73	25.62	33.93	8.15924
	80	1756	4675	172.99	277.32	6.06017			244	29.37	60.9	20.68	30.89	6.58599			321	63.54	130.58	35.11	49.11	11.1815			22	38.62	107.65	25.9	44.83	8.24841
	399	1958	4662	173.05	279.42	6.06227			144	28.7	49.28	20.8	26.99	6.6242											473	31.8	62.52	26.06	34.65	8.29936
	55	1583	4385	173.2	273.18	6.06752			519	31.59	87.2	21.26	37.47	6.7707											260	38.78	75.1	26.34	35.87	8.38854
	123	1843	4254	173.54	259.18	6.07943			575	25.69	61.65	21.44	32.4	6.82803											46	31.57	58.78	26.62	35.49	8.47771
	280	1919	6000	173.92	325.71	6.09274			344	27.76	60.14	21.49	31.38	6.84395											31	33.47	89.23	26.63	42.63	8.48089
	276	1902	4359	174.65	264.15	6.11832			522	30.7	64.29	21.54	30.85	6.85987											295	46.42	73	26.64	33.17	8.48408
	412	1817	3774	175.44	243.97	6.14599			422	30.18	54.97	21.56	28.53	6.86624											383	44.35	71.86	26.68	33.91	8.49682
	416	1560	4999	175.97	324.78	6.16456			547	30.46	58.03	21.72	29.42	6.9172											62	37.47	60.34	26.78	33.13	8.52866
	145	1495	3258	176.02	243.62	6.16631			451	29.73	54.78	21.78	29.03	6.93631											259	36.08	58.55	26.81	32.19	8.53822
	191	1636	4198	176.95	264.17	6.19889			268	32.88	58.52	21.79	31.04	6.93949											332	34.74	85.23	27.06	41.52	8.61783
	129	1955	3571	178.02	238.31	6.23638			461	33.46	63.71	22.01	30.19	7.00955											395	45.69	70.29	27.07	33.49	8.62102
	380	1937	4697	178.17	273.08	6.24163			36	30.67	68.33	22.27	34.5	7.09236											226	35.43	85.81	27.21	41.96	8.66561
	200	1548	6247	178.27	349.02	6.24513			91	35.25	64.31	22.36	30.92	7.12102											3	23.05	61.84	27.31	43.29	8.69745
	370	1780	4851	178.65	285.91	6.25845			81	30.43	49.42	22.6	27.82	7.19745											40	37.64	85.8	27.59	39.79	8.78662
	289	1481	5253	179.72	325.16	6.29593			563	22.75	49.13	22.71	32.28	7.23248											407	54.3	98.55	28.31	37.68	9.01592
	401	1526	3912	179.78	273.97	6.29803			138	34.55	61.26	22.76	29.75	7.24841											242	30.75	74.19	28.54	42.17	9.08917
	552	1490	3978	180.02	270.94	6.30644			263	35.4	95.78	22.79	37.16	7.25796											317	27.23	76.93	28.93	45.81	9.21338
	73	1783	6829	180.07	345.61	6.30819			362	35.92	73.27	22.93	32.41	7.30255											500	38.73	100.7	29.48	45.35	9.38854
	194	1794	5531	182.02	307.56	6.3765			236	30.82	63.62	23.12	32.13	7.36306											381	53.6	102.58	29.93	41.02	9.53185
	448	1758	4164	182.17	277.52	6.38176			32	31.94	69.21	23.35	34.33	7.43631											467	38.82	84.39	31.78	42.83	10.121
	396	1974	4612	182.75	263.76	6.40208			302	35.55	71.98	23.49	35.56	7.48089											215	66.91	102.91	34.05	41.27	10.8439
	193	2170	5097	183.24	277.08	6.41924			306	37.78	63.36	23.55	30.31	7.5
	259	1889	4307	183.48	264.01	6.42765			320	38.31	62	23.65	29.93	7.53185
	480	1906	4288	184.17	263.52	6.45182			433	40.03	87.24	23.79	35.57	7.57643
	171	1860	5603	184.75	314.29	6.47214			352	34.57	67.82	24.26	32.67	7.72611
	210	2342	4911	185.38	272.84	6.49421			441	40.09	85.75	24.43	35.15	7.78025
	429	1992	5211	185.62	296.05	6.50262			560	38.99	76.96	24.7	34.26	7.86624
	286	2329	7163	185.92	331.36	6.51313			107	42.31	73.89	24.94	33.19	7.94268
	550	2123	4905	186.07	276.88	6.51838			332	42.88	72.41	25.29	32.43	8.05414
	384	1971	3867	186.27	250.21	6.52539			122	44.09	88.09	25.36	36.07	8.07643
	29	2040	8497	186.65	400.62	6.5387			444	43.64	88.03	25.5	35.91	8.12102
	503	1906	4550	187.82	272.74	6.57969			366	40.68	81.2	25.51	35.36	8.1242
	522	2118	4429	187.87	268.29	6.58144			523	41.3	79.23	25.66	35.54	8.17197
	278	1911	4715	188.41	287.32	6.60036			260	43.75	82.89	25.77	34.91	8.20701
	431	1725	4240	189.58	277.91	6.64134			554	35.45	71.02	25.84	35.15	8.2293
	393	2072	5300	190.31	309.56	6.66692			497	42.39	96.27	26.04	39.34	8.29299
	274	2082	3903	190.41	250.74	6.67042			252	46.65	76.53	26.11	33.24	8.31529
	314	1495	5531	191.48	406.52	6.7079			2	47.47	77.21	26.44	33.37	8.42038
	406	2349	4666	191.58	271.18	6.71141			428	50.52	89.64	26.9	35.69	8.56688
	331	1780	5646	191.62	318.05	6.71281			509	42.54	71.68	27.19	35.38	8.65924
	30	1554	4330	191.72	297.12	6.71631			278	48.17	96.06	27.2	38.4	8.66242
	246	2118	3936	191.72	256.01	6.71631			299	51.24	93.55	27.33	37.17	8.70382
	183	1472	6048	192.27	355.26	6.73558			124	48.92	90.42	28.31	35.89	9.01592
	505	1938	6096	193.34	316.05	6.77306			262	47.93	67.76	28.61	34.43	9.11146
	201	1849	5828	193.72	318.43	6.78638			247	57.64	113.66	29.25	41.2	9.31529
	313	2341	4922	194.17	278.49	6.80214			495	55.7	83.87	29.33	35.71	9.34076
	354	2354	6676	194.55	337.12	6.81545			237	56.2	95.66	29.67	38.53	9.44904
	481	2401	6658	194.55	313.22	6.81545			189	60.58	106.21	29.7	39.06	9.4586
	407	2047	4282	194.65	269.08	6.81896			431	58.38	122.62	29.83	42.95	9.5
	124	2029	6070	195.34	312.29	6.84313			168	60.6	94.21	30.44	37.6	9.69427
	475	2296	4300	195.78	255.72	6.85854			301	50.65	88.14	30.59	40.28	9.74204
	77	1930	5704	195.82	315.22	6.85994			160	61.17	86.67	30.84	35.87	9.82166
	14	2540	5432	196.55	282.19	6.88552			447	63.85	88.92	30.87	36.37	9.83121
	488	1886	4604	196.94	293.71	6.89918			452	64.88	95.36	31.16	38.03	9.92357
	471	2300	5310	198.65	292.25	6.95908			508	67.52	103.49	31.2	39.08	9.93631
	231	1900	7215	199.05	365.71	6.9731			445	61.6	86.21	31.23	36.94	9.94586
	297	2629	5777	202.41	308.63	7.0908			443	65.45	94.4	31.34	37.37	9.98089
	126	2519	6754	205.1	332.49	7.18504			25	66.34	87.83	32.08	36.59	10.2166
	403	2050	5354	205.88	308.65	7.21236			303	37.29	97.5	32.6	51.89	10.3822
	137	2499	7164	206.31	354.43	7.22743
	125	2547	8328	206.89	401.06	7.24775		CMT1A ctr.sh	Fiber Label	Inner Area	Total Area	Inner Perimeter	Outer Perimeter	Axon diameter (µm)
	428	1916	5778	206.99	332.39	7.25125		Rat number 12	159	0.8	3.29	3.19	6.79	1.01592
	305	2784	5788	207.04	294.98	7.253			420	0.9	12.29	3.5	13.14	1.11465
	164	2320	5966	208.27	312.01	7.29609			450	0.9	6.27	3.5	9.31	1.11465
	461	2838	6699	208.31	326.88	7.29749			49	0.97	14.16	3.63	14.31	1.15605
	495	2764	6938	208.51	331.56	7.3045			104	1.04	6.79	3.69	9.62	1.17516
	2	2846	5090	208.89	281.42	7.31781			342	0.94	4.37	3.72	8.03	1.18471
	165	2249	5465	209.1	307.32	7.32517			324	1.05	8.23	3.78	10.88	1.20382
	470	2833	6667	209.34	324.01	7.33357			494	1.08	3.98	3.78	7.56	1.20382
	555	2218	5647	209.58	334.49	7.34198			28	1.06	8.46	3.85	10.88	1.22611
	24	2697	5863	210.07	306.74	7.35915			150	1.06	6.23	3.87	9.78	1.23248
	27	2921	7321	210.17	350.39	7.36265			297	1.06	11.05	3.94	12.81	1.25478
	540	1892	4436	210.55	299.18	7.37596			303	1.13	8.23	3.94	10.92	1.25478
	34	2252	4855	211.38	297.61	7.40504			424	1.02	12.12	3.94	13.73	1.25478
	67	2670	6793	211.38	358.43	7.40504			453	1.14	9.64	3.94	11.63	1.25478
	192	2492	4262	212.21	264.59	7.43412			449	1.17	3.35	3.96	6.72	1.26115
	561	2597	5580	212.55	299.42	7.44603			20	1.08	16.71	4.03	15.66	1.28344
	483	2172	4499	212.89	304.74	7.45794			239	1.17	6.93	4.09	10	1.30255
	133	2471	6129	213.97	312.53	7.49577			29	1.05	13.81	4.22	15.04	1.34395
	346	2609	4387	214.21	268.49	7.50418			202	1.11	5.87	4.24	9.28	1.35032
	348	2736	5135	216.94	287.46	7.59982			91	1.29	14.64	4.28	14.78	1.36306
	298	2695	4904	218.17	285.52	7.64291			287	1.39	13.87	4.31	13.95	1.37261
	226	2013	6679	219.28	368.09	7.68179			119	1.4	12.45	4.4	13.29	1.40127
	397	3103	7718	219.28	341.26	7.68179			137	1.37	11.69	4.4	12.98	1.40127
	330	2673	6056	219.72	321.61	7.69721			234	1.39	8.16	4.4	10.47	1.40127
	345	2750	6247	220.35	317.85	7.71928			242	1.4	6.22	4.4	9.31	1.40127
	417	2442	5136	220.79	319.61	7.73469			281	1.46	6.55	4.4	9.38	1.40127
	38	2849	4878	222.31	282.49	7.78794			21	1.43	17.39	4.47	15.97	1.42357
	227	2571	8958	223.34	424.43	7.82402			57	1.51	8.8	4.53	11.13	1.44268
	261	2907	6868	223.97	335.26	7.84609			307	1.39	5.54	4.53	9.54	1.44268
	375	2694	6296	225.82	322.84	7.9109			180	1.28	5.86	4.61	9.46	1.46815
	476	3110	6884	226.01	329.95	7.91756			85	1.65	11.74	4.69	12.6	1.49363
	478	2856	7541	227.28	355.75	7.96205			402	1.57	7.56	4.69	10.48	1.49363
	554	2472	5265	227.58	324.15	7.97256			370	1.5	8.76	4.72	11.13	1.50318
	402	3240	6474	228.89	315.08	8.01845			18	1.69	19.23	4.78	17	1.52229
	251	2727	6184	228.94	328.29	8.0202			69	1.51	11.47	4.78	12.85	1.52229
	519	3290	7447	232.41	383.81	8.14176			345	1.66	7.71	4.78	10.38	1.52229
	287	2455	6037	232.59	348.13	8.14807			196	1.71	7.31	4.84	10	1.5414
	484	2542	5576	234.11	322.63	8.20131			221	1.72	12.27	4.84	13	1.5414
	35	3139	6660	234.21	324.53	8.20482			253	1.71	21.38	4.84	18.08	1.5414
	440	2370	7541	234.27	382.63	8.20692			266	1.72	9.62	4.94	11.94	1.57325
	249	2818	8324	235.28	378.68	8.2423			129	1.65	5.65	4.97	9.04	1.5828
	56	2990	6469	240.07	338.74	8.4101			248	1.62	12.1	4.97	13.35	1.5828
	68	2809	6267	241.52	335.85	8.4609			105	1.8	13.53	5.03	13.78	1.60191
	347	3146	7573	243.72	389.4	8.53797			84	1.49	16.24	5.06	16.02	1.61146
	110	3920	7721	245.38	344.09	8.59612			207	1.88	22.42	5.09	18.22	1.62102
	449	2905	7271	245.48	381.46	8.59963			235	1.75	18.76	5.13	17.16	1.63376
	281	3520	7878	246.98	352.09	8.65217			33	1.84	9.6	5.16	11.72	1.64331
	288	3363	7752	248.84	360.68	8.71733			341	1.88	7.9	5.16	10.75	1.64331
	98	3222	9211	249.42	404.52	8.73765			480	1.67	8.3	5.18	11	1.64968
	307	4242	7661	249.87	335.71	8.75342			432	2.08	10.88	5.22	12.47	1.66242
	134	3799	7816	250.69	350.53	8.78214			198	1.96	10.61	5.25	12.19	1.67197
	547	3782	7143	252.89	340.78	8.85921			54	2.11	19.2	5.28	16.81	1.68153
	7	3668	7959	253.08	355.65	8.86587			166	2.08	7.03	5.31	9.82	1.69108
	389	3930	8299	253.12	363.2	8.86727			136	1.95	6.68	5.34	9.6	1.70064
	351	3524	7450	254.01	344.01	8.89845			278	2.25	13.81	5.44	13.85	1.73248
	139	3634	8064	254.49	356.68	8.91526			337	1.97	6.64	5.44	9.79	1.73248
	8	3903	7660	254.55	346.98	8.91737			184	2.15	19.37	5.5	16.82	1.75159
	549	3965	2120	256.59	189.97	8.98883			10	2.13	9.35	5.53	11.97	1.76115
	443	4481	12018	257.52	434.13	9.02141			121	2.23	9.68	5.56	11.54	1.7707
	248	2303	6640	257.82	402.74	9.03192			132	2.32	6.68	5.6	9.6	1.78344
	40	4493	7736	259.91	334.92	9.10514			338	2.04	6.78	5.66	10.23	1.80255
	538	4007	8761	260.11	373.26	9.11214			476	2.34	8.36	5.66	10.72	1.80255
	242	3777	8038	260.59	360.78	9.12896			169	2.25	20.62	5.69	17.49	1.8121
	91	4247	9120	260.94	374.13	9.14122			126	2.34	22.11	5.75	17.63	1.83121
	506	4108	8516	260.98	366.96	9.14262			53	2.47	12.22	5.84	13	1.85987
	37	3410	7028	262.21	353.12	9.18571			177	1.85	18.83	5.87	17.34	1.86943
	205	4007	7809	263.76	353.61	9.24001			149	2.42	13.21	5.91	14.14	1.88217
	344	4030	7750	263.91	357.65	9.24526			218	2.3	16.52	5.94	15.45	1.89172
	525	4234	8986	264.21	393.26	9.25577			279	2.21	9.06	6	11.59	1.91083
	21	3615	7675	264.41	398.43	9.26278			499	2.69	10.13	6	11.88	1.91083
	531	3913	9955	264.63	419.35	9.27049			157	2.24	12.64	6.01	13.99	1.91401
	482	4254	7018	265.14	342.15	9.28835			405	2.41	15.88	6.04	15.44	1.92357
	94	4214	10088	266.55	425.59	9.33775			188	2.31	25.85	6.09	19.85	1.93949
	316	4714	8734	269.56	367.1	9.44319			64	2.31	17.53	6.13	16.04	1.95223
	72	3386	9931	271.91	434.48	9.52552			82	2.43	16.63	6.15	15.76	1.9586
	321	4395	8627	274.94	391.75	9.63167			32	2.63	26.06	6.16	20	1.96178
	149	3868	7691	275.18	364.19	9.64007			9	2.81	10.74	6.22	12.53	1.98089
	115	5066	9578	275.76	375.02	9.66039			97	2.35	19.19	6.22	17.12	1.98089
	180	3080	8251	279.08	438.58	9.7767			340	2.81	5.87	6.28	9	2
	59	5142	10467	279.18	426.13	9.7802			46	2.76	13.88	6.31	14.07	2.00955
	65	4308	12579	279.85	471.14	9.80367			31	2.61	22.65	6.35	18.03	2.02229
	545	4476	8277	280.25	370.09	9.81768			106	2.42	20.98	6.35	17.58	2.02229
	48	4492	8590	281.08	385.79	9.84676			164	1.95	15.74	6.35	16.06	2.02229
	230	4146	9505	282.59	414.68	9.89966			225	2.72	16.04	6.37	15.5	2.02866
	299	5395	9874	284.01	388.33	9.9494			252	2.6	21.26	6.41	17.85	2.0414
	262	4071	10038	284.79	430.13	9.97673			127	2.71	17.79	6.5	17.19	2.07006
	466	4146	10098	284.94	455.1	9.98198			298	2.87	11.7	6.5	12.85	2.07006
	427	5344	9834	285.08	382.23	9.98689			467	3.09	15.35	6.5	14.51	2.07006
	438	4501	9830	286.15	399.81	10.0244			50	2.99	16.24	6.57	15.27	2.09236
	151	4031	8689	292.19	399.35	10.236			38	3.05	23.5	6.63	18.63	2.11146
	539	5786	12823	295.32	430.68	10.3456			386	3.1	15.05	6.66	14.79	2.12102
	113	5780	10369	295.91	386.33	10.3663			90	2.81	17.18	6.71	15.8	2.13694
	169	5961	10749	296.11	415.65	10.3733			52	3.11	17.15	6.75	15.5	2.14968
	70	5323	10425	298.59	411.16	10.4602			363	2.72	10.09	6.75	12.28	2.14968
	140	5671	10804	300.98	404.48	10.5439			165	2.81	17.1	6.79	15.98	2.16242
	469	5049	10433	301.36	424.62	10.5572			434	3.24	11.12	6.9	12.56	2.19745
	328	5082	1113	302.49	142.51	10.5968			257	3.07	15.58	7	15.41	2.2293
	199	4690	10484	303.42	428.23	10.6294			458	3.62	9.55	7.03	11.97	2.23885
	325	5566	10920	303.62	412.09	10.6364			473	3.59	11.3	7.1	12.58	2.26115
	173	6135	9876	304.35	396.29	10.662			409	3.21	13.09	7.12	13.98	2.26752
	45	6282	11000	304.49	399.36	10.6669			6	3.79	22.17	7.19	18.82	2.28981
	6	5397	10749	304.94	428.48	10.6826			258	3.56	17.1	7.19	16.02	2.28981
	237	5130	10642	305.32	418.72	10.6959			219	3.68	24.36	7.23	19.49	2.30255
	336	5377	9862	305.66	402.82	10.7078			65	3.17	21.66	7.31	18.1	2.32803
	479	5044	9380	308.15	401.75	10.7951			481	3.62	16.36	7.32	15.8	2.33121
	181	3965	10414	308.65	481.85	10.8126			500	3.47	23.21	7.37	18.17	2.34713
	103	3361	9718	309.66	502.07	10.848			34	3.28	8.81	7.4	11.68	2.35669
	74	5405	10618	312.63	416.72	10.952			144	3.53	25.31	7.4	19.6	2.35669
	543	5065	10291	313.61	434.66	10.9863			153	3.36	25.8	7.44	19.95	2.36943
	104	6125	11393	315.99	425.29	11.0697			372	3.71	20.65	7.46	17.41	2.3758
	144	6707	11808	319.16	413.59	11.1808			416	3.86	17.63	7.54	16.01	2.40127
	62	6362	12383	319.81	460.76	11.2035			200	3.94	16.72	7.59	15.48	2.4172
	468	5766	10985	320.43	418.52	11.2253			68	3.93	22.09	7.63	18.1	2.42994
	523	5301	12030	324.05	463.73	11.3521			399	3.99	15.37	7.63	14.97	2.42994
	243	4053	11717	324.19	565.37	11.357			379	4.24	18.74	7.76	16.5	2.47134
	452	5311	10070	326.92	439	11.4526			208	2.88	20.04	7.81	18.2	2.48726
	172	6569	10600	331.66	411.5	11.6187			17	3.92	20.73	7.88	17.2	2.50955
	530	6699	13043	337.85	446.76	11.8355			361	3.57	15.67	7.88	15.19	2.50955
	342	6599	11548	338.13	456.01	11.8453			124	4.24	20.34	7.91	17.58	2.51911
	23	7349	15699	342.43	525.97	11.996			81	3.81	24.19	7.93	18.85	2.52548
	339	5083	8913	343.61	442.9	12.0373			321	4.53	25.26	7.97	19.09	2.53822
	369	7403	11207	348.49	424.58	12.2083			319	4.57	15.84	8	14.95	2.54777
	150	6801	13023	351.46	468.62	12.3123			330	4.2	10.85	8	12.67	2.54777
	368	7577	12708	354.15	442.92	12.4065			194	4.69	13.12	8.1	13.44	2.57962
	444	7932	15019	357.06	496.6	12.5085			190	4.34	22.97	8.12	18	2.58599
	155	5718	11752	359.04	497.71	12.5778			262	4.31	22.6	8.13	18.74	2.58917
	92	7052	13961	359.75	473.59	12.6027			323	4.91	16.71	8.16	15.32	2.59873
	163	7545	12259	359.99	450.8	12.6111			431	4.5	20.03	8.16	17.01	2.59873
	175	6320	12818	360.74	486.07	12.6374			311	4.62	23.95	8.29	19.42	2.64013
	87	8284	14378	361.99	466.42	12.6812			438	4.15	8.71	8.41	11.98	2.67834
	460	7796	10801	366.29	437.1	12.8318			477	4.57	18.8	8.43	17.23	2.68471
	158	7371	14387	369.4	524.22	12.9408			22	4.3	21.86	8.62	18.07	2.74522
	102	6670	13878	377.45	517.67	13.2228			236	5.22	16.47	8.63	15.1	2.74841
	83	8859	16556	389.69	504.88	13.6516			350	5.3	20.49	8.66	17.17	2.75796
	75	9561	16689	392.68	522.32	13.7563			483	5.36	16.19	8.76	15.17	2.78981
	526	6687	13189	400.58	548.94	14.0331			120	5.55	13.6	8.78	13.85	2.79618
	25	9535	18890	407.93	581.09	14.2906			43	4.21	25.1	8.81	21.1	2.80573
	244	10279	18680	432.33	590.36	15.1453			11	4.53	31.98	8.84	21.91	2.81529
	178	10383	17766	475.1	608.74	16.6436			214	5.28	18.79	8.85	16.26	2.81847
	235	11250	19409	478.96	619.39	16.7789			147	5.81	33.96	8.94	22.51	2.84713
									485	5	15.85	8.94	15.19	2.84713
WT ctr.sh	Fiber Label	Inner Area	Total Area	Inner Perimeter	Outer Perimeter	Axon diameter (µm)			484	5.37	19.26	8.98	16.82	2.85987
Rat number 77	435	63	202	28.97	52.28	1.01487			383	4.5	21.94	9.04	19.61	2.87898
	861	62	450	31.21	79.84	1.09335			5	5.26	20.12	9.07	17.73	2.88854
	798	91	843	36.38	109.74	1.27446			417	5.77	33.08	9.1	22.11	2.89809
	651	103	1050	38.04	125.3	1.33261			293	4.77	28.1	9.13	20.8	2.90764
	660	108	538	38.38	87.01	1.34452			175	6.09	22.95	9.16	18.04	2.9172
	652	112	391	40.63	77.25	1.42335			296	5.15	28.77	9.16	22.38	2.9172
	601	128	370	41.21	70.77	1.44366			215	5.38	22.47	9.18	18.6	2.92357
	585	128	462	42.63	81.84	1.49341			130	6.16	28.85	9.22	20.35	2.93631
	852	135	469	43.46	81.5	1.52249			280	5.86	24.94	9.22	18.86	2.93631
	397	167	561	47.7	88.08	1.67102			358	6.13	15.9	9.22	14.97	2.93631
	482	146	425	49.7	79.84	1.74108			275	4.26	20.35	9.24	18.47	2.94268
	470	149	998	51.11	121.5	1.79048			231	5.81	30.95	9.26	22	2.94904
	738	178	859	51.36	114.23	1.79924			335	5.3	13.31	9.3	14.16	2.96178
	690	211	728	53.11	102.57	1.86054			425	6.01	34.82	9.31	23.51	2.96497
	523	164	558	54.77	93.4	1.9187			455	5.38	20.75	9.31	17.85	2.96497
	640	199	772	57.36	106.81	2.00943			274	4.92	30.46	9.32	21.84	2.96815
	873	199	830	57.94	118.37	2.02975			488	4.88	21.71	9.32	19.21	2.96815
	624	208	657	59.36	104.08	2.07949			456	5.58	24.61	9.37	19	2.98408
	437	250	1295	61.94	141.54	2.16987			395	5.95	12.32	9.38	13.56	2.98726
	732	216	826	62.18	112.81	2.17828			460	4.66	26.02	9.54	21.2	3.03822
	726	277	898	65.6	118.81	2.29809			439	4.79	11.87	9.56	14	3.04459
	611	240	550	66.53	93.84	2.33067			466	6.8	32.91	9.57	21.97	3.04777
	426	289	922	68.77	129.98	2.40914			351	5.32	19.14	9.62	17.17	3.06369
	534	269	927	70.18	119.15	2.45854			304	5.7	18.36	9.7	17.36	3.08917
	661	307	740	71.84	110.71	2.51669			71	6.17	24.22	9.72	18.63	3.09554
	869	342	1556	72.18	157.68	2.5286			305	6.44	24.43	9.75	18.58	3.1051
	331	378	1521	73.36	148.37	2.56994			377	6.4	25.14	9.78	19.39	3.11465
	336	302	1983	73.36	178.27	2.56994			355	6.49	25.31	9.81	19.2	3.1242
	487	345	762	73.36	106.91	2.56994			451	5.87	19.72	9.81	17.06	3.1242
	428	297	758	74.08	111.3	2.59516			135	5.84	16.73	9.84	16.76	3.13376
	677	352	820	75.6	109.64	2.64841			151	6.53	25.75	9.84	19.74	3.13376
	631	314	1049	75.84	129.3	2.65682			238	6.64	28.42	9.84	21.18	3.13376
	616	280	1545	76.08	157.68	2.66523			325	6.84	25.6	9.94	20.15	3.16561
	805	407	908	76.67	115.54	2.68589			187	7.03	38.56	10	24.31	3.18471
	672	333	1582	77.5	165.58	2.71497			42	7.18	26	10.01	19.32	3.1879
	543	387	2860	78.43	211.82	2.74755			462	5.67	22.16	10.08	18.31	3.21019
	731	355	813	78.91	112.71	2.76437			228	6.93	25.93	10.1	19.4	3.21656
	600	398	1098	81.01	131.3	2.83793			93	7.47	36.94	10.13	23.99	3.22611
	714	459	1958	81.01	168.27	2.83793			94	6.78	21.37	10.16	18.29	3.23567
	860	325	1894	82.33	178.65	2.88417			272	6.62	25.42	10.18	20.08	3.24204
	321	364	1437	82.67	166.17	2.89609			101	6.41	24.24	10.19	19.52	3.24522
	727	434	1516	82.77	149.54	2.89959			320	7.14	30.21	10.19	20.93	3.24522
	533	404	1091	83.15	131.2	2.9129			110	7.28	25.77	10.22	19.14	3.25478
	862	511	1100	83.84	125.64	2.93707			229	7.21	29.29	10.31	20.87	3.28344
	645	419	822	84.18	114.08	2.94898			322	6.64	39.1	10.34	25.49	3.29299
	317	493	4538	84.67	273.87	2.96615			44	7.71	21.65	10.44	17.67	3.32484
	736	420	1442	86.43	149.2	3.02781			223	7.07	35.04	10.44	22.75	3.32484
	868	464	1871	87.6	173.1	3.06879			230	6.05	26.35	10.44	20.52	3.32484
	831	500	1573	88.33	153.68	3.09437			374	7.39	28.47	10.44	20.58	3.32484
	635	495	1534	89.5	152.12	3.13535			47	7.04	33.31	10.47	22.64	3.33439
	364	438	2017	89.6	188.02	3.13886			264	7.56	39.52	10.53	23.77	3.3535
	547	464	1321	90.08	148.02	3.15567			427	7.83	22.06	10.57	17.91	3.36624
	593	507	1017	90.77	122.57	3.17984			122	6.68	25.91	10.7	19.71	3.40764
	441	428	1559	92.33	163.78	3.23449			285	7.96	21.82	10.7	17.64	3.40764
	716	577	3765	92.33	238.21	3.23449			444	7.93	33.42	10.7	22.24	3.40764
	706	620	1457	94.81	144.02	3.32137			267	7.8	26.57	10.71	19.45	3.41083
	404	583	1548	94.91	153.78	3.32488			133	8.12	29.72	10.72	21.34	3.41401
	508	544	3954	94.91	244.35	3.32488			112	7.59	21.76	10.88	18.38	3.46497
	501	564	1468	95.15	152.02	3.33328			454	8.31	29.51	10.88	21.48	3.46497
	648	500	2544	95.4	194.89	3.34204			486	8.16	30.09	10.92	20.51	3.47771
	662	604	1821	98.33	168.02	3.44468			142	8.42	38.18	11.02	23.53	3.50955
	637	574	2145	98.57	194.41	3.45309			209	8.51	17.68	11.04	16.01	3.51592
	468	625	2017	100.33	179.34	3.51475			249	7.57	27.93	11.04	20.48	3.51592
	675	616	1950	100.33	172.17	3.51475			295	7.32	19.69	11.06	17.51	3.52229
	632	551	1112	100.91	134.12	3.53507			152	8.89	31.36	11.1	21.17	3.53503
	489	520	1327	101.01	152.71	3.53857			117	8.39	30.41	11.16	21.67	3.55414
	742	689	1210	101.5	135.54	3.55574			418	9.12	47.42	11.41	26.95	3.63376
	420	722	2276	101.98	181.58	3.57255			289	8.2	20.95	11.44	17.93	3.64331
	629	712	1702	103.4	157.68	3.6223			282	7.95	23.39	11.51	18.9	3.66561
	471	737	1673	103.74	157.44	3.63421			244	9.56	46.14	11.58	25.93	3.6879
	576	754	4816	104.33	270.69	3.65488			354	8.65	25	11.62	20.29	3.70064
	718	595	1918	105.25	180.85	3.68711			41	7.08	24.48	11.68	19.64	3.71975
	737	781	2371	105.74	186.07	3.70427			349	8.51	15.37	11.79	15.13	3.75478
	407	733	1965	107.15	171.92	3.75367			352	7.79	35.1	11.82	23.33	3.76433
	333	820	3983	107.4	243.76	3.76242			387	8.85	28.28	11.88	21.04	3.78344
	465	716	1651	107.74	156.12	3.77433			45	7.79	29.73	11.9	21.91	3.78981
	669	702	2160	107.74	186.75	3.77433			181	9.73	42.53	11.9	24.67	3.78981
	793	833	3130	107.74	215.14	3.77433			294	8.06	33.98	12.03	23.91	3.83121
	344	811	4388	107.98	251.14	3.78274			490	8.7	30.14	12.11	21.11	3.85669
	498	706	2048	109.15	172.37	3.82373			457	9.87	15.98	12.14	15.17	3.86624
	789	783	3124	109.15	217.48	3.82373			131	9.99	39.57	12.16	24.17	3.87261
	545	776	2277	110.81	183.24	3.88188			313	8.52	36.74	12.17	23.98	3.8758
	396	813	1654	111.3	156.17	3.89905			96	10.73	36.38	12.23	22.81	3.8949
	390	683	1687	111.4	165.68	3.90255			443	9.87	27.76	12.25	20.08	3.90127
	743	727	1736	111.64	162.99	3.91096			109	10.27	33.88	12.31	22.25	3.92038
	684	832	2324	112.12	186.89	3.92777			59	10.47	28	12.36	20.4	3.93631
	340	775	3910	112.33	247.18	3.93513			380	8.01	33.3	12.4	23.75	3.94904
	750	806	1721	113.98	160.85	3.99293			114	10.47	44.32	12.45	25.65	3.96497
	683	756	2150	114.71	182.89	4.01851			368	10.18	31.91	12.46	21.57	3.96815
	829	912	3150	115.4	214.31	4.04268			478	8.76	30.5	12.46	21.18	3.96815
	839	743	2628	115.4	200.89	4.04268			123	8.81	36.02	12.47	24.05	3.97134
	522	869	4245	115.54	252.69	4.04758			401	10.18	30.54	12.56	21.67	4
	705	797	2818	115.74	206.41	4.05459			291	9.28	28.04	12.58	20.93	4.00637
	506	719	4882	115.88	268.59	4.05949			299	9.44	37.95	12.58	24.99	4.00637
	801	921	4126	116.23	250.11	4.07176			309	10.22	27.65	12.69	20.23	4.0414
	826	783	2241	116.23	187.2	4.07176			437	11.06	31.1	12.69	21.14	4.0414
	540	782	2447	116.67	194.85	4.08717			353	10.12	29.57	12.75	20.95	4.06051
	658	899	3148	117.88	228.11	4.12956			241	8.83	31.8	12.8	22.31	4.07643
	361	939	4238	117.98	259.52	4.13306			367	10.56	32.63	12.81	21.76	4.07962
	358	967	4513	118.23	262.35	4.14182			40	9.97	38.37	12.98	24.17	4.13376
	467	854	1789	118.23	165.92	4.14182			302	10.31	36.78	13	24.29	4.14013
	377	944	3277	118.57	236.55	4.15373			203	12.33	39.37	13.03	23.54	4.14968
	532	831	1933	119.78	172.41	4.19612			269	9.33	46.21	13.03	27.6	4.14968
	449	908	3901	119.88	243.76	4.19962			441	11.08	25	13.04	19.58	4.15287
	766	810	2072	119.88	179.68	4.19962			92	11.53	22.54	13.07	18.08	4.16242
	729	1003	1997	120.47	168.75	4.22029			346	11.97	32.72	13.07	21.77	4.16242
	495	1004	4518	121.15	262.59	4.24411			216	10.12	30.03	13.19	21.23	4.20064
	353	974	5454	121.5	282.35	4.25637			407	12.27	38.6	13.19	26	4.20064
	418	1011	2974	122.85	214.69	4.30367			15	10.91	39.24	13.2	24.59	4.20382
	874	1050	2316	124.12	190.89	4.34816			381	11.42	35.99	13.2	23.17	4.20382
	425	1074	3098	125.88	215.28	4.40981			63	12.11	36.28	13.22	22.73	4.21019
	806	1066	2812	125.88	202.07	4.40981			452	9.85	26.16	13.26	20.32	4.22293
	622	1067	2562	125.98	192.51	4.41332			161	11.83	35.56	13.28	23.03	4.2293
	797	910	2213	126.12	184.41	4.41822			206	10.25	31.75	13.36	22.12	4.25478
	730	906	3362	126.23	224.27	4.42207			400	11.86	27.14	13.43	20.34	4.27707
	457	899	3259	126.33	221.34	4.42558			479	11.46	34.01	13.47	22.19	4.28981
	673	964	4684	126.57	270.69	4.43399			1	7.36	34.5	13.51	26.5	4.30255
	573	1060	5085	126.81	273.91	4.44239			201	10.44	43.18	13.54	25.92	4.3121
	699	1086	2658	127.05	195.1	4.4508			343	10.93	32.05	13.56	22.79	4.31847
	722	962	2311	127.3	185.24	4.45956			290	10.61	30.84	13.63	22.27	4.34076
	676	974	2494	128.23	194.75	4.49214			390	11.51	39.29	13.69	24.42	4.35987
	383	1100	4242	128.71	247.76	4.50895			163	12.34	37.59	13.73	24.21	4.37261
	365	702	2232	128.81	235.52	4.51246			211	12.78	40.39	13.73	25.98	4.37261
	800	1105	3443	128.91	222.65	4.51596			111	13.16	34.82	13.9	22.81	4.42675
	626	1058	2674	129.05	196.07	4.52086			408	11.57	35.76	13.92	23.79	4.43312
	339	1067	6776	129.2	321.22	4.52612			3	11.94	37.27	13.98	25.17	4.45223
	464	950	2373	129.3	194.07	4.52962			396	13.2	35.53	14	23.19	4.4586
	529	1168	4356	129.78	250.35	4.54644			199	12.73	35.57	14.04	22.89	4.47134
	671	1154	3224	130.37	215.87	4.56711			365	12.17	24.72	14.18	19.9	4.51592
	799	1013	2980	130.71	213.72	4.57902			87	13.79	37.35	14.2	22.98	4.52229
	751	970	2283	131.64	191.1	4.6116			375	12.92	36.58	14.21	23.34	4.52548
	378	1085	3511	133.4	252.45	4.67325			61	12.64	36.32	14.22	23.26	4.52866
	674	767	3871	133.4	265.87	4.67325			256	13.5	29.77	14.22	20.95	4.52866
	415	1147	4159	133.54	248.94	4.67816			100	13.71	34.47	14.38	22.23	4.57962
	609	1107	2178	133.64	183.58	4.68166			243	12.54	43.5	14.38	25.63	4.57962
	433	1004	5594	134.37	285.42	4.70723			468	12.18	31.75	14.45	21.96	4.60191
	802	1286	3080	134.71	208.75	4.71914			373	14.37	47.48	14.53	26.45	4.62739
	461	956	2663	135.78	208.07	4.75663			89	13.27	48.24	14.54	27.34	4.63057
	473	1197	2438	136.95	190.41	4.79762			283	11.62	36.41	14.54	23.99	4.63057
	858	1213	2731	137.2	200.89	4.80637			139	14.46	47.9	14.7	27.71	4.68153
	359	1155	3970	137.44	243.87	4.81478			227	13.58	42.96	14.76	25.27	4.70064
	395	1214	2360	138.23	187.92	4.84246			226	14.7	43.48	14.82	25.23	4.71975
	477	1138	2828	138.27	206.21	4.84386			8	15.23	37.79	14.84	23.29	4.72611
	842	1128	3681	138.47	230.65	4.85086			292	12.22	39.22	14.88	25.05	4.73885
	466	1210	2590	139.54	199.58	4.88835			268	14.92	40.04	14.95	24.23	4.76115
	438	1107	4451	142.37	260.35	4.98749			403	13.7	39.69	14.95	25.84	4.76115
	480	1448	2963	142.85	205.48	5.0043			344	15.28	30.13	14.99	20.75	4.77389
	693	1434	3150	143.54	221.14	5.02848			404	12.6	35.53	15.02	23.81	4.78344
	504	1282	5218	144.47	275.76	5.06106			391	15.8	42.74	15.04	24.42	4.78981
	748	1252	3197	144.51	215.04	5.06246			496	16.14	46.69	15.04	25.44	4.78981
	871	1047	2766	145.54	220.45	5.09854			36	14.08	42.98	15.09	25.88	4.80573
	368	1474	5043	145.78	276.01	5.10695			385	13.66	35.09	15.1	23.23	4.80892
	399	1368	3541	146.47	228.55	5.13112			51	14.94	50.84	15.12	28.06	4.81529
	599	1290	3411	147.3	228.55	5.1602			240	16.18	59.93	15.17	30.57	4.83121
	347	1373	5243	147.54	280.01	5.1686			259	14.75	45.64	15.32	26.14	4.87898
	767	1420	3840	148.12	236.79	5.18892			314	14.68	32.88	15.36	22.99	4.89172
	694	1480	5225	148.81	278.35	5.21309			371	15.28	41.14	15.48	25	4.92994
	384	1381	2704	149.2	203.48	5.22676			210	16.04	52.96	15.5	30.04	4.93631
	346	1463	5240	149.54	281.91	5.23867			102	13.49	45.04	15.54	26.59	4.94904
	490	1462	3489	150.51	228.69	5.27265			301	15.39	32.63	15.61	22.43	4.97134
	865	1430	3778	150.81	244.65	5.28316			263	16.31	47.32	15.69	26.4	4.99682
	388	1388	3404	151.2	227.72	5.29682			442	14.82	36.86	15.69	23.69	4.99682
	389	1508	2941	151.54	212.41	5.30873			271	15.38	33.14	15.74	23.51	5.01274
	398	1443	4234	151.88	248.21	5.32064			245	15.4	42.19	15.78	24.94	5.02548
	453	1400	3708	151.92	238.69	5.32204			482	14.58	39.92	15.82	24.79	5.03822
	734	1341	5941	152.17	296.29	5.3308			156	16.75	47.43	16.05	27.49	5.11146
	828	1559	6393	153.1	319.22	5.36338			389	14.16	39.95	16.09	25.07	5.1242
	811	1458	3168	153.2	218.65	5.36688			336	15.79	30.26	16.14	21.89	5.14013
	528	1161	4697	153.54	283.76	5.3788			360	17.45	43.56	16.14	25.11	5.14013
	610	1434	2731	153.54	204.31	5.3788			465	18.43	39.28	16.15	23.47	5.14331
	646	1392	3013	153.68	217.14	5.3837			182	17.55	49.56	16.19	27.91	5.15605
	497	1666	3720	153.78	231.14	5.3872			501	15.78	43.11	16.22	25.79	5.16561
	764	1565	4711	154.27	277.32	5.40437			14	17.71	55.91	16.26	30.01	5.17834
	724	1424	5203	154.37	280.49	5.40787			237	17.09	48.23	16.26	26.62	5.17834
	591	1595	4232	155.2	250.69	5.43695			497	15.17	60.33	16.28	31.55	5.18471
	628	1462	3055	155.64	216.17	5.45236			393	15.26	49.71	16.29	28.47	5.1879
	475	1503	2967	156.51	211.62	5.48284			70	17.99	44.32	16.4	25.9	5.22293
	735	1467	4340	156.85	255.42	5.49475			178	18.19	55.18	16.4	28.5	5.22293
	717	1507	4324	157.44	257.87	5.51542			95	16.12	48.56	16.52	28.44	5.26115
	519	1500	6160	158.02	297.91	5.53574			140	16.41	54.89	16.52	28.99	5.26115
	688	1670	4540	158.12	256.45	5.53924			77	16.24	54.61	16.55	29.53	5.2707
	592	1544	4064	158.27	258.01	5.5445			155	16.49	48.7	16.59	27.51	5.28344
	875	1325	5442	158.27	302.53	5.5445			171	19.44	51.85	16.72	27.8	5.32484
	762	1369	4869	158.37	270.94	5.548			413	16.21	47.19	16.76	29.19	5.33758
	326	1393	3806	158.51	245.04	5.5529			99	17.85	48.51	16.82	27.09	5.35669
	784	1659	4299	158.85	253.76	5.56481			116	15.98	39.8	16.84	25.09	5.36306
	719	1500	4953	159.44	284.15	5.58548			475	17.15	38.74	16.87	24.25	5.37261
	728	1631	3609	160.12	226.89	5.6093			162	18.45	69.14	16.88	31.94	5.3758
	586	1575	5229	160.85	309.36	5.63488			435	17.93	38.83	16.9	24.28	5.38217
	474	1749	3936	161.78	236.55	5.66746			394	16.67	34.26	16.98	23.97	5.40764
	454	1656	3730	162.61	235.72	5.69653			474	17.92	44.13	17	25.74	5.41401
	598	1844	4911	163.68	268.59	5.73402			369	16.78	43.67	17.04	26.02	5.42675
	604	1568	8324	163.68	350.33	5.73402			306	16.5	52.95	17.06	29.05	5.43312
	424	1689	5068	164.02	273.62	5.74593			39	16.43	46.9	17.14	27.73	5.4586
	619	1837	3661	164.12	233.62	5.74943			411	18.22	44.29	17.18	26.46	5.47134
	479	1758	3210	164.61	219.48	5.7666			212	17.16	53.81	17.32	29.55	5.51592
	499	1475	4437	164.61	273.87	5.7666			250	20.96	47.37	17.38	26.14	5.53503
	590	1660	5342	165.68	278.74	5.80408			495	18.36	31.93	17.38	21.95	5.53503
	447	1902	7104	165.78	323.95	5.80759			232	16.77	48.04	17.44	27.54	5.55414
	574	1803	6344	165.78	322.88	5.80759			447	20.86	38.27	17.47	23.45	5.56369
	385	1640	3977	166.17	244.35	5.82125			316	18.25	63.34	17.49	32.64	5.57006
	704	1927	5360	166.37	277.66	5.82825			433	20.68	44.53	17.8	25.55	5.66879
	423	1838	4911	166.75	273.18	5.84157			362	20.41	51.7	17.88	27.79	5.69427
	670	1581	3796	167.88	238.65	5.88115			58	22.58	40.11	17.96	23.94	5.71975
	650	1761	4533	168.02	257.18	5.88606			273	21.9	61.55	18	30.7	5.73248
	334	1867	6673	168.95	312.84	5.91864			492	17.56	49.9	18.04	29.87	5.74522
	491	1815	4732	169.1	268.98	5.92389			86	19.76	55.07	18.1	29.03	5.76433
	824	1940	7687	169.2	334.15	5.92739			222	22.28	50.38	18.2	27.53	5.79618
	445	1926	7242	169.24	325.61	5.9288			260	20.55	58.36	18.26	29.58	5.81529
	472	1941	3579	169.58	227.62	5.94071			498	21.55	63.11	18.46	30.84	5.87898
	354	1727	5081	169.68	285.08	5.94421			308	18.19	39.49	18.52	26.71	5.89809
	636	1837	4900	171.1	269.52	5.99396			334	23.23	44.12	18.58	25.13	5.9172
	496	1694	4842	171.24	274.05	5.99886			261	23.1	51.73	18.73	27.61	5.96497
	512	1562	5033	171.58	281.08	6.01077			364	21.7	39.76	18.76	24.69	5.97452
	841	1931	3832	172.02	239.14	6.02618			24	22.43	58.92	18.86	29.61	6.00637
	654	1914	4832	172.27	272.21	6.03494			247	23.75	67.35	18.95	31.62	6.03503
	864	1767	4372	172.37	254.65	6.03845			255	22.75	42.27	19	25.39	6.05096
	525	1909	6123	172.85	308.74	6.05526			189	19.88	63.95	19.01	32.9	6.05414
	379	1823	4415	173.44	256.45	6.07593			78	19.14	38.65	19.05	25.4	6.06688
	514	1553	4819	173.82	279.91	6.08924			170	24.7	55.5	19.14	29.4	6.09554
	484	1924	3565	174.27	232.45	6.10501			440	26.33	47.32	19.51	26.29	6.21338
	833	1616	4691	174.37	271.04	6.10851			185	23.57	55.58	19.67	30.7	6.26433
	744	1866	4499	174.51	259.52	6.11341			359	24.1	56.23	19.71	29.58	6.27707
	462	1643	3520	174.99	239.28	6.13023			12	24.94	58.24	19.86	30.08	6.32484
	567	2024	5594	175.92	288.63	6.16281			356	27.6	53.76	19.92	27.67	6.34395
	689	2167	3539	177.1	223.97	6.20415			60	25.98	61.77	20	30.04	6.36943
	350	2134	4975	177.44	267.38	6.21606			191	27.16	59.79	20.33	30.22	6.47452
	821	1858	3376	177.68	232.21	6.22446			197	29.43	50.3	20.42	26.86	6.50318
	348	1933	5850	177.92	291.56	6.23287			366	27.77	53.6	20.65	29.17	6.57643
	517	1977	5725	178.02	300.39	6.23638			55	30.12	6.47	20.75	9.78	6.60828
	644	2091	4728	179.92	263.76	6.30294			145	28.34	45.56	21.14	26.7	6.73248
	765	2009	5127	179.92	277.76	6.30294			312	27.45	59.39	21.49	31.51	6.84395
	460	2126	3879	180.41	237.62	6.3201			378	27.75	65.72	21.5	31.76	6.84713
	570	2112	5575	180.51	283.18	6.32361			217	32.74	76.48	21.93	33.56	6.98408
	595	1922	4822	180.55	270.88	6.32501			192	25.71	68.2	22.05	33.26	7.02229
	620	2133	3909	182.17	242.45	6.38176			464	35.02	70.41	22.65	32.12	7.21338
	427	2037	4204	182.41	252.11	6.39017			35	35.53	70.01	22.77	31.93	7.25159
	510	2100	6039	182.55	299.61	6.39507			470	37.58	67.83	22.89	31.63	7.28981
	327	2208	5977	182.89	299.56	6.40698			459	33.92	78.64	22.94	34.08	7.30573
	434	1885	5788	182.99	296.63	6.41048			472	37.01	60.42	23.07	29.26	7.34713
	349	2035	5588	185.34	291.08	6.49281			205	39.22	72.64	24.08	32.43	7.66879
	820	2411	7800	186.17	362.82	6.52189			25	39.41	64.8	24.12	31.62	7.68153
	345	2227	5814	186.31	289.56	6.52679			445	28.23	51.61	24.21	31.29	7.71019
	386	2146	4071	186.79	251.56	6.54361			333	37.33	67.39	24.56	32.37	7.82166
	713	2257	5881	188.17	297.32	6.59195			415	41.43	67.8	24.82	31.94	7.90446
	847	2321	4956	189.1	272.25	6.62453			471	41.39	73.88	24.83	32.94	7.90764
	444	2079	4895	190.07	274.25	6.65851			27	35.96	57.8	24.88	30.61	7.92357
	419	2235	4461	190.37	263.14	6.66902			73	36.12	65.11	26.08	33.11	8.30573
	760	2379	8832	190.65	383.16	6.67883			148	48.92	90.9	26.35	36.33	8.39172
	768	2527	6218	191.1	296.25	6.69459			347	49.04	66.14	26.38	30.82	8.40127
	430	1918	5864	191.3	309.42	6.7016			2	41.56	100.68	26.54	41.15	8.45223
	436	2059	5772	191.68	302.39	6.71491			430	49.27	68.23	26.66	31.17	8.49045
	747	2466	1369	193.34	147.34	6.77306			398	48.3	80.94	26.82	34.35	8.5414
	515	1985	4903	193.58	279.81	6.78147			251	43.84	85.68	26.84	35.61	8.54777
	565	2445	5825	194.65	293.81	6.81896			493	45.22	84.02	27.43	36.65	8.73567
	863	2253	4300	194.75	259.87	6.82246			328	48.65	94.32	27.44	38.49	8.73885
	375	2318	6812	194.89	331.12	6.82736			30	51.07	89.7	27.74	37.9	8.83439
	546	2451	9936	195.72	389.89	6.85644			317	48.15	77.75	28.3	35.22	9.01274
	834	2677	9175	195.72	369.95	6.85644			329	45.21	83.12	28.44	37.13	9.05732
	322	2353	5606	198.31	296.15	6.94717			167	49.09	82.39	28.7	36.09	9.14013
	440	2104	5070	198.69	289.95	6.96048			195	63.62	89.12	30.43	36.21	9.69108
	844	2732	7292	199.48	326.09	6.98816			419	67.64	91.65	32.71	38.05	10.4172
	450	2309	8213	200.21	404.43	7.01373			143	73.14	97.74	33.09	38.22	10.5382
	708	2780	8836	200.65	354.43	7.02915			332	66.9	88.57	33.3	37.7	10.6051
	848	2808	5461	200.85	279.04	7.03615			469	77.1	100.58	33.79	38.32	10.7611
	319	2736	5193	200.99	274.69	7.04106			423	70.88	127.64	34.1	45.44	10.8599
	569	2652	5514	201.48	283.91	7.05822
	572	2250	6139	201.68	310.49	7.06523		CMT1A ctr.sh	Fiber Label	Inner Area	Total Area	Inner Perimeter	Outer Perimeter	Axon diameter (µm)
	602	2796	7663	202.21	332.78	7.0838		Rat number 14	49	0.83	17.91	3.28	16.31	1.04459
	564	2837	6615	202.27	309.81	7.0859			13	0.8	12.51	3.72	14.29	1.18471
	329	2769	5783	202.55	288.15	7.09571			101	0.64	14.02	3.72	14.51	1.18471
	758	2680	6878	202.89	315.32	7.10762			111	0.93	19.93	3.72	18.74	1.18471
	845	2729	6370	203.38	307.81	7.12478			16	1.06	10.32	4.18	12.46	1.33121
	740	2782	7505	204.17	330.39	7.15246			64	1.21	12.87	4.25	15.43	1.3535
	330	2915	8553	204.99	354.98	7.18119			82	1.29	13.08	4.31	15.02	1.37261
	817	2576	9757	205.1	382.48	7.18504			276	1.45	15.51	4.56	15.53	1.45223
	759	2482	6261	205.38	306.39	7.19485			65	1.5	18.27	4.69	16.14	1.49363
	513	2336	6324	205.48	315.08	7.19835			244	1.6	23.92	4.78	18.65	1.52229
	582	2421	5840	205.62	299.46	7.20326			7	1.65	24.1	4.81	19.45	1.53185
	502	2666	5435	207.82	286.59	7.28033			96	1.32	12.58	4.82	15.39	1.53503
	578	2353	6087	207.82	314.63	7.28033			31	1.48	11.33	4.84	12.75	1.5414
	341	2894	6417	209.04	304.88	7.32306			20	1.45	13.98	4.91	14.73	1.56369
	707	2780	6710	211.48	313.46	7.40854			158	1.72	11.43	4.94	12.84	1.57325
	711	3049	7482	211.48	328.05	7.40854			90	1.89	6.23	5.22	9.54	1.66242
	536	2700	6550	212.41	310.53	7.44112			234	2.09	13.31	5.31	13.51	1.69108
	785	2688	9866	212.69	385.4	7.45093			210	2.03	15.28	5.4	15.2	1.71975
	323	2725	5517	213.04	292.88	7.46319			76	1.54	14.62	5.45	15.11	1.73567
	527	2617	6917	213.24	327.12	7.4702			2	2.04	10.65	5.47	12.73	1.74204
	352	3035	5834	213.48	295.18	7.47861			34	2.27	12.39	5.6	13.49	1.78344
	687	2910	5681	213.72	293.32	7.48701			18	2.01	14.65	5.66	14.79	1.80255
	382	3111	6234	213.97	299.56	7.49577			71	2.4	15.75	5.69	15.13	1.8121
	753	2787	6487	216.69	313.95	7.59106			212	2.02	13.02	5.69	13.6	1.8121
	804	3082	7101	218.89	322.53	7.66813			69	2.21	16.95	5.72	15.48	1.82166
	367	3056	8972	219.24	365.12	7.68039			155	2.07	10.03	5.82	12.2	1.8535
	520	2653	7585	219.58	352.29	7.6923			97	2.19	19.14	5.84	17.82	1.85987
	780	3332	8192	219.62	364.62	7.6937			35	2.43	11.02	6.06	12.6	1.92994
	686	3058	6922	219.76	323.02	7.69861			199	2.63	21.51	6.06	17.45	1.92994
	400	2932	6186	220.65	311.56	7.72978			160	2.77	22.29	6.22	17.98	1.98089
	521	3041	6838	221.04	316.78	7.74345			136	2.35	9	6.48	12.26	2.06369
	597	2966	5693	221.62	290.84	7.76377			254	2.67	17.05	6.53	15.82	2.07962
	448	3074	7088	221.97	335.61	7.77603			39	2.43	13.92	6.54	15.01	2.0828
	584	3323	8899	222.65	368.63	7.79985			192	2	31.58	6.71	23.03	2.13694
	649	3454	8730	223.68	360.09	7.83593			129	2.67	12.06	6.81	13.39	2.16879
	647	3327	6889	224.35	316.33	7.8594			115	3.32	29.8	6.85	23.08	2.18153
	685	2829	6917	224.65	342.19	7.86991			124	3.09	26.84	7.06	20.1	2.24841
	788	3388	7524	225.14	336.58	7.88708			205	3.3	12.98	7.06	13.32	2.24841
	810	3198	8296	226.11	361.85	7.92106			156	3.39	13.14	7.23	13.95	2.30255
	324	3077	6014	226.21	304.39	7.92456			112	3.1	16.09	7.32	16.01	2.33121
	575	3054	8344	226.45	359.65	7.93297			153	2.94	21.37	7.41	18.35	2.35987
	332	3331	6503	228.07	314.63	7.98972			139	4.09	12.31	7.47	13.29	2.37898
	581	2736	5691	228.31	310.15	7.99813			27	3.61	20.8	7.51	17.53	2.39172
	476	3490	7646	230.41	336.29	8.0717			125	3.69	30.65	7.59	21.52	2.4172
	794	3444	8018	230.55	345.12	8.0766			152	4.02	24.97	7.63	20.08	2.42994
	612	3812	8537	233.28	362.78	8.17224			79	3.85	29.57	7.73	23.24	2.46178
	579	3245	7315	236.99	336.39	8.30221			87	4.51	22.88	7.85	18.34	2.5
	603	3785	9502	237.24	367.95	8.31096			268	3.58	18.1	7.85	16.54	2.5
	840	3416	7478	238.21	351.56	8.34494			269	3.75	31.7	7.85	21.7	2.5
	328	3925	6956	239.18	319.02	8.37893			146	4.05	15.38	7.88	15.04	2.50955
	605	3608	9228	239.42	367.45	8.38733			142	4.37	14.85	7.94	14.57	2.52866
	773	3189	7746	240.11	352.09	8.41151			203	4.49	28.08	7.94	20.57	2.52866
	538	3757	10145	240.55	385.75	8.42692			52	3.99	14.37	7.97	14.53	2.53822
	850	3685	7594	240.79	335.12	8.43533			217	3.82	16.82	7.98	16.29	2.5414
	494	3945	7931	241.87	337.61	8.47316			61	3.27	11.54	8.04	13.86	2.56051
	697	4217	9587	242.01	371.89	8.47807			78	4.39	29.15	8.22	22.44	2.61783
	790	3946	8794	243.48	356.15	8.52956			77	4.46	18.02	8.32	16.67	2.64968
	459	4164	10061	244.31	383.26	8.55864			171	4.5	14.25	8.51	14.83	2.71019
	814	4197	8383	244.94	342.53	8.58071			271	4.82	24.22	8.66	19.04	2.75796
	405	4141	9922	247.87	392.58	8.68335			3	4.97	29.45	8.69	20.71	2.76752
	537	3899	13262	248.25	444.52	8.69666			127	4.21	24.6	8.79	19.44	2.79936
	488	3869	9274	249.04	375.02	8.72434			106	5.28	19.24	8.82	18.76	2.80892
	809	4163	8172	251.14	344.88	8.79791			163	4.04	20.63	8.82	18.39	2.80892
	548	3925	8124	251.76	356.92	8.81963			59	4.5	16.52	8.95	16.05	2.85032
	853	3978	8163	252.55	351.71	8.8473			36	5.24	28.1	9.04	20.01	2.87898
	872	3386	8375	252.74	367.55	8.85396			252	5.55	13.6	9.17	14.14	2.92038
	741	4354	8685	252.94	353.85	8.86096			253	5.36	17.91	9.18	16.44	2.92357
	335	4163	7179	253.38	327.42	8.87638			109	5.94	25.46	9.2	19.31	2.92994
	370	4114	10033	253.38	403.61	8.87638			235	4.94	25.34	9.22	19.39	2.93631
	781	4233	8044	256.59	346.05	8.98883			21	5.28	16.86	9.31	16.4	2.96497
	678	4589	8863	257.18	355.85	9.0095			230	5.38	30.95	9.39	21.59	2.99045
	837	3869	8761	257.48	374.78	9.02001			63	5.58	16.24	9.46	15.49	3.01274
	376	4134	9647	258.25	383.2	9.04698			33	5.46	25.93	9.53	19.38	3.03503
	725	4516	9181	258.31	365.71	9.04909			265	6.28	30.35	9.57	21.51	3.04777
	823	4638	8850	259.08	354.33	9.07606			187	4.95	14.44	9.64	15.89	3.07006
	739	4454	9523	259.38	373.61	9.08657			189	5.88	29.11	9.65	21.93	3.07325
	774	4306	9335	261.62	374.09	9.16504			180	4.78	17.88	9.75	17.1	3.1051
	563	4373	10052	263.28	389.06	9.22319			172	6.73	18.23	9.78	16.45	3.11465
	680	4624	10041	263.28	385.75	9.22319			68	5.17	16.81	9.82	16.57	3.12739
	709	4669	9979	263.52	382.48	9.2316			213	5.99	37.59	9.82	23.7	3.12739
	796	4705	10592	265.18	391.3	9.28975			88	6.35	17.58	9.84	17.21	3.13376
	851	4525	8093	266.35	348.09	9.33074			128	5.25	40.14	9.92	24.61	3.15924
	825	4878	9173	267.08	362.33	9.35632			270	6.34	26.47	9.95	19.42	3.16879
	854	4613	9095	268.01	370.92	9.38889			73	5.42	28.53	9.97	21.1	3.17516
	681	4854	9887	268.19	376.62	9.3952			143	6.97	26.89	10.16	20.12	3.23567
	371	4542	10841	268.63	410.27	9.41061			67	6.85	23.23	10.26	19.66	3.26752
	374	4703	11109	270.11	406.03	9.46246			275	7.03	36.89	10.26	23.15	3.26752
	701	4453	11277	270.69	407.85	9.48278			12	7.19	28.52	10.32	21.46	3.28662
	558	4998	10397	270.74	389.99	9.48453			62	7.54	26.64	10.32	21.42	3.28662
	526	4759	9973	271.52	375.85	9.51186			151	7.38	42.47	10.38	25.7	3.30573
	818	5147	9919	273.08	376.82	9.56651			272	7.68	30.81	10.5	21.14	3.34395
	369	4073	9722	275.76	398.23	9.66039			14	7.41	24.91	10.56	19.16	3.36306
	782	5041	9774	276.01	379.99	9.66915			161	6.61	23.26	10.63	19.38	3.38535
	363	4543	12196	276.49	423.4	9.68597			222	7.79	19.97	10.79	17.11	3.43631
	555	5220	10548	276.49	389.3	9.68597			178	7.51	27.42	10.83	19.96	3.44904
	478	5056	10064	278.11	386.09	9.74272			91	8.12	17	10.88	15.8	3.46497
	778	5132	11520	280.01	431.69	9.80928			241	7.26	28.08	10.88	20.41	3.46497
	412	5173	9736	280.29	384.82	9.81909			81	7.65	26.98	10.9	21.72	3.47134
	803	5011	13379	280.39	479.93	9.82259			231	8.19	39.52	11.1	24.26	3.53503
	849	5158	9279	280.74	371.16	9.83485			195	7.42	26.44	11.16	20.05	3.55414
	783	4351	9496	280.84	388.23	9.83835			24	7.65	43.03	11.29	27.03	3.59554
	366	4661	9855	282.01	385.26	9.87934			107	7.78	45.42	11.37	26.35	3.62102
	710	5048	10183	282.01	394.72	9.87934			185	8.39	27.26	11.41	19.79	3.63376
	560	4163	10756	284.39	426.17	9.96272			165	9.04	34.55	11.5	22.98	3.66242
	787	5115	10685	285.18	402.96	9.99039			54	9.55	24.13	11.7	18.66	3.72611
	562	3960	10700	286.19	440.62	10.0258			179	8.54	22.68	11.79	18.65	3.75478
	866	5532	10966	286.69	400.48	10.0433			238	9.72	41.55	11.79	24.01	3.75478
	827	5838	11369	288.15	399.89	10.0944			29	9.33	32.31	11.85	21.7	3.77389
	779	5378	11098	292.15	410.27	10.2346			5	9.28	41.24	11.98	25.43	3.81529
	807	5719	10340	292.88	388.13	10.2601			223	8.94	31.56	12	21.71	3.82166
	775	5807	11406	293.32	402.58	10.2756			150	7.85	41.02	12.02	25.38	3.82803
	553	5922	10919	294.59	392.58	10.32			166	9.64	24.31	12.03	18.85	3.83121
	777	5893	11197	294.84	401.3	10.3288			240	9.15	39.36	12.06	24.23	3.84076
	409	4915	10036	302.74	412.03	10.6056			80	10.24	18.63	12.12	16.32	3.85987
	559	6217	11337	303.66	404.33	10.6378			100	7.74	48.86	12.14	30.51	3.86624
	541	6019	11233	304.49	409.55	10.6669			177	7.72	17.24	12.24	17.46	3.89809
	786	6478	11679	305.08	407.65	10.6875			264	10.54	29.55	12.28	20.62	3.91083
	557	5894	11944	306.53	421.35	10.7383			103	8.13	42.56	12.5	25.85	3.98089
	552	5900	11377	308.39	417.93	10.8035			46	9.43	34.75	12.54	23.63	3.99363
	455	6320	13360	309.32	439.79	10.8361			260	11.18	43.28	12.54	25.41	3.99363
	679	6329	11166	312.09	410.76	10.9331			11	8.74	28.19	12.61	23.34	4.01592
	812	6831	13796	314.59	447.89	11.0207			261	10.96	25.42	12.71	19.31	4.04777
	830	6833	11879	315.32	415.3	11.0463			32	10.85	29.74	12.8	20.79	4.07643
	531	6331	11987	316.88	428.76	11.1009			184	10.47	35.44	12.85	25.81	4.09236
	813	7060	12579	317.81	422.96	11.1335			145	11.68	33.6	12.9	22	4.10828
	682	7106	12298	319.66	419.99	11.1983			169	11.31	19.8	13	17.1	4.14013
	815	6892	11754	323.02	414.37	11.316			38	11.17	41.08	13.08	24.92	4.16561
									83	10.36	38.55	13.17	26.84	4.19427
									105	8.68	22.49	13.18	19.97	4.19745
									164	11.36	29.09	13.19	20.66	4.20064
									239	12.44	62.42	13.26	30.21	4.22293
									245	11.71	34.85	13.29	22.23	4.23248
									15	12.44	37.81	13.33	23.78	4.24522
									174	10.09	32.28	13.35	22.64	4.25159
									93	11.94	47.92	13.38	26.38	4.26115
									104	10.22	30.26	13.39	23.46	4.26433
									193	10.36	22.83	13.51	20.79	4.30255
									23	12.27	34.15	13.6	22.47	4.33121
									41	10.87	24.58	13.65	19.73	4.34713
									267	9.66	37.63	13.68	24.67	4.35669
									273	12.8	28.16	13.96	20.65	4.44586
									50	12.2	34.19	14	22.64	4.4586
									186	13.14	37.04	14.07	23.2	4.48089
									204	11.05	36.94	14.16	23.89	4.50955
									57	10.43	34.01	14.18	24.09	4.51592
									237	11.97	52.13	14.27	30.16	4.54459
									1	11.23	46.17	14.28	28.47	4.54777
									114	12.28	33.57	14.4	22.94	4.58599
									123	13.04	59.79	14.54	30.35	4.63057
									137	14.44	40.83	14.57	24.39	4.64013
									191	13.3	47.73	14.68	27.88	4.67516
									44	12.39	38.45	14.82	24.77	4.71975
									72	13.16	35.26	14.86	22.99	4.73248
									108	14.18	38.78	14.88	24.44	4.73885
									196	14.87	36.06	14.9	22.75	4.74522
									202	12.39	43	14.97	26.1	4.76752
									188	11.08	23.47	14.98	20.46	4.7707
									133	13.03	53.8	15.05	30.87	4.79299
									176	14.1	31.96	15.08	22.15	4.80255
									19	14.44	33.55	15.24	22.99	4.8535
									255	14.92	44.1	15.26	28.25	4.85987
									157	14.11	29.66	15.27	21.66	4.86306
									130	13.06	43.81	15.28	25.84	4.86624
									190	14.93	53.62	15.34	28.79	4.88535
									92	16.75	55.62	15.48	28.54	4.92994
									246	15.73	38.13	15.52	23.81	4.94268
									43	16.71	35.6	15.56	23.34	4.95541
									58	15.97	42.24	15.61	25.58	4.97134
									45	15.6	41.29	15.87	24.97	5.05414
									167	14.58	39.22	15.98	24.62	5.08917
									30	16.26	39.42	16.12	24.69	5.13376
									6	16.37	43.73	16.14	26.58	5.14013
									263	16.73	39.43	16.2	24.43	5.15924
									131	15.84	47.41	16.24	27.32	5.17197
									162	16.23	45.99	16.34	28.01	5.20382
									208	14.23	42.65	16.44	26.44	5.23567
									113	14.88	33.37	16.45	23.3	5.23885
									249	17.23	49.48	16.46	27.66	5.24204
									236	16	51.9	16.52	29.22	5.26115
									132	16.58	54.74	16.56	28.25	5.27389
									66	17.9	35.02	16.76	22.69	5.33758
									266	17.91	50.07	16.78	27.64	5.34395
									242	15.92	37.58	16.86	24.27	5.36943
									110	18.16	42.73	16.98	25.32	5.40764
									47	14.76	50.54	17.12	30.88	5.45223
									226	15.27	66.26	17.12	33.64	5.45223
									200	17.19	37.93	17.14	24.39	5.4586
									225	19.37	54.78	17.15	28.85	5.46178
									232	18.86	50.89	17.21	27.25	5.48089
									95	18.09	41.06	17.25	26.87	5.49363
									144	20.91	57.48	17.29	29.37	5.50637
									26	21.07	45.67	17.36	25.55	5.52866
									55	18.43	37.97	17.48	24.92	5.56688
									148	20.98	49.65	17.5	26.91	5.57325
									216	20.29	44.49	17.55	27.86	5.58917
									70	21.26	43.44	17.56	25.1	5.59236
									74	15.69	47.69	17.6	28.34	5.6051
									51	21.34	46.97	17.89	26.27	5.69745
									182	21.14	44.88	17.89	25.66	5.69745
									138	19.54	42.52	17.93	25.56	5.71019
									256	18.27	45.5	17.97	27.16	5.72293
									89	21.49	40.09	18.03	24.12	5.74204
									247	22.69	66.6	18.1	31.93	5.76433
									159	22.68	47.59	18.2	26.01	5.79618
									274	18.04	41.48	18.29	26.73	5.82484
									229	18.33	45.4	18.33	27.2	5.83758
									135	24.01	46.34	18.51	25.85	5.8949
									122	21.36	57.4	18.59	29.38	5.92038
									262	25.06	68.45	18.95	31.5	6.03503
									197	20.11	62.57	18.98	30.99	6.04459
									22	21.39	55.68	19.14	29.58	6.09554
									9	25.14	42.31	19.21	25.83	6.11783
									206	21.79	56.68	19.49	29.58	6.20701
									8	19.59	44.49	19.56	27.49	6.2293
									221	25.81	69.35	19.85	32.02	6.32166
									134	24.59	46.73	19.95	27.05	6.3535
									102	26.61	64.95	19.96	31.68	6.35669
									40	21.74	69.16	20.1	33.76	6.40127
									37	21.22	56.79	20.18	30.4	6.42675
									56	21.22	68.35	20.26	35.28	6.45223
									121	22.71	66.97	20.32	36.42	6.47134
									10	28.14	49.46	20.38	27.14	6.49045
									17	26.34	47.09	20.46	27.64	6.51592
									219	28.39	54.97	20.53	28.22	6.53822
									98	26.03	57.4	20.56	30.04	6.54777
									53	27.12	55.58	20.98	28.96	6.68153
									215	28.07	58.12	21.04	30.82	6.70064
									4	25.33	63.3	21.94	36.35	6.98726
									211	26.95	81.88	22.08	37.31	7.03185
									209	30.18	59.16	22.17	30.4	7.06051
									207	32.36	74.94	22.31	33.9	7.1051
									60	33.99	54.38	22.69	28.63	7.22611
									233	36.77	60.68	23.1	29.46	7.35669
									86	32.04	55.94	23.67	30.35	7.53822
									224	30.32	61.94	23.78	32.63	7.57325
									201	32.04	73.35	23.96	35.4	7.63057
									147	34.65	77.16	24.11	34.85	7.67834
									220	39.51	91.04	24.2	36.62	7.70701
									250	35.4	76.25	24.56	35.55	7.82166
									48	31.84	55.36	24.58	30.67	7.82803
									218	31.87	78.71	24.58	36.42	7.82803
									214	33.59	62.65	24.64	33.09	7.84713
									248	40.43	70.31	24.72	32.59	7.87261
									170	43.05	69.14	25.63	32.34	8.16242
									194	42.96	67.95	25.74	31.93	8.19745
									258	43.43	69.2	25.74	32.03	8.19745
									118	32.32	66.53	25.77	37.52	8.20701
									42	43.06	75.55	26.23	35.99	8.3535
									228	42.83	85.09	27.64	37.69	8.80255
									85	37.33	63.39	28.01	34.01	8.92038
									173	49.23	84.54	29.28	37.66	9.32484
									227	58.49	91.69	30.25	38.9	9.63376
									84	65.91	117.68	33.82	43.13	10.7707
								CMT1A ctr.sh	Fiber Label	Inner Area	Total Area	Inner Perimeter	Outer Perimeter	Axon diameter (µm)
								Rat number 16	49	0.83	17.91	3.28	16.31	1.04459
									13	0.8	12.51	3.72	14.29	1.18471
									101	0.64	14.02	3.72	14.51	1.18471
									111	0.93	19.93	3.72	18.74	1.18471
									16	1.06	10.32	4.18	12.46	1.33121
									64	1.21	12.87	4.25	15.43	1.3535
									82	1.29	13.08	4.31	15.02	1.37261
									276	1.45	15.51	4.56	15.53	1.45223
									65	1.5	18.27	4.69	16.14	1.49363
									244	1.6	23.92	4.78	18.65	1.52229
									7	1.65	24.1	4.81	19.45	1.53185
									96	1.32	12.58	4.82	15.39	1.53503
									31	1.48	11.33	4.84	12.75	1.5414
									20	1.45	13.98	4.91	14.73	1.56369
									158	1.72	11.43	4.94	12.84	1.57325
									90	1.89	6.23	5.22	9.54	1.66242
									234	2.09	13.31	5.31	13.51	1.69108
									210	2.03	15.28	5.4	15.2	1.71975
									76	1.54	14.62	5.45	15.11	1.73567
									2	2.04	10.65	5.47	12.73	1.74204
									34	2.27	12.39	5.6	13.49	1.78344
									18	2.01	14.65	5.66	14.79	1.80255
									71	2.4	15.75	5.69	15.13	1.8121
									212	2.02	13.02	5.69	13.6	1.8121
									69	2.21	16.95	5.72	15.48	1.82166
									155	2.07	10.03	5.82	12.2	1.8535
									97	2.19	19.14	5.84	17.82	1.85987
									35	2.43	11.02	6.06	12.6	1.92994
									199	2.63	21.51	6.06	17.45	1.92994
									160	2.77	22.29	6.22	17.98	1.98089
									136	2.35	9	6.48	12.26	2.06369
									254	2.67	17.05	6.53	15.82	2.07962
									39	2.43	13.92	6.54	15.01	2.0828
									192	2	31.58	6.71	23.03	2.13694
									129	2.67	12.06	6.81	13.39	2.16879
									115	3.32	29.8	6.85	23.08	2.18153
									124	3.09	26.84	7.06	20.1	2.24841
									205	3.3	12.98	7.06	13.32	2.24841
									156	3.39	13.14	7.23	13.95	2.30255
									112	3.1	16.09	7.32	16.01	2.33121
									153	2.94	21.37	7.41	18.35	2.35987
									139	4.09	12.31	7.47	13.29	2.37898
									27	3.61	20.8	7.51	17.53	2.39172
									125	3.69	30.65	7.59	21.52	2.4172
									152	4.02	24.97	7.63	20.08	2.42994
									79	3.85	29.57	7.73	23.24	2.46178
									87	4.51	22.88	7.85	18.34	2.5
									268	3.58	18.1	7.85	16.54	2.5
									269	3.75	31.7	7.85	21.7	2.5
									146	4.05	15.38	7.88	15.04	2.50955
									142	4.37	14.85	7.94	14.57	2.52866
									203	4.49	28.08	7.94	20.57	2.52866
									52	3.99	14.37	7.97	14.53	2.53822
									217	3.82	16.82	7.98	16.29	2.5414
									61	3.27	11.54	8.04	13.86	2.56051
									78	4.39	29.15	8.22	22.44	2.61783
									77	4.46	18.02	8.32	16.67	2.64968
[truncated: 972 more rows]
[truncated: 8 more columns]

## Sheet: Fig 4g
WT ctr.sh	Fiber Label	Inner Area	Total Area	Inner Perimeter	Outer Perimeter	Area based G Ratio	Perimeter Based G ratio		Difference between area and perimeter G ratio		Axon diameter (µm)		CMT1A ctr.sh	Fiber Label	Inner Area	Total Area	Inner Perimeter	Outer Perimeter	Area based G Ratio	Perimeter Based G ratio		Difference between area and perimeter G ratio		Axon diameter (µm)		CMT1A sh1	Fiber Label	Inner Area	Total Area	Inner Perimeter	Outer Perimeter	Area based G Ratio	Perimeter Based G ratio		Difference between area and perimeter G ratio		Axon diameter (µm)		CMT1A sh2	Fiber Label	Inner Area	Total Area	Inner Perimeter	Outer Perimeter	Area based G Ratio	Perimeter Based G ratio		Difference between area and perimeter G ratio
Rat number 1	229	0.87	8.23	3.5	11.59	0.33	0.3		-0.03		1.11465		Rat number 3	23	0.73	6.16	3.34	9.38	0.34	0.36		0.02		1.06369		Rat number 54	36	2.69	18.71	6.13	17.06	0.379175	0.35932		-0.0198546		1.95223		Rat number 36	193	1.16	4.6	3.94	8.03	0.5	0.49		-0.01
	47	0.68	5.9	3.96	10.44	0.34	0.38		0.04		1.26115			571	0.87	9.34	3.37	11.41	0.31	0.3		-0.01		1.07325			67	2.82	15.77	6.13	14.95	0.422872	0.410033		-0.0128383		1.95223			333	1.71	7.3	4.78	10.06	0.48	0.47		-0.01
	14	0.99	5.09	4.29	9.01	0.44	0.48		0.04		1.36624			114	0.91	28.57	3.5	20.42	0.18	0.17		-0.01		1.11465			64	4.05	20.61	7.69	17.01	0.443291	0.452087		0.00879641		2.44904			450	1.48	8.63	4.84	11.19	0.41	0.43		0.02
	281	1.37	9.8	4.78	13.2	0.37	0.36		-0.01		1.52229			222	0.87	4.73	3.5	8.1	0.43	0.43		0		1.11465			35	4.08	24.04	8.06	20.86	0.411967	0.386385		-0.025582		2.56688			413	1.67	10.97	5.19	12.55	0.39	0.41		0.02
	253	1.55	6.35	4.94	9.75	0.49	0.51		0.02		1.57325			250	0.94	8.09	3.65	11.19	0.34	0.33		-0.01		1.16242			24	4.14	23.4	8.37	21.2	0.420622	0.394811		-0.0258109		2.66561			90	2.2	14.67	5.47	14.38	0.39	0.38		-0.01
	268	1.42	5.64	4.94	9.26	0.5	0.53		0.03		1.57325			119	1.03	4.85	3.72	8.38	0.46	0.44		-0.02		1.18471			319	5.45	33.13	8.69	21.61	0.40559	0.402129		-0.00346163		2.76752			301	2	13.24	5.87	13.85	0.39	0.42		0.03
	89	2.18	6.51	5.53	9.66	0.58	0.57		-0.01		1.76115			135	0.91	11.69	3.85	13	0.28	0.3		0.02		1.22611			34	5.4	27.52	8.98	21.91	0.442968	0.409859		-0.0331098		2.85987			422	2.49	23.52	5.87	18.47	0.33	0.32		-0.01
	24	2.08	6.69	5.66	9.86	0.56	0.57		0.01		1.80255			134	1.02	11.95	3.87	13.12	0.29	0.3		0.01		1.23248			313	5.08	27.36	9.43	21.31	0.4	0.44		0.04		3.00318			330	2.01	17.17	6.04	15.94	0.34	0.38		0.04
	260	2.2	5.66	5.78	9.2	0.62	0.63		0.01		1.84076			442	1.2	7.32	3.94	10.01	0.4	0.39		-0.01		1.25478			291	6.12	34	9.5	22.23	0.42	0.43		0.01		3.02548			342	2.52	21.04	6.15	17.5	0.35	0.35		0
	370	2.69	17.94	6.09	15.88	0.39	0.38		-0.01		1.93949			313	1.19	6.3	4	9.44	0.43	0.42		-0.01		1.27389			257	6.49	21.22	9.61	17.26	0.55	0.56		0.01		3.06051			223	2.55	7.32	6.19	10.41	0.59	0.59		0
	204	2.8	22.36	6.31	18.05	0.35	0.35		0		2.00955			141	1.19	17.19	4.12	15.93	0.26	0.26		0		1.3121			54	6.76	43.49	9.84	24.95	0.39	0.39		0		3.13376			317	2.99	16.31	6.37	15.17	0.43	0.42		-0.01
	108	2.4	18.73	6.63	19.41	0.36	0.34		-0.02		2.11146			345	1.14	14.21	4.18	14.48	0.28	0.29		0.01		1.33121			9	6.07	46.96	9.88	25.96	0.36	0.38		0.02		3.1465			364	2.58	9.97	6.4	11.97	0.51	0.53		0.02
	368	3.45	10.14	6.84	11.81	0.58	0.58		0		2.17834			462	1.27	6.35	4.22	9.44	0.45	0.45		0		1.34395			10	6.79	50.07	9.97	27.2	0.37	0.37		0		3.17516			294	2.98	9.62	6.44	11.75	0.56	0.55		-0.01
	21	4.05	16.78	7.44	15.69	0.49	0.47		-0.02		2.36943			346	1.32	14.64	4.34	14.56	0.3	0.3		0		1.38217			32	5.49	38.27	9.97	23.64	0.38	0.42		0.04		3.17516			169	3.3	13.73	6.81	13.91	0.49	0.49		0
	59	3.35	8.91	7.54	12.07	0.61	0.62		0.01		2.40127			463	1.28	26.06	4.34	19.73	0.22	0.22		0		1.38217			115	7.31	42.34	10.06	24.73	0.42	0.41		-0.01		3.20382			199	3.23	9.16	6.81	11.5	0.59	0.59		0
	327	4.09	15.03	7.54	14.48	0.52	0.52		0		2.40127			232	1.21	11.69	4.4	13.6	0.32	0.32		0		1.40127			309	6.88	35.73	10.22	23.32	0.44	0.44		0		3.25478			355	2.98	15.89	6.84	15.28	0.43	0.45		0.02
	238	3.91	20.49	7.85	17.47	0.44	0.45		0.01		2.5			264	1.19	16.71	4.5	16.7	0.27	0.27		0		1.43312			317	7.07	31.3	10.28	21.01	0.48	0.49		0.01		3.27389			251	3.34	18.32	6.88	16.31	0.43	0.42		-0.01
	12	3.3	13.21	7.86	14.3	0.5	0.55		0.05		2.50318			452	1.49	24.15	4.56	18.68	0.25	0.24		-0.01		1.45223			249	7.36	31.48	10.31	21	0.48	0.49		0.01		3.28344			82	2.88	13.71	6.94	14.22	0.46	0.49		0.03
	240	3.87	10.39	7.88	12.5	0.61	0.63		0.02		2.50955			590	1.62	6.86	4.72	9.69	0.49	0.49		0		1.50318			116	7.45	43.98	10.47	25.35	0.41	0.41		0		3.33439			197	3.48	17.93	7.15	16.19	0.44	0.44		0
	413	4.22	33.78	7.94	22.38	0.35	0.35		0		2.52866			115	1.55	19.61	4.78	16.92	0.28	0.28		0		1.52229			250	7.32	30.14	10.57	20.96	0.49	0.5		0.01		3.36624			34	3.38	10.16	7.23	12.36	0.58	0.58		0
	28	4.51	25.49	8.03	19.56	0.42	0.41		-0.01		2.55732			364	1.83	13.5	5.06	14.13	0.37	0.36		-0.01		1.61146			292	7.15	33	10.7	22.05	0.47	0.49		0.02		3.40764			438	3.09	27.45	7.23	20.98	0.34	0.34		0
	326	3.88	26.52	8.13	22.02	0.38	0.37		-0.01		2.58917			253	1.96	15.79	5.16	15.08	0.35	0.34		-0.01		1.64331			205	8.39	48.27	10.94	26.59	0.42	0.41		-0.01		3.48408			170	3.64	18.02	7.25	16.32	0.45	0.44		-0.01
	415	4.63	10.65	8.3	12.31	0.66	0.67		0.01		2.64331			371	1.72	9.85	5.18	11.66	0.42	0.44		0.02		1.64968			41	8.35	56.41	10.97	28.93	0.38	0.38		0		3.49363			359	3.88	14.44	7.32	14.32	0.52	0.51		-0.01
	426	5.07	30.31	8.46	21.45	0.41	0.39		-0.02		2.69427			41	2.02	24.6	5.25	18.54	0.29	0.28		-0.01		1.67197			126	7.94	32.48	10.97	21.53	0.49	0.51		0.02		3.49363			45	2.96	18.51	7.51	17.39	0.4	0.43		0.03
	294	3.78	15.35	8.48	16.23	0.5	0.52		0.02		2.70064			456	1.97	13.01	5.28	13.47	0.39	0.39		0		1.68153			62	6.97	47.21	11.01	26.94	0.38	0.41		0.03		3.50637			335	3.99	15.8	7.59	14.95	0.5	0.51		0.01
	228	4.16	9.49	8.5	11.93	0.66	0.71		0.05		2.70701			482	1.84	8.3	5.28	10.85	0.47	0.49		0.02		1.68153			57	8.82	34.17	11.13	21.88	0.51	0.51		0		3.54459			31	4.37	17.87	7.88	15.83	0.49	0.5		0.01
	42	4.89	20.59	8.54	17.52	0.49	0.49		0		2.71975			581	1.92	12.57	5.31	13.29	0.39	0.4		0.01		1.69108			15	8.37	61.63	11.19	30.67	0.37	0.36		-0.01		3.56369			9	4.32	12.83	7.89	13.46	0.58	0.59		0.01
	193	5.01	16.5	8.54	15.72	0.55	0.54		-0.01		2.71975			485	1.75	7.99	5.41	10.83	0.47	0.5		0.03		1.72293			5	8.34	58.23	11.23	30.04	0.38	0.37		-0.01		3.57643			180	4.31	19.61	8.41	16.98	0.47	0.5		0.03
	388	4.26	22.87	8.54	18.6	0.43	0.46		0.03		2.71975			295	2	13.75	5.47	14.1	0.38	0.39		0.01		1.74204			180	8.86	45.63	11.28	25.52	0.44	0.44		0		3.59236			321	4.37	16.46	8.6	15.7	0.52	0.55		0.03
	235	3.99	13.84	8.69	15.36	0.54	0.57		0.03		2.76752			342	2.06	7.34	5.47	10.4	0.53	0.53		0		1.74204			155	8.72	42.57	11.32	24.77	0.45	0.46		0.01		3.6051			133	5.3	17.87	8.68	15.84	0.54	0.55		0.01
	232	3.75	10.48	8.77	13.86	0.6	0.63		0.03		2.79299			185	2.3	11.31	5.56	12.54	0.45	0.44		-0.01		1.7707			231	9.14	50.49	11.34	26.75	0.43	0.42		-0.01		3.61146			417	4.48	20	8.77	17.62	0.47	0.5		0.03
	50	4.6	14.24	8.79	14.61	0.57	0.6		0.03		2.79936			329	1.83	11.23	5.57	12.69	0.4	0.44		0.04		1.77389			33	8.78	45.21	11.37	25.65	0.44	0.44		0		3.62102			161	5.48	32.11	8.85	24.69	0.41	0.36		-0.05
	58	4.79	20.18	8.88	19.65	0.49	0.45		-0.04		2.82803			423	2.17	17.69	5.6	15.8	0.35	0.35		0		1.78344			81	8.13	29.86	11.38	20.75	0.52	0.55		0.03		3.6242			369	5.58	20.38	9	16.79	0.52	0.54		0.02
	488	5.64	38.41	8.95	23.96	0.38	0.37		-0.01		2.85032			162	2.27	19.65	5.63	16.85	0.34	0.33		-0.01		1.79299			14	8.31	54.92	11.72	28.77	0.39	0.41		0.02		3.73248			306	4.99	21.36	9.03	17.63	0.48	0.51		0.03
	237	5.01	21.96	8.98	18.36	0.48	0.49		0.01		2.85987			513	2.25	9.06	5.63	11.16	0.5	0.5		0		1.79299			210	9.58	35.86	11.75	22.67	0.52	0.52		0		3.74204			24	5.84	22.88	9.07	18.2	0.51	0.5		-0.01
	259	4.94	13.7	9.1	14.52	0.6	0.63		0.03		2.89809			32	2.26	36.97	5.66	22.82	0.25	0.25		0		1.80255			269	9.22	38.73	11.76	23.57	0.49	0.5		0.01		3.74522			154	5.64	20.75	9.25	17.63	0.52	0.52		0
	231	4.65	45.94	9.16	27.86	0.32	0.33		0.01		2.9172			138	2	28.12	5.69	20.63	0.27	0.28		0.01		1.8121			176	8.32	46.6	11.94	26.53	0.42	0.45		0.03		3.80255			105	5.94	20	9.31	16.88	0.55	0.55		0
	31	5.17	17.56	9.21	16.53	0.54	0.56		0.02		2.93312			481	2.35	9.86	5.69	11.72	0.49	0.49		0		1.8121			43	10.38	55.33	12.06	28.03	0.43	0.43		0		3.84076			195	6.41	22.89	9.4	17.88	0.53	0.53		0
	153	6.26	42.22	9.38	27.35	0.38	0.34		-0.04		2.98726			531	2.13	14.25	5.69	14.62	0.39	0.39		0		1.8121			30	8.43	61.18	12.07	31.09	0.37	0.39		0.02		3.84395			56	5.72	13.3	9.47	13.98	0.66	0.68		0.02
	410	5.14	11.01	9.47	13.04	0.68	0.73		0.05		3.01592			551	2.24	14.65	5.69	14.51	0.39	0.39		0		1.8121			95	10.1	81.86	12.1	34.26	0.35	0.35		0		3.8535			62	6.1	18.8	9.51	16.2	0.57	0.59		0.02
	90	5.77	14.44	9.6	14.73	0.63	0.65		0.02		3.05732			558	2.19	18.56	5.78	16.29	0.34	0.35		0.01		1.84076			215	10.59	34.57	12.1	22.16	0.55	0.55		0		3.8535			300	6.33	28.04	9.6	20.04	0.48	0.48		0
	101	5.47	12.86	9.75	14.01	0.65	0.7		0.05		3.1051			87	2.14	7.96	5.82	10.69	0.52	0.54		0.02		1.8535			318	10.13	38.36	12.14	23.21	0.51	0.52		0.01		3.86624			231	5.6	17.34	9.64	16.73	0.57	0.58		0.01
	26	6.68	17.01	9.91	15.54	0.63	0.64		0.01		3.15605			130	2.5	25.88	5.88	19.3	0.31	0.3		-0.01		1.87261			258	10.78	43	12.25	24.87	0.5	0.49		-0.01		3.90127			16	5.93	23.82	9.65	18.84	0.5	0.51		0.01
	411	6.63	37	9.94	22.87	0.42	0.43		0.01		3.16561			4	2.36	33.67	6.05	21.91	0.26	0.28		0.02		1.92675			316	9.89	40.28	12.41	24.2	0.5	0.51		0.01		3.95223			128	6.68	33.61	9.66	22.06	0.45	0.44		-0.01
	423	5.05	41.77	9.95	25.28	0.35	0.39		0.04		3.16879			397	2.67	21.32	6.13	18.39	0.35	0.33		-0.02		1.95223			227	10.77	38.09	12.42	23.21	0.53	0.54		0.01		3.95541			32	6.51	18.03	9.69	16.01	0.6	0.61		0.01
	11	6.05	21.56	10.01	18.56	0.53	0.54		0.01		3.1879			425	2.48	16.03	6.19	15.42	0.39	0.4		0.01		1.97134			63	7.24	47.82	12.55	28.44	0.39	0.44		0.05		3.99682			363	6.13	27.23	9.74	19.87	0.47	0.49		0.02
	358	5.61	17.82	10.05	17.12	0.56	0.59		0.03		3.20064			569	2.84	8.16	6.19	10.76	0.59	0.58		-0.01		1.97134			321	9.14	34.85	12.69	22.8	0.51	0.56		0.05		4.0414			67	6.03	23.7	9.82	19.32	0.5	0.51		0.01
	77	6.73	43.71	10.19	26.36	0.39	0.39		0		3.24522			457	2.7	15.05	6.22	14.51	0.42	0.43		0.01		1.98089			206	10.84	37.46	12.77	22.82	0.54	0.56		0.02		4.06688			421	5.92	30.08	9.87	21.07	0.44	0.47		0.03
	285	7.04	14.81	10.21	14.65	0.69	0.7		0.01		3.25159			487	2.65	23.68	6.22	18.65	0.33	0.33		0		1.98089			247	11.4	44.12	13.18	25.22	0.51	0.52		0.01		4.19745			53	6.75	25.42	9.95	19.23	0.52	0.52		0
	43	5.29	11.35	10.25	14.25	0.68	0.72		0.04		3.26433			255	1.84	15.32	6.23	15.62	0.35	0.4		0.05		1.98408			37	11.59	51.11	13.21	27.35	0.48	0.48		0		4.20701			78	6.98	23.09	10.06	18.85	0.55	0.53		-0.02
	78	6.05	18.42	10.61	17.89	0.57	0.59		0.02		3.37898			389	2.53	11.56	6.24	13.07	0.47	0.48		0.01		1.98726			76	12.55	51.69	13.32	27.13	0.49	0.49		0		4.24204			424	7.38	30.73	10.09	21.14	0.49	0.48		-0.01
	386	7.6	18.55	10.7	16.42	0.64	0.65		0.01		3.40764			334	2.61	22.97	6.28	18.46	0.34	0.34		0		2			158	11.54	36.28	13.33	22.96	0.56	0.58		0.02		4.24522			115	6.66	22	10.19	17.89	0.55	0.57		0.02
	262	7.97	15.5	10.74	14.72	0.72	0.73		0.01		3.42038			450	2.58	11.99	6.35	12.91	0.46	0.49		0.03		2.02229			226	12.41	42.85	13.37	24.55	0.54	0.54		0		4.25796			17	6.87	24.73	10.22	18.87	0.53	0.54		0.01
	277	6.45	22.75	10.74	19.71	0.53	0.54		0.01		3.42038			436	2.87	33.21	6.5	22.1	0.29	0.29		0		2.07006			98	10.27	33.88	13.41	22.68	0.55	0.59		0.04		4.2707			177	7.09	29.4	10.26	21.3	0.49	0.48		-0.01
	192	7.48	47.43	10.78	27.28	0.4	0.4		0		3.43312			270	2.95	13.52	6.53	13.98	0.47	0.47		0		2.07962			47	11.52	52.18	13.51	28.56	0.47	0.47		0		4.30255			157	6.13	25.43	10.28	19.35	0.49	0.53		0.04
	44	6.61	21.97	10.82	18.8	0.55	0.58		0.03		3.44586			506	2.54	8.34	6.53	11.87	0.55	0.55		0		2.07962			230	13.21	43.79	13.57	24.92	0.55	0.54		-0.01		4.32166			61	7.59	24.83	10.36	19.43	0.55	0.53		-0.02
	339	6.55	26.96	10.94	20.89	0.49	0.52		0.03		3.48408			555	3.05	17.12	6.53	15.5	0.42	0.42		0		2.07962			218	12.61	38.67	13.81	23.37	0.57	0.59		0.02		4.39809			356	7.44	25.13	10.4	18.79	0.54	0.55		0.01
	137	7.87	24.12	11.01	19.39	0.57	0.57		0		3.50637			539	3.07	9.5	6.59	11.57	0.57	0.57		0		2.09873			311	11.08	38.74	13.91	24.01	0.53	0.58		0.05		4.42994			114	6.44	24.27	10.44	19.1	0.51	0.55		0.04
	379	8.11	18.44	11.09	16.66	0.66	0.67		0.01		3.53185			510	2.38	15	6.6	15.02	0.4	0.44		0.04		2.10191			194	13.93	61.44	14.04	30.81	0.48	0.46		-0.02		4.47134			22	6.17	20.64	10.48	17.64	0.55	0.59		0.04
	245	5.63	32.89	11.15	25.8	0.41	0.43		0.02		3.55096			25	2.41	8.62	6.65	11.48	0.53	0.58		0.05		2.11783			151	13.08	64.43	14.13	31.12	0.45	0.45		0		4.5			393	7.76	34.09	10.5	21.79	0.48	0.48		0
	22	8	15.91	11.16	15.57	0.71	0.72		0.01		3.55414			449	3.23	16.76	6.66	15.4	0.44	0.43		-0.01		2.12102			260	14.01	51.26	14.23	27.14	0.52	0.52		0		4.53185			349	7.93	25.31	10.6	18.91	0.56	0.56		0
	38	7.79	13.79	11.24	14.38	0.75	0.78		0.03		3.57962			205	3.29	10.77	6.68	12.32	0.55	0.54		-0.01		2.12739			83	13.98	55.45	14.29	28.25	0.5	0.51		0.01		4.55096			374	8.4	27.56	10.79	19.66	0.55	0.55		0
	416	8.17	37.84	11.53	23.47	0.46	0.49		0.03		3.67197			579	3.19	27.65	6.79	19.6	0.34	0.35		0.01		2.16242			124	13.35	36.82	14.39	22.95	0.6	0.63		0.03		4.5828			112	7.6	24.15	11.06	18.88	0.56	0.59		0.03
	414	7.05	31.71	11.81	22.73	0.47	0.52		0.05		3.76115			475	3.34	33.24	6.81	21.84	0.32	0.31		-0.01		2.16879			19	11.88	44.47	14.43	26.58	0.52	0.54		0.02		4.59554			464	8.07	20.84	11.07	17.2	0.62	0.64		0.02
	296	7.66	20.88	11.9	18.12	0.61	0.66		0.05		3.78981			530	3.16	10.89	6.81	12.63	0.54	0.54		0		2.16879			253	12.17	47.61	14.52	25.8	0.51	0.56		0.05		4.6242			284	8.45	23.93	11.13	18.88	0.59	0.59		0
	97	8.29	29.29	11.98	23.38	0.53	0.51		-0.02		3.81529			45	3.33	14.64	6.9	14.73	0.48	0.47		-0.01		2.19745			178	14.24	56.8	14.54	29.45	0.5	0.49		-0.01		4.63057			75	7.97	20.18	11.16	17.29	0.63	0.65		0.02
	444	8.57	20.05	12.02	17.41	0.65	0.69		0.04		3.82803			310	3.46	28.06	6.94	20.73	0.35	0.33		-0.02		2.21019			304	11.12	55.97	14.56	31.18	0.45	0.47		0.02		4.63694			178	8.43	35.16	11.16	23.09	0.49	0.48		-0.01
	412	8	44.33	12.23	26.21	0.42	0.47		0.05		3.8949			80	2.54	17.96	6.95	16.45	0.38	0.42		0.04		2.21338			285	13.07	51.09	14.74	27.41	0.51	0.54		0.03		4.69427			348	8.94	20.05	11.16	17.23	0.67	0.65		-0.02
	243	7.64	39.7	12.26	25.77	0.44	0.48		0.04		3.90446			137	2.41	25.26	6.97	19.48	0.31	0.36		0.05		2.21975			11	10.51	67.71	14.82	32.89	0.39	0.45		0.06		4.71975			209	9.17	25.98	11.32	19.17	0.59	0.59		0
	474	9.03	22.81	12.31	18.8	0.63	0.65		0.02		3.92038			194	2.69	21.2	6.97	17.95	0.36	0.39		0.03		2.21975			244	15.61	56.41	14.91	28.53	0.53	0.52		-0.01		4.74841			449	8.36	31.13	11.32	21.17	0.52	0.53		0.01
	250	9.32	25.69	12.33	19.78	0.6	0.62		0.02		3.92675			536	3.56	36.97	6.97	23.25	0.31	0.3		-0.01		2.21975			22	13.32	38.25	14.92	24.39	0.59	0.61		0.02		4.75159			93	8.49	22.12	11.4	17.83	0.62	0.64		0.02
	293	9.22	25.53	12.36	19.81	0.6	0.62		0.02		3.93631			437	3.44	29.87	7.03	21.24	0.34	0.33		-0.01		2.23885			68	15.77	15.77	14.95	14.95	1	1		0		4.76115			350	8.93	33.31	11.54	21.77	0.52	0.53		0.01
	195	8.8	32.23	12.41	22.1	0.52	0.56		0.04		3.95223			296	2.53	19.24	7.06	17.3	0.36	0.41		0.05		2.24841			60	14.73	56.66	15	29.03	0.51	0.52		0.01		4.77707			354	8.63	21.3	11.57	17.72	0.64	0.65		0.01
	516	10.76	63.46	12.47	32.78	0.41	0.38		-0.03		3.97134			344	3.28	18.8	7.15	16.41	0.42	0.44		0.02		2.27707			323	14.47	54.01	15.05	28.62	0.52	0.53		0.01		4.79299			441	8.72	41.72	11.59	25.66	0.46	0.45		-0.01
	376	10.24	30.72	12.66	21.1	0.58	0.6		0.02		4.03185			201	3.74	22.34	7.19	17.68	0.41	0.41		0		2.28981			229	14.12	45.73	15.1	26.2	0.56	0.58		0.02		4.80892			447	9.4	30.43	11.72	21.56	0.56	0.54		-0.02
	82	8.8	17.44	12.75	17.28	0.71	0.74		0.03		4.06051			578	3.56	18.46	7.23	17.14	0.44	0.42		-0.02		2.30255			145	14.74	46.69	15.11	26.02	0.56	0.58		0.02		4.8121			293	8.41	31.38	11.8	22.07	0.52	0.53		0.01
	350	11.39	39.11	12.85	23.99	0.54	0.54		0		4.09236			336	3.63	28.58	7.32	22.79	0.36	0.32		-0.04		2.33121			55	16.11	53.03	15.19	27.49	0.55	0.55		0		4.83758			248	7.68	18	11.93	17.15	0.65	0.7		0.05
	261	6.5	26.26	12.92	24.78	0.5	0.52		0.02		4.11465			221	3.05	8.64	7.38	11.49	0.59	0.64		0.05		2.35032			238	16.63	52.91	15.52	27.74	0.56	0.56		0		4.94268			20	9.46	21.59	12.09	17.97	0.66	0.67		0.01
	364	10.12	32.49	13.1	22.32	0.56	0.59		0.03		4.17197			192	3.47	23.56	7.41	19.05	0.38	0.39		0.01		2.35987			300	16.73	47.11	15.67	26.14	0.6	0.6		0		4.99045			192	10.44	30.77	12.12	21.19	0.58	0.57		-0.01
	448	12.03	57.86	13.12	29.58	0.46	0.44		-0.02		4.17834			486	3.35	21.49	7.44	17.73	0.39	0.42		0.03		2.36943			282	17.01	79.12	15.76	35.68	0.46	0.44		-0.02		5.01911			222	10.29	37.17	12.12	22.87	0.53	0.53		0
	397	10.36	44.83	13.13	25.97	0.48	0.51		0.03		4.18153			496	3.7	28.51	7.44	20.08	0.36	0.37		0.01		2.36943			168	17.7	59.11	15.83	31.46	0.55	0.5		-0.05		5.0414			259	9.56	38.53	12.12	24.78	0.5	0.49		-0.01
	271	11.05	33.11	13.22	22.17	0.58	0.6		0.02		4.21019			8	3.98	14.36	7.47	14.53	0.53	0.51		-0.02		2.37898			144	14.93	39.85	15.9	25.51	0.61	0.62		0.01		5.06369			323	9.73	36.82	12.19	23.24	0.51	0.52		0.01
	366	10.27	33.92	13.3	22.85	0.55	0.58		0.03		4.23567			154	4.03	18.59	7.5	16.43	0.47	0.46		-0.01		2.38854			112	16.12	50.17	15.91	27.22	0.57	0.58		0.01		5.06688			397	10.27	21.03	12.25	17.89	0.7	0.69		-0.01
	36	10.01	23.32	13.35	18.92	0.66	0.71		0.05		4.25159			306	3.94	30.4	7.53	21.28	0.36	0.35		-0.01		2.39809			222	15.48	64.02	15.92	31.48	0.49	0.51		0.02		5.07006			30	9.9	28.56	12.26	20.67	0.59	0.59		0
	205	10.22	36.3	13.37	23.82	0.53	0.56		0.03		4.25796			200	4.13	30.94	7.54	20.96	0.37	0.36		-0.01		2.40127			248	18.03	51.2	15.94	26.63	0.59	0.6		0.01		5.07643			443	9.27	36.3	12.29	23.42	0.51	0.52		0.01
	32	12.51	24.24	13.38	18.69	0.72	0.72		0		4.26115			267	4.11	14.99	7.56	14.51	0.52	0.52		0		2.40764			169	15.97	60.27	16.01	29.87	0.51	0.54		0.03		5.09873			12	10.83	35.31	12.34	22.75	0.55	0.54		-0.01
	408	10.83	39.86	13.38	24.13	0.52	0.55		0.03		4.26115			52	4.1	41.58	7.59	24.52	0.31	0.31		0		2.4172			243	16.08	60	16.04	31.37	0.52	0.51		-0.01		5.10828			250	9.72	32.85	12.36	22.49	0.54	0.55		0.01
	357	10.59	34.92	13.41	22.69	0.55	0.59		0.04		4.2707			35	3.94	20.65	7.6	17.88	0.44	0.43		-0.01		2.42038			201	18.17	59.21	16.07	29.43	0.55	0.55		0		5.11783			194	8.8	31.33	12.37	22.99	0.53	0.54		0.01
	206	12.29	36.98	13.44	23.16	0.58	0.58		0		4.28025			179	4.11	12.75	7.63	13.44	0.57	0.57		0		2.42994			288	16.46	65.03	16.14	31.42	0.5	0.51		0.01		5.14013			73	10.73	26.44	12.45	19.42	0.64	0.64		0
	395	9.69	9.73	13.6	14.38	1	0.95		-0.05		4.33121			380	3.67	24.62	7.67	19.1	0.39	0.4		0.01		2.44268			216	18.2	47.37	16.18	26.29	0.62	0.62		0		5.15287			366	10.21	32.88	12.46	21.69	0.56	0.57		0.01
	421	11.53	52.26	13.6	27.46	0.47	0.5		0.03		4.33121			466	4.07	25.51	7.68	19.17	0.4	0.4		0		2.44586			113	16.89	76.52	16.36	34.83	0.47	0.47		0		5.21019			343	11.06	31.86	12.48	21.24	0.59	0.59		0
	233	11.17	47.27	13.68	27.1	0.49	0.5		0.01		4.35669			22	4.13	11.53	7.72	12.98	0.6	0.59		-0.01		2.4586			104	18.5	79.67	16.48	34.2	0.48	0.48		0		5.24841			6	10.79	30.81	12.55	20.96	0.59	0.6		0.01
	373	12.26	46.31	13.79	25.65	0.51	0.54		0.03		4.39172			447	4.36	15.49	7.78	14.73	0.53	0.53		0		2.47771			189	17.77	58.02	16.49	29.13	0.55	0.57		0.02		5.25159			265	10.77	37.49	12.56	24.2	0.54	0.52		-0.02
	398	8.58	17.52	13.86	18.62	0.7	0.74		0.04		4.41401			57	3.88	33.21	7.81	22.33	0.34	0.35		0.01		2.48726			58	18.42	42.35	16.49	24.62	0.66	0.67		0.01		5.25159			411	11.13	40.69	12.56	24.53	0.52	0.51		-0.01
	176	13.71	64.17	13.87	30.31	0.46	0.46		0		4.4172			24	3.9	16.56	7.88	15.52	0.48	0.51		0.03		2.50955			275	17.33	60.55	16.5	31.46	0.53	0.52		-0.01		5.25478			167	10.29	34.76	12.58	23.01	0.54	0.55		0.01
	37	10.31	27.66	13.94	21.21	0.61	0.66		0.05		4.43949			562	4.19	16.53	7.88	15.57	0.5	0.51		0.01		2.50955			276	17.22	53.25	16.5	27.89	0.57	0.59		0.02		5.25478			228	11.02	36.09	12.66	23.54	0.55	0.54		-0.01
	88	12.44	31.57	13.98	21.58	0.63	0.65		0.02		4.45223			14	4.4	24.08	7.9	18.48	0.43	0.43		0		2.51592			50	13.98	91.55	16.64	39.05	0.39	0.43		0.04		5.29936			131	11.48	22.03	12.78	17.56	0.72	0.73		0.01
	278	11.6	42.92	14.16	25.65	0.52	0.55		0.03		4.50955			471	4.71	30.88	8.07	21.39	0.39	0.38		-0.01		2.57006			284	18.59	64.89	16.89	30.7	0.54	0.55		0.01		5.37898			149	11.37	36.72	12.78	23.05	0.56	0.55		-0.01
	374	13.85	30.84	14.18	22.02	0.67	0.64		-0.03		4.51592			127	4.24	23.6	8.1	18.54	0.42	0.44		0.02		2.57962			53	13.59	74.58	16.93	37.69	0.43	0.45		0.02		5.39172			35	10.97	33.29	12.85	21.98	0.57	0.58		0.01
	39	12.68	34.32	14.21	22.81	0.61	0.62		0.01		4.52548			416	4.57	35.27	8.1	22.82	0.36	0.35		-0.01		2.57962			233	19.14	55.44	17	28.2	0.59	0.6		0.01		5.41401			326	11.25	35.7	12.85	22.82	0.56	0.56		0
	35	13.37	35.99	14.39	23.54	0.61	0.61		0		4.5828			478	4.6	26.84	8.12	19.57	0.41	0.42		0.01		2.58599			40	16.66	62.73	17.11	29.85	0.52	0.57		0.05		5.44904			409	10.43	60.14	12.88	31.28	0.42	0.41		-0.01
	208	10.07	48.41	14.42	28.33	0.46	0.51		0.05		4.59236			414	4.68	24.14	8.13	18.61	0.44	0.44		0		2.58917			240	20.16	54	17.14	27.68	0.61	0.62		0.01		5.4586			437	10.54	42.93	12.94	24.97	0.5	0.52		0.02
	124	11.07	38.67	14.51	29.08	0.54	0.5		-0.04		4.62102			113	4.01	14.51	8.2	14.51	0.53	0.57		0.04		2.61146			16	20.87	69.05	17.2	31.55	0.55	0.55		0		5.47771			33	11.57	33.66	12.95	21.95	0.59	0.59		0
	330	13.48	23.76	14.53	19.25	0.75	0.76		0.01		4.62739			335	4.04	24.16	8.21	19.12	0.41	0.43		0.02		2.61465			160	16.72	68.84	17.21	33.32	0.49	0.52		0.03		5.48089			107	12.14	28.91	12.95	20.18	0.65	0.64		-0.01
	46	11.8	40.51	14.56	24.64	0.54	0.59		0.05		4.63694			417	4.79	38.04	8.22	23.69	0.35	0.35		0		2.61783			49	20.51	91.91	17.45	37.69	0.47	0.46		-0.01		5.55732			403	11.94	32.22	12.98	21.32	0.61	0.61		0
	298	14.05	35.3	14.82	22.95	0.63	0.65		0.02		4.71975			429	4.83	33.01	8.22	21.84	0.38	0.38		0		2.61783			102	20.34	76.98	17.46	33.2	0.51	0.53		0.02		5.56051			253	9.3	25.69	13.02	19.94	0.6	0.65		0.05
	299	13.81	34.59	14.91	22.91	0.63	0.65		0.02		4.74841			472	4.71	38.28	8.22	23.47	0.35	0.35		0		2.61783			232	21.79	67.55	17.67	32.08	0.57	0.55		-0.02		5.62739			314	11.64	40.43	13.02	24.39	0.54	0.53		-0.01
	425	13.69	52.2	14.92	27.9	0.51	0.53		0.02		4.75159			69	4.4	20.05	8.25	17.29	0.47	0.48		0.01		2.62739			301	21.11	61.63	17.68	30.27	0.59	0.58		-0.01		5.63057			159	10.66	40.46	13.06	26.03	0.51	0.5		-0.01
	322	12.66	24.09	14.97	19.74	0.72	0.76		0.04		4.76752			242	4.6	31.06	8.25	21.64	0.38	0.38		0		2.62739			93	22.46	66.79	17.81	31.02	0.58	0.57		-0.01		5.67197			158	11.41	37.06	13.1	23.13	0.55	0.57		0.02
	116	13.56	29.74	15.04	21.63	0.68	0.7		0.02		4.78981			31	3.8	20.64	8.28	17.73	0.43	0.47		0.04		2.63694			96	20.36	98.39	17.9	39.01	0.45	0.46		0.01		5.70064			72	11.89	24.62	13.21	18.56	0.7	0.71		0.01
	452	15.51	53.89	15.1	27.83	0.54	0.54		0		4.80892			302	4.3	25.51	8.28	19.31	0.41	0.43		0.02		2.63694			188	22.29	73.04	17.9	32.99	0.55	0.54		-0.01		5.70064			60	12.18	27.36	13.29	19.83	0.67	0.67		0
	317	15.13	32.27	15.13	21.85	0.68	0.69		0.01		4.81847			399	4.55	40.37	8.28	24.03	0.34	0.34		0		2.63694			21	21.45	54.8	18.13	28.43	0.63	0.64		0.01		5.77389			400	11.45	31.4	13.3	22.03	0.6	0.6		0
	518	15.95	70	15.16	33.02	0.48	0.46		-0.02		4.82803			441	4.76	33.06	8.28	21.79	0.38	0.38		0		2.63694			91	18.88	81.37	18.19	35.04	0.48	0.52		0.04		5.79299			442	10.81	22.57	13.34	18.75	0.69	0.71		0.02
	387	14.87	36.29	15.18	23.28	0.64	0.65		0.01		4.83439			440	4.83	42.39	8.29	25.88	0.34	0.32		-0.02		2.64013			51	17.25	101.07	18.4	40.89	0.41	0.45		0.04		5.85987			25	12.06	35.3	13.35	23.27	0.58	0.57		-0.01
	34	14.74	37.47	15.23	23.55	0.63	0.65		0.02		4.85032			281	4.01	39.59	8.38	25.02	0.32	0.33		0.01		2.66879			2	21.77	74.96	18.4	33.59	0.54	0.55		0.01		5.85987			189	12.55	36.19	13.38	22.85	0.59	0.59		0
	244	10.53	32.77	15.23	24.88	0.57	0.61		0.04		4.85032			365	4.37	23.41	8.38	18.52	0.43	0.45		0.02		2.66879			270	22.23	74.19	18.51	34.13	0.55	0.54		-0.01		5.8949			288	11.1	33.89	13.4	22.49	0.57	0.6		0.03
	55	14.05	26.85	15.28	21.23	0.72	0.72		0		4.86624			547	5.05	15.48	8.41	14.66	0.57	0.57		0		2.67834			175	23.63	77.98	18.54	33.59	0.55	0.55		0		5.90446			68	11.74	29.19	13.52	21	0.63	0.64		0.01
	72	15.32	48.42	15.41	27.42	0.56	0.56		0		4.90764			144	5.09	29.77	8.54	20.74	0.41	0.41		0		2.71975			177	21.91	68.63	18.55	34.62	0.57	0.54		-0.03		5.90764			10	13.01	35.94	13.6	22.64	0.6	0.6		0
	436	12.8	39.71	15.41	27.39	0.57	0.56		-0.01		4.90764			363	4.84	31.61	8.54	21.58	0.39	0.4		0.01		2.71975			307	22.68	81.55	19.08	36.19	0.53	0.53		0		6.07643			237	13.04	55.91	13.6	29.42	0.48	0.46		-0.02
	18	14.22	28.64	15.45	20.86	0.7	0.74		0.04		4.92038			321	5.07	38.49	8.6	24.2	0.36	0.36		0		2.73885			52	21.04	82.46	19.4	39.62	0.51	0.49		-0.02		6.17834			242	11.76	43.32	13.62	25.39	0.52	0.54		0.02
	286	14.01	42.18	15.58	25.46	0.58	0.61		0.03		4.96178			561	5.06	12.26	8.63	13.47	0.64	0.64		0		2.74841			173	27.44	85.24	19.6	35.83	0.57	0.55		-0.02		6.24204			279	12.62	22.49	13.65	17.88	0.75	0.76		0.01
	61	9.76	32.63	15.61	26.27	0.55	0.59		0.04		4.97134			398	4.91	33.89	8.65	23.28	0.38	0.37		-0.01		2.75478			69	26.91	60.68	19.64	29.26	0.67	0.67		0		6.25478			446	13.09	24.68	13.66	18.51	0.73	0.74		0.01
	145	14.68	32.71	15.62	22.69	0.67	0.69		0.02		4.97452			271	4.82	21.55	8.69	18.17	0.47	0.48		0.01		2.76752			79	27.24	80.57	19.67	34.19	0.58	0.58		0		6.26433			4	11.05	37.56	13.7	23.82	0.54	0.58		0.04
	464	16.82	35.49	15.91	23.23	0.69	0.68		-0.01		5.06688			352	5.18	28.58	8.69	20.05	0.43	0.43		0		2.76752			202	24.38	81.31	19.9	35.52	0.55	0.56		0.01		6.33758			71	11.76	28.48	13.72	20.4	0.64	0.67		0.03
	301	15.09	47.82	15.99	26.72	0.56	0.6		0.04		5.09236			421	4.63	20.69	8.69	17.36	0.47	0.5		0.03		2.76752			121	26.27	67.09	20.03	31.28	0.63	0.64		0.01		6.37898			336	11.82	38.9	13.72	23.78	0.55	0.58		0.03
	76	13.48	41.65	16	26.18	0.57	0.61		0.04		5.09554			168	4.73	26.97	8.78	19.88	0.42	0.44		0.02		2.79618			139	26.51	75.41	20.05	34.93	0.59	0.57		-0.02		6.38535			100	11.99	29.46	13.79	21.08	0.64	0.65		0.01
	191	13.25	47.75	16.02	28.08	0.53	0.57		0.04		5.10191			246	5.25	14.77	8.78	14.62	0.6	0.6		0		2.79618			281	25.14	91.63	20.19	38.93	0.52	0.52		0		6.42994			152	10.76	35.65	13.82	23.26	0.55	0.59		0.04
	367	17.75	62.51	16.13	30	0.53	0.54		0.01		5.13694			10	5.09	470.72	8.81	164.31	0.1	0.05		-0.05		2.80573			110	25.69	88.25	20.59	37.2	0.54	0.55		0.01		6.55732			283	12.63	36.92	13.91	23.24	0.58	0.6		0.02
	519	18.68	75.15	16.18	32.66	0.5	0.5		0		5.15287			455	5.32	36.65	8.81	23.98	0.38	0.37		-0.01		2.80573			279	23.56	74.96	20.75	34.7	0.56	0.6		0.04		6.60828			439	12.1	52.77	13.91	28.85	0.48	0.48		0
	99	15.66	48.01	16.27	27.28	0.57	0.6		0.03		5.18153			391	5.4	28.93	8.85	20.48	0.43	0.43		0		2.81847			203	30.52	86.65	20.91	35.33	0.59	0.59		0		6.65924			27	11.46	33.94	13.94	23.76	0.58	0.59		0.01
	113	18.3	63.4	16.27	31.98	0.54	0.51		-0.03		5.18153			108	4.33	31.22	8.86	21.96	0.37	0.4		0.03		2.82166			131	20.15	71.61	21.01	37.99	0.53	0.55		0.02		6.69108			156	12.45	34.05	13.94	22.29	0.6	0.63		0.03
	324	18.1	53.54	16.4	27.96	0.58	0.59		0.01		5.22293			528	5.64	24.79	8.95	18.85	0.48	0.47		-0.01		2.85032			324	28.45	43.26	21.23	26.53	0.81	0.8		-0.01		6.76115			258	13.1	46.49	13.98	26.14	0.53	0.53		0
	69	16.01	35.77	16.41	23.42	0.67	0.7		0.03		5.22611			126	5.8	28.41	8.98	20.08	0.45	0.45		0		2.85987			108	27.36	88.16	21.26	37.3	0.56	0.57		0.01		6.7707			448	13.15	43.61	13.98	25.01	0.55	0.56		0.01
	427	15.44	49.67	16.68	29.83	0.56	0.56		0		5.3121			410	5.54	33.11	9	21.76	0.41	0.41		0		2.86624			153	30.61	65.28	21.36	30.97	0.68	0.69		0.01		6.80255			70	11.79	37.11	14.02	23.67	0.56	0.59		0.03
	284	18.43	47.93	16.78	26.75	0.62	0.63		0.01		5.34395			361	5.53	32.52	9.03	21.52	0.41	0.42		0.01		2.8758			242	30.79	79.44	21.53	34.16	0.62	0.63		0.01		6.85669			76	13.32	34.67	14.03	22.32	0.62	0.63		0.01
	345	17.61	51.45	16.99	27.55	0.58	0.62		0.04		5.41083			237	5.13	25.79	9.1	20.55	0.45	0.44		-0.01		2.89809			221	24.74	101.77	21.58	42.34	0.49	0.51		0.02		6.87261			229	12.68	28.69	14.03	20.15	0.66	0.7		0.04
	258	19.26	37.58	17.04	23.59	0.72	0.72		0		5.42675			58	5.83	27.29	9.13	19.61	0.46	0.47		0.01		2.90764			212	30.37	81.11	21.73	35.49	0.61	0.61		0		6.92038			153	12.66	27.88	14.05	20.31	0.67	0.69		0.02
	248	14.6	45.36	17.19	27.6	0.57	0.62		0.05		5.47452			266	5.98	18.95	9.13	16.48	0.56	0.55		-0.01		2.90764			174	32.07	71.06	21.73	32.06	0.67	0.68		0.01		6.92038			65	12.72	51.72	14.09	27.75	0.5	0.51		0.01
	303	18.42	42.42	17.21	25.6	0.66	0.67		0.01		5.48089			422	5.28	34.3	9.13	22.58	0.39	0.4		0.01		2.90764			45	28.02	119.5	21.83	43.47	0.48	0.5		0.02		6.95223			88	12.9	43.06	14.12	25.03	0.55	0.56		0.01
	320	16.26	39.4	17.25	25.07	0.64	0.69		0.05		5.49363			556	5.7	24.28	9.22	18.92	0.48	0.49		0.01		2.93631			100	31.92	84.36	21.85	35.59	0.62	0.61		-0.01		6.9586			257	10.99	27.02	14.12	21.04	0.64	0.67		0.03
	428	18.94	61.9	17.25	31.97	0.55	0.54		-0.01		5.49363			492	5.76	36.8	9.25	23.35	0.4	0.4		0		2.94586			214	30.94	100.99	21.96	44.08	0.55	0.5		-0.05		6.99363			313	12.64	28.88	14.12	20.95	0.66	0.67		0.01
	440	16.77	59.41	17.34	31.85	0.53	0.54		0.01		5.52229			118	5.59	33.83	9.29	23.26	0.41	0.4		-0.01		2.9586			224	31.48	84.3	21.99	35.18	0.61	0.63		0.02		7.00318			357	10.71	37.82	14.12	24.2	0.53	0.58		0.05
	306	15.08	33.07	17.37	23.82	0.68	0.73		0.05		5.53185			61	5.31	24.09	9.34	19.7	0.47	0.47		0		2.97452			106	31.81	100.35	22.02	41.35	0.56	0.53		-0.03		7.01274			151	12.92	43.08	14.14	25.44	0.55	0.56		0.01
	129	15.55	66.14	17.4	33.05	0.48	0.53		0.05		5.5414			314	5	30.13	9.34	21.32	0.41	0.44		0.03		2.97452			128	23.6	90.28	22.14	39.09	0.51	0.57		0.06		7.05096			134	12.09	28.28	14.16	20.26	0.65	0.7		0.05
	418	18.68	63.38	17.41	32.46	0.54	0.54		0		5.54459			479	5.7	32.16	9.38	21.62	0.42	0.43		0.01		2.98726			74	24.72	92.57	22.25	37.87	0.52	0.59		0.07		7.08599			38	13.1	30.93	14.17	21.4	0.65	0.66		0.01
	7	15.46	40.58	17.46	26.4	0.62	0.66		0.04		5.56051			150	5.26	26.33	9.4	19.75	0.45	0.48		0.03		2.99363			200	29.85	81.77	22.42	36.03	0.6	0.62		0.02		7.14013			39	13.03	40.09	14.18	24.31	0.57	0.58		0.01
	94	15.28	36.98	17.51	27.55	0.64	0.64		0		5.57643			161	6.15	28.91	9.43	20.7	0.46	0.46		0		3.00318			294	30.06	74.31	22.59	33.97	0.64	0.67		0.03		7.19427			44	14.39	45.25	14.2	25.26	0.56	0.56		0
	200	18.37	55.55	17.63	29.14	0.58	0.6		0.02		5.61465			564	5.83	33.26	9.43	21.66	0.42	0.44		0.02		3.00318			6	34.53	74.98	22.6	33	0.68	0.68		0		7.19745			391	12.73	42.54	14.21	25.35	0.55	0.56		0.01
	165	20.56	49.22	17.73	27.12	0.65	0.65		0		5.6465			13	6.33	36.87	9.44	23.22	0.41	0.41		0		3.00637			302	27.71	73.37	22.81	36.28	0.61	0.63		0.02		7.26433			445	13.75	38.7	14.24	23.53	0.6	0.61		0.01
	30	17.42	54.9	17.84	30.23	0.56	0.59		0.03		5.68153			143	5.23	27.85	9.44	20.24	0.43	0.47		0.04		3.00637			65	35.77	95.75	22.9	37.63	0.61	0.61		0		7.29299			11	13.71	38.14	14.29	23.63	0.6	0.6		0
	5	20.28	47.67	17.86	26.46	0.65	0.67		0.02		5.6879			50	5.82	31.91	9.51	21.64	0.43	0.44		0.01		3.02866			287	37.16	79.04	23.15	33.29	0.69	0.7		0.01		7.37261			292	12.66	37.2	14.29	23.51	0.58	0.61		0.03
	66	14.33	46.03	17.87	34.05	0.56	0.52		-0.04		5.69108			395	6.5	23.63	9.51	18.16	0.52	0.52		0		3.02866			183	37.53	98.36	23.16	38	0.62	0.61		-0.01		7.3758			69	13.26	41.27	14.3	25.12	0.57	0.57		0
	67	21.65	42.16	17.88	25.12	0.72	0.71		-0.01		5.69427			33	6.32	44.15	9.6	26.88	0.38	0.36		-0.02		3.05732			72	34.78	82.3	23.62	35.19	0.65	0.67		0.02		7.52229			264	14.34	31.91	14.31	21.35	0.67	0.67		0
	25	20.75	43.27	17.97	25.52	0.69	0.7		0.01		5.72293			330	6.73	28.75	9.6	20.39	0.48	0.47		-0.01		3.05732			77	37.03	95.51	23.65	38.37	0.62	0.62		0		7.53185			207	13.41	35.51	14.42	22.95	0.61	0.63		0.02
	382	20.73	48.48	17.99	26.49	0.65	0.68		0.03		5.7293			431	5.71	28.12	9.6	20.45	0.45	0.47		0.02		3.05732			137	32.13	83.84	23.7	35.01	0.62	0.68		0.06		7.54777			408	13.43	37.58	14.42	24.05	0.6	0.6		0
	341	17.16	29.11	18.13	22.23	0.77	0.82		0.05		5.77389			532	6.76	20.88	9.69	17.07	0.57	0.57		0		3.08599			278	28.8	102	23.72	43.46	0.53	0.55		0.02		7.55414			340	13.93	28.3	14.43	20.18	0.7	0.71		0.01
	152	22.11	70.6	18.3	32.3	0.56	0.57		0.01		5.82803			320	6.09	28.63	9.78	20.73	0.46	0.47		0.01		3.11465			13	35.97	79.35	23.81	34.65	0.67	0.69		0.02		7.5828			427	13.73	48.23	14.52	27.01	0.53	0.54		0.01
	189	22.07	56.18	18.33	28.25	0.63	0.65		0.02		5.83758			220	5.13	33.4	9.82	22.84	0.39	0.43		0.04		3.12739			46	35.19	80.95	23.89	35.02	0.66	0.68		0.02		7.60828			311	14.7	42.53	14.54	25.23	0.59	0.58		-0.01
	315	23.23	52.64	18.34	27.5	0.66	0.67		0.01		5.84076			331	7.03	21.72	9.82	17.47	0.57	0.56		-0.01		3.12739			182	38.07	100.95	23.98	39.35	0.61	0.61		0		7.63694			236	13.72	42.57	14.56	25.87	0.57	0.56		-0.01
	80	17.77	38.78	18.36	25.28	0.68	0.73		0.05		5.84713			367	6.91	35.43	9.84	22.95	0.44	0.43		-0.01		3.13376			193	25.82	96.35	24.03	41.18	0.52	0.58		0.06		7.65287			344	13.71	25.54	14.57	19.78	0.73	0.74		0.01
	356	22.58	77.61	18.41	34.65	0.54	0.53		-0.01		5.86306			301	6.46	31	9.91	21.13	0.46	0.47		0.01		3.15605			236	40.45	109.25	24.41	39.96	0.61	0.61		0		7.77389			47	13.67	34.92	14.6	22.51	0.63	0.65		0.02
	92	23.4	93.44	18.6	37.38	0.5	0.5		0		5.92357			448	6.92	35.24	9.91	22.6	0.44	0.44		0		3.15605			165	39.74	107.67	24.61	39.61	0.61	0.62		0.01		7.83758			59	10.1	29.68	14.6	23.29	0.58	0.63		0.05
	393	21.28	70.45	18.77	32.61	0.55	0.58		0.03		5.97771			217	6.57	25.36	9.95	19.21	0.51	0.52		0.01		3.16879			149	42.27	78.78	25.22	33.27	0.73	0.76		0.03		8.03185			275	13.07	33.7	14.65	22.68	0.62	0.65		0.03
	439	22.74	69.85	19.27	32.21	0.57	0.6		0.03		6.13694			453	6.92	43.63	9.95	25.55	0.4	0.39		-0.01		3.16879			219	42.01	91.88	25.25	37.61	0.68	0.67		-0.01		8.0414			416	12.22	36.52	14.73	24.02	0.58	0.61		0.03
	257	16.58	58.94	19.39	34.91	0.53	0.56		0.03		6.17516			234	7.07	24.64	9.99	18.84	0.54	0.53		-0.01		3.18153			39	42.56	106.88	25.36	40.94	0.63	0.62		-0.01		8.07643			345	13.69	32.39	14.74	22.28	0.65	0.66		0.01
	203	24.5	62.88	19.45	30.18	0.62	0.64		0.02		6.19427			104	6.91	40.31	10	27.45	0.41	0.36		-0.05		3.18471			125	43.63	114.45	25.38	40.68	0.62	0.62		0		8.0828			410	15.31	39.68	14.74	24.89	0.62	0.59		-0.03
	419	23.43	37.34	19.54	24.36	0.79	0.8		0.01		6.22293			427	7.04	29.67	10.04	21.1	0.49	0.48		-0.01		3.19745			191	43.37	120.23	25.66	43.38	0.6	0.59		-0.01		8.17197			202	15.62	38.91	14.76	23.15	0.63	0.64		0.01
	179	26.31	41.2	19.59	24.09	0.8	0.81		0.01		6.23885			465	6.52	33.13	10.06	22.39	0.44	0.45		0.01		3.20382			26	29.81	98.81	25.67	41.75	0.55	0.61		0.06		8.17516			91	15.5	46.04	14.78	25.59	0.58	0.58		0
	420	25.13	84.71	20.05	35.88	0.54	0.56		0.02		6.38535			430	7.1	36.03	10.09	23.09	0.44	0.44		0		3.21338			7	38.95	82.44	25.7	35.16	0.69	0.73		0.04		8.18471			430	13.58	42.99	14.81	25.98	0.56	0.57		0.01
	130	26.8	77.29	20.14	33.93	0.59	0.59		0		6.41401			357	6.81	33.63	10.12	22.44	0.45	0.45		0		3.22293			133	34.85	118.27	26.05	53.56	0.54	0.49		-0.05		8.29618			444	14.92	47.01	14.87	25.89	0.56	0.57		0.01
	163	26.8	77.29	20.14	33.93	0.59	0.59		0		6.41401			337	7.14	17.25	10.13	15.61	0.64	0.65		0.01		3.22611			123	44.88	101.31	26.56	39.71	0.67	0.67		0		8.4586			187	14.41	53.52	14.89	29.51	0.52	0.5		-0.02
	266	26.43	59.98	20.27	29.63	0.66	0.68		0.02		6.45541			227	7.42	56.72	10.18	28.69	0.36	0.35		-0.01		3.24204			1	44.87	102.97	26.7	39.37	0.66	0.68		0.02		8.50318			66	13.95	43.28	14.91	25.31	0.57	0.59		0.02
	363	23.96	72.65	20.38	33.68	0.57	0.61		0.04		6.49045			5	7.16	29.71	10.21	20.93	0.49	0.49		0		3.25159			234	46.77	101.08	27.45	39.37	0.68	0.7		0.02		8.74204			404	14.29	37.32	14.92	23.64	0.62	0.63		0.01
	104	20.28	78.67	20.4	40.41	0.51	0.5		-0.01		6.49682			148	6.84	30.86	10.21	21.35	0.47	0.48		0.01		3.25159			23	44.89	108.34	27.63	42.06	0.64	0.66		0.02		8.79936			164	15.73	40.56	14.96	24.47	0.62	0.61		-0.01
	194	24.81	59.47	20.44	30.41	0.65	0.67		0.02		6.50955			538	7.39	34.1	10.21	22.59	0.47	0.45		-0.02		3.25159			298	34.39	105.32	27.69	44.95	0.57	0.62		0.05		8.81847			426	14.58	33.69	15	22.05	0.66	0.68		0.02
	307	24.58	42.89	20.47	28.39	0.76	0.72		-0.04		6.51911			469	6.33	28.22	10.23	20.74	0.47	0.49		0.02		3.25796			143	48.29	94.88	27.77	38.45	0.71	0.72		0.01		8.84395			101	15.72	47.98	15.04	26.39	0.57	0.57		0
	234	27.14	74.86	20.53	33.4	0.6	0.61		0.01		6.53822			72	7.19	18.21	10.26	16.16	0.63	0.63		0		3.26752			90	48.11	125.21	27.98	45.87	0.62	0.61		-0.01		8.91083			360	14.53	47.61	15.06	26.88	0.55	0.56		0.01
	442	22.72	64.32	20.53	32.44	0.59	0.63		0.04		6.53822			216	7.42	38.14	10.28	23.52	0.44	0.44		0		3.27389			163	55.41	83.32	28.03	34.12	0.82	0.82		0		8.92675			352	16.3	34.52	15.19	22.01	0.69	0.69		0
	87	25.89	62.18	20.62	30.41	0.65	0.68		0.03		6.56688			418	7.21	51.74	10.3	28.77	0.37	0.36		-0.01		3.28025			71	50.83	81.22	28.3	34.83	0.79	0.81		0.02		9.01274			401	13.94	56.52	15.25	32.35	0.5	0.47		-0.03
	381	29.15	72.76	20.67	32.28	0.63	0.64		0.01		6.5828			497	7.28	36.81	10.3	22.99	0.44	0.45		0.01		3.28025			198	41.77	119.75	28.35	45.55	0.59	0.62		0.03		9.02866			111	14.94	39	15.26	24.05	0.62	0.63		0.01
	70	27.96	74.66	20.9	33.43	0.61	0.63		0.02		6.65605			77	7.34	20.01	10.31	17.01	0.61	0.61		0		3.28344			187	57.74	112.47	28.5	43.48	0.72	0.66		-0.06		9.07643			51	16.59	53.55	15.28	27.71	0.56	0.55		-0.01
	332	25.31	93.9	20.93	39.33	0.52	0.53		0.01		6.66561			370	6.67	14.42	10.34	14.43	0.68	0.72		0.04		3.29299			209	37.39	110.9	28.66	44.02	0.58	0.65		0.07		9.12739			14	15.68	35.13	15.32	22.42	0.67	0.68		0.01
	380	28.18	69.33	20.98	31.87	0.64	0.66		0.02		6.68153			454	7.28	30.81	10.38	20.88	0.49	0.5		0.01		3.30573			8	44.15	114.88	28.71	43.73	0.62	0.66		0.04		9.14331			206	15.52	39.33	15.32	23.89	0.63	0.64		0.01
	207	28.3	69.73	21.18	32.72	0.64	0.65		0.01		6.74522			278	7.26	34.61	10.39	22.98	0.46	0.45		-0.01		3.30892			25	48.24	122.04	28.73	44.22	0.63	0.65		0.02		9.14968			28	16.15	32.96	15.35	21.94	0.7	0.7		0
	85	26.97	67.84	21.29	32.72	0.63	0.65		0.02		6.78025			129	6.95	28.11	10.43	20.17	0.5	0.52		0.02		3.32166			147	57.37	115.58	28.77	42.12	0.7	0.68		-0.02		9.16242			332	15.49	39.22	15.38	23.83	0.63	0.65		0.02
	404	30.52	78.95	21.31	33.54	0.62	0.64		0.02		6.78662			584	7.03	32.22	10.44	21.79	0.47	0.48		0.01		3.32484			86	57.43	126.64	29.23	45.65	0.67	0.64		-0.03		9.30892			48	16.03	57.18	15.48	28.83	0.53	0.54		0.01
	54	17.52	79.17	21.81	48.54	0.47	0.45		-0.02		6.94586			324	6.85	38.82	10.47	24.42	0.42	0.43		0.01		3.33439			130	51.11	83.34	29.55	37.52	0.78	0.79		0.01		9.41083			407	14.82	49.57	15.52	27.38	0.55	0.57		0.02
	79	31.58	69.2	21.81	31.77	0.68	0.69		0.01		6.94586			317	7.66	34.35	10.5	22.45	0.47	0.47		0		3.34395			186	57	111.48	29.56	39.74	0.72	0.74		0.02		9.41401			372	14.91	51.18	15.57	28.59	0.54	0.54		0
	485	28.76	79.44	21.83	36.66	0.6	0.6		0		6.95223			582	7.53	42.11	10.5	24.73	0.42	0.42		0		3.34395			66	54.12	100.35	29.63	39.77	0.73	0.74		0.01		9.43631			412	17.45	51.78	15.58	27.72	0.58	0.56		-0.02
	369	30.94	78.77	21.9	34.26	0.63	0.64		0.01		6.97452			385	7.53	26.51	10.53	20.51	0.53	0.51		-0.02		3.3535			263	62.77	94.34	30.16	36.83	0.82	0.82		0		9.6051			245	15.78	31.71	15.72	22.37	0.71	0.7		-0.01
	4	28.01	52.08	22.06	29.11	0.73	0.76		0.03		7.02548			566	7.39	34.06	10.53	21.88	0.47	0.48		0.01		3.3535			156	65.36	152.18	31.58	48.26	0.66	0.65		-0.01		10.0573			316	17.07	43.73	15.73	24.97	0.62	0.63		0.01
	504	30.66	111.99	22.13	42.25	0.52	0.52		0		7.04777			341	6.21	26.95	10.56	20.69	0.48	0.51		0.03		3.36306			184	68.14	102.41	32.03	39.23	0.82	0.82		0		10.2006			130	16.25	34.39	15.74	22.43	0.69	0.7		0.01
	41	28.52	60.77	22.14	30.76	0.69	0.72		0.03		7.05096			443	7.56	31.11	10.57	21.14	0.49	0.5		0.01		3.36624			171	65.09	114.79	32.05	41.72	0.75	0.77		0.02		10.207			103	16.94	43.25	15.84	25.23	0.63	0.63		0
	449	33.83	87.69	22.2	34.98	0.62	0.63		0.01		7.07006			356	7.6	36.28	10.6	22.47	0.46	0.47		0.01		3.3758			3	64.57	140.12	32.85	49.28	0.68	0.67		-0.01		10.4618			87	15.69	48.41	15.86	26.79	0.57	0.59		0.02
	287	28.66	67.18	22.67	32.63	0.65	0.69		0.04		7.21975			105	6.68	25.68	10.69	19.64	0.51	0.54		0.03		3.40446			119	71.16	129.97	33.09	44.74	0.74	0.74		0		10.5382			109	17.51	52.68	15.87	27.57	0.58	0.58		0
	401	31.82	72.58	22.81	33.49	0.66	0.68		0.02		7.26433			283	8.12	43.9	10.7	25.24	0.43	0.42		-0.01		3.40764			59	96.13	150.83	37.37	46.77	0.8	0.8		0		11.9013			244	13.39	40.18	15.93	25.53	0.58	0.62		0.04
	121	32.48	76.97	22.83	34.15	0.65	0.67		0.02		7.2707			343	7.44	32.89	10.7	23.04	0.48	0.46		-0.02		3.40764			305	84.47	168.99	38.09	56.18	0.71	0.68		-0.03		12.1306			310	17.76	46.88	15.94	25.74	0.62	0.62		0
	288	34.73	78.43	23.05	34.07	0.67	0.68		0.01		7.34076			412	7.03	28.98	10.7	20.74	0.49	0.52		0.03		3.40764			136	106.77	212.07	42.06	60.16	0.71	0.7		-0.01		13.3949			23	16.06	38.3	16	23.69	0.65	0.68		0.03
	311	32.97	64.19	23.05	31.86	0.72	0.72		0		7.34076			553	8.23	32.04	10.7	21.27	0.51	0.5		-0.01		3.40764			88	98.06	219.01	43.27	62.42	0.67	0.69		0.02		13.7803			341	17.04	37.04	16.04	23.29	0.68	0.69		0.01
	507	34.79	99.78	23.07	38.02	0.59	0.61		0.02		7.34713			393	7.33	32.16	10.71	22.02	0.48	0.49		0.01		3.41083			129	114.81	209.08	45.11	59.35	0.74	0.76		0.02		14.3662			201	16.94	50.36	16.23	27.25	0.58	0.6		0.02
	211	35.71	69.81	23.17	32.23	0.72	0.72		0		7.37898			48	7.73	32.49	10.72	22.07	0.49	0.49		0		3.41401			140	118.73	239.63	45.83	66.82	0.7	0.69		-0.01		14.5955			298	18.8	49.57	16.23	26.73	0.62	0.61		-0.01
	302	33.08	77.75	23.29	35.9	0.65	0.65		0		7.4172			468	8.35	51.51	10.75	27.1	0.4	0.4		0		3.42357			196	113.43	214.01	55.08	67.69	0.73	0.81		0.08		17.5414			3	16.29	28.87	16.27	21.09	0.75	0.77		0.02
	512	38.76	97.99	23.33	40.21	0.63	0.58		-0.05		7.42994			186	7.41	26.66	10.82	20.89	0.53	0.52		-0.01		3.44586																291	14.64	50.26	16.27	28.41	0.54	0.57		0.03
	178	33.52	78.58	23.45	34.08	0.65	0.69		0.04		7.46815			409	7.53	34.42	10.85	22.59	0.47	0.48		0.01		3.45541		CMT1A sh1	Fiber Label	Inner Area	Total Area	Inner Perimeter	Outer Perimeter	Area based G Ratio	Perimeter Based G ratio		Difference between area and perimeter G ratio		Axon diameter (µm)			123	14.63	51.85	16.28	29.92	0.53	0.54		0.01
	74	39.08	95	23.62	37	0.64	0.64		0		7.52229			379	8.17	38.68	10.91	24.41	0.46	0.45		-0.01		3.47452		Rat number 57	456	0.8	3.99	3.34	7.34	0.45	0.46		0.01		1.06369			415	18.89	50.57	16.31	26.63	0.61	0.61		0
	265	33.64	69.54	23.72	33.09	0.7	0.72		0.02		7.55414			318	7.19	32.51	10.93	22.37	0.47	0.49		0.02		3.48089			348	0.93	9.74	3.47	11.72	0.31	0.3		-0.01		1.1051			212	17.68	43.92	16.32	25.13	0.63	0.65		0.02
	523	36.01	110.03	23.72	40.46	0.57	0.59		0.02		7.55414			124	8.22	25.49	11	18.91	0.57	0.58		0.01		3.50318			1	1.2	8.88	4.09	11.57	0.37	0.35		-0.02		1.30255			387	15.13	41.77	16.33	25.24	0.6	0.65		0.05
	65	26.86	62.09	23.77	33.59	0.66	0.71		0.05		7.57006			256	8.54	30.24	11	20.95	0.53	0.53		0		3.50318			444	1.91	11.53	5.16	12.67	0.41	0.41		0		1.64331			84	16.63	27.53	16.34	20.56	0.78	0.79		0.01
	343	36.25	99.09	23.86	37.96	0.6	0.63		0.03		7.59873			378	8.54	29.94	11	20.31	0.53	0.54		0.01		3.50318			186	2.04	15.42	5.38	15	0.36	0.36		0		1.71338			347	18.42	48.1	16.35	26.36	0.62	0.62		0
	325	36.8	89.09	23.89	36.67	0.64	0.65		0.01		7.60828			358	8.19	42.07	11.01	24.81	0.44	0.44		0		3.50637			337	1.85	12.33	5.69	13.69	0.39	0.42		0.03		1.8121			132	17.82	39.7	16.45	24.05	0.67	0.68		0.01
	342	33.09	81.49	24.02	35.53	0.64	0.68		0.04		7.64968			226	7.48	34.8	11.09	22.59	0.46	0.49		0.03		3.53185			301	2.4	8.28	5.75	10.84	0.54	0.53		-0.01		1.83121			324	19.38	42.37	16.46	25.22	0.68	0.65		-0.03
	269	38.74	95.09	24.11	37.96	0.64	0.63		-0.01		7.67834			451	6.76	36.34	11.09	23.26	0.43	0.48		0.05		3.53185			327	2.32	5.54	5.75	8.76	0.65	0.66		0.01		1.83121			108	17.46	53.29	16.5	28.04	0.57	0.59		0.02
	508	39.92	96.17	24.31	37.36	0.64	0.65		0.01		7.74204			288	8.22	35.28	11.1	22.64	0.48	0.49		0.01		3.53503			78	2.54	11.64	6.04	12.86	0.47	0.47		0		1.92357			402	17.8	51.39	16.51	27.71	0.59	0.6		0.01
	510	40.03	101.69	24.6	38.79	0.63	0.63		0		7.83439			386	8.07	34.61	11.1	22.51	0.48	0.49		0.01		3.53503			403	2.63	9.2	6.31	11.41	0.53	0.55		0.02		2.00955			423	18.89	41.13	16.52	24.03	0.68	0.69		0.01
	402	38.61	93.68	24.66	37.85	0.64	0.65		0.01		7.8535			428	9.05	34.58	11.13	22.01	0.51	0.51		0		3.54459			58	2.73	9.84	6.35	11.94	0.53	0.53		0		2.02229			139	12.78	71.83	16.62	39.19	0.42	0.42		0
	186	41.87	87.02	24.81	35.38	0.69	0.7		0.01		7.90127			218	8.65	23.01	11.19	18.2	0.61	0.61		0		3.56369			203	2.65	18.74	6.35	16.78	0.38	0.38		0		2.02229			168	17.41	58.16	16.64	29.88	0.55	0.56		0.01
	483	31.62	86.54	24.93	39.39	0.6	0.63		0.03		7.93949			476	7.93	38.05	11.23	24.23	0.46	0.46		0		3.57643			88	2.89	17.48	6.62	15.7	0.41	0.42		0.01		2.10828			208	16.61	47.2	16.65	26.48	0.59	0.63		0.04
	308	37.33	79.9	25.02	35.54	0.68	0.7		0.02		7.96815			230	9.29	35.55	11.29	22.64	0.51	0.5		-0.01		3.59554			170	3.29	20.67	6.97	17.73	0.4	0.39		-0.01		2.21975			15	18.85	47.66	16.67	26.11	0.63	0.64		0.01
	337	36.41	91.26	25.13	37.99	0.63	0.66		0.03		8.00318			99	7.41	31.7	11.32	22.16	0.48	0.51		0.03		3.6051			347	3.42	25.82	7.1	20.92	0.36	0.34		-0.02		2.26115			232	18.83	64.31	16.79	30.43	0.54	0.55		0.01
	344	39.72	86.07	25.41	36.07	0.68	0.7		0.02		8.09236			396	9	29.71	11.37	20.59	0.55	0.55		0		3.62102			312	3.64	8.7	7.12	11.15	0.65	0.64		-0.01		2.26752			318	18.86	45.63	16.82	26.04	0.64	0.65		0.01
	432	40.04	93.48	25.48	37.39	0.65	0.68		0.03		8.11465			62	9.15	48.21	11.41	28.9	0.44	0.39		-0.05		3.63376			241	5.2	16.15	8.54	15.04	0.57	0.57		0		2.71975			49	19.01	53.54	16.87	27.64	0.6	0.61		0.01
	133	42.19	86.53	25.76	36.72	0.7	0.7		0		8.20382			348	9.16	44.94	11.41	26.23	0.45	0.44		-0.01		3.63376			59	5.2	26.31	8.59	19.47	0.44	0.44		0		2.73567			315	16.52	45.69	16.89	27.76	0.6	0.61		0.01
	462	44.08	113.39	25.81	41.67	0.62	0.62		0		8.21975			251	7.93	25.11	11.48	20.45	0.56	0.56		0		3.65605			79	5.22	26.51	8.68	19.6	0.44	0.44		0		2.76433			13	16.93	36.75	16.94	23.86	0.68	0.71		0.03
	247	39.12	83.5	25.85	36.38	0.68	0.71		0.03		8.23248			413	7.66	24.68	11.55	19.34	0.56	0.6		0.04		3.67834			351	4.03	27.07	8.71	20.68	0.39	0.42		0.03		2.77389			371	19.38	52.64	16.94	27.33	0.61	0.62		0.01
	430	47.01	101	26.08	38.28	0.68	0.68		0		8.30573			219	8.72	36.89	11.7	23.9	0.49	0.49		0		3.72611			251	5.01	20.21	8.72	17.25	0.5	0.51		0.01		2.77707			210	19.32	47.31	16.99	26.29	0.64	0.65		0.01
	158	42.76	61.02	26.17	30.99	0.84	0.84		0		8.33439			196	9.47	51.27	11.78	27.86	0.43	0.42		-0.01		3.75159			406	5.53	16.23	8.94	15.22	0.58	0.59		0.01		2.84713			299	19.2	48.29	17.01	26.61	0.63	0.64		0.01
	230	40.75	94.05	26.28	38.03	0.66	0.69		0.03		8.36943			43	9.28	34.5	11.81	22.32	0.52	0.53		0.01		3.76115			139	5.32	22.22	8.96	18.06	0.49	0.5		0.01		2.8535			329	18.42	35.32	17.01	22.89	0.72	0.74		0.02
	275	46.52	105.6	26.36	39.52	0.66	0.67		0.01		8.3949			327	9.06	21.65	11.82	17.74	0.65	0.67		0.02		3.76433			414	5.84	30.31	8.96	21.15	0.44	0.42		-0.02		2.8535			370	18.31	36.58	17.08	23.49	0.71	0.73		0.02
	169	50.35	89.26	27.03	35.99	0.75	0.75		0		8.60828			20	9.38	33.09	11.84	21.94	0.53	0.54		0.01		3.7707			280	5.48	26.57	9	19.61	0.45	0.46		0.01		2.86624			361	20.32	58.93	17.14	28.96	0.59	0.59		0
	166	49.04	112.17	27.07	40.32	0.66	0.67		0.01		8.62102			577	9.73	39.19	11.85	23.55	0.5	0.5		0		3.77389			277	5.74	23.17	9.03	18.6	0.5	0.49		-0.01		2.8758			386	17.74	51.98	17.19	29.17	0.58	0.59		0.01
	155	48.57	84.78	27.25	35.39	0.76	0.77		0.01		8.67834			85	8.09	27.83	11.86	20.86	0.54	0.57		0.03		3.77707			439	5.17	22.29	9.07	18.36	0.48	0.49		0.01		2.88854			121	17.74	44.85	17.2	26.63	0.63	0.65		0.02
	156	46.68	110.63	27.27	41.69	0.65	0.65		0		8.68471			382	9.55	34.7	11.9	22.47	0.52	0.53		0.01		3.78981			400	5.45	25.41	9.25	19.39	0.46	0.48		0.02		2.94586			309	18.94	57.8	17.28	29.22	0.57	0.59		0.02
	107	43.17	118.07	27.28	42.38	0.6	0.64		0.04		8.6879			526	8.86	50.05	11.9	27.81	0.42	0.43		0.01		3.78981			350	5.76	33.48	9.61	22.35	0.41	0.43		0.02		3.06051			104	20.16	57.74	17.34	28.9	0.59	0.6		0.01
	390	49.23	91.72	27.37	36.64	0.73	0.75		0.02		8.71656			223	8.35	32.6	11.98	21.7	0.51	0.55		0.04		3.81529			112	5.63	27.83	9.66	21.06	0.45	0.46		0.01		3.07643			113	15.97	35.28	17.36	23.96	0.67	0.72		0.05
	51	51.98	113.68	27.51	40.55	0.68	0.68		0		8.76115			503	9.92	45.25	11.98	25.22	0.47	0.48		0.01		3.81529			183	6.53	35.54	9.72	23.11	0.43	0.42		-0.01		3.09554			226	18.83	72.45	17.4	33.28	0.51	0.52		0.01
	360	44.95	104.99	27.73	39.83	0.65	0.7		0.05		8.83121			323	8.85	37.68	12.01	23.39	0.48	0.51		0.03		3.82484			264	6.59	18.78	9.72	17.99	0.59	0.54		-0.05		3.09554			191	17.23	38.25	17.42	24.84	0.67	0.7		0.03
	183	46.52	82.05	28.05	35.65	0.75	0.79		0.04		8.93312			550	9.81	33.54	12.01	22.78	0.54	0.53		-0.01		3.82484			141	6.36	26.29	9.73	19.73	0.49	0.49		0		3.09873			135	16.69	46.59	17.43	27.4	0.6	0.64		0.04
	392	53.18	107.22	28.15	39.96	0.7	0.7		0		8.96497			435	9.6	39.94	12.04	24.23	0.49	0.5		0.01		3.83439			199	6.49	34	9.81	22.06	0.44	0.44		0		3.1242			42	20.97	37.29	17.45	23.07	0.75	0.76		0.01
	526	50.45	122.14	28.22	42.47	0.64	0.66		0.02		8.98726			392	9.76	37.46	12.12	23.3	0.51	0.52		0.01		3.85987			268	6.67	19.19	9.82	16.38	0.59	0.6		0.01		3.12739			399	19.26	41.48	17.47	25.62	0.68	0.68		0
	289	51.11	113.66	28.31	42.23	0.67	0.67		0		9.01592			434	10.01	36.08	12.12	22.8	0.53	0.53		0		3.85987			140	6.85	38.27	10.06	23.68	0.42	0.43		0.01		3.20382			29	20.74	49.36	17.61	27.05	0.65	0.65		0
	455	49.4	96.93	28.67	39	0.71	0.74		0.03		9.13057			523	9.38	38.45	12.16	23.56	0.49	0.52		0.03		3.87261			353	7.38	34.55	10.38	22.19	0.46	0.47		0.01		3.30573			241	17.96	50.13	17.67	29.76	0.6	0.59		-0.01
	147	53.93	100.22	28.71	39.04	0.73	0.74		0.01		9.14331			376	9.95	35.92	12.2	23.21	0.53	0.53		0		3.88535			206	5.92	28.12	10.52	21.64	0.46	0.49		0.03		3.35032			456	21.63	54.43	17.78	27.76	0.63	0.64		0.01
	1	53.77	99.75	29.07	39.26	0.73	0.74		0.01		9.25796			59	9.66	62.67	12.22	31.75	0.39	0.38		-0.01		3.89172			452	7.67	29.72	10.53	20.83	0.51	0.51		0		3.3535			282	21.76	43.95	17.85	25.33	0.7	0.7		0
	467	58.01	147.8	29.17	46.46	0.63	0.63		0		9.28981			309	8.09	32.98	12.22	22.72	0.5	0.54		0.04		3.89172			25	7.33	26.64	10.63	20.22	0.52	0.53		0.01		3.38535			83	21.48	48.36	17.89	26.53	0.67	0.67		0
	122	51.29	115.07	29.18	43.09	0.67	0.68		0.01		9.29299			355	9.97	40.89	12.28	24.64	0.49	0.5		0.01		3.91083			40	8.23	24.77	11.01	18.92	0.58	0.58		0		3.50637			98	17.41	59.3	17.89	31.42	0.54	0.57		0.03
	290	56.12	118.54	29.3	41.62	0.69	0.7		0.01		9.33121			563	10.27	40.56	12.37	24.04	0.5	0.51		0.01		3.93949			402	7.88	19.74	11.01	16.95	0.63	0.65		0.02		3.50637			280	19.97	38.71	17.91	24.26	0.72	0.74		0.02
	515	49.82	103.81	29.46	40.3	0.69	0.73		0.04		9.38217			411	10.09	44.32	12.38	25.3	0.48	0.49		0.01		3.94268			106	7.61	25.42	11.15	19.66	0.55	0.57		0.02		3.55096			162	20	53.71	17.94	28.69	0.61	0.63		0.02
	472	53.39	123.11	29.65	43.01	0.66	0.69		0.03		9.44268			408	8.98	45.08	12.41	25.32	0.45	0.49		0.04		3.95223			196	8.85	35.94	11.15	23.01	0.5	0.48		-0.02		3.55096			286	18.4	68.29	17.95	32.83	0.52	0.55		0.03
	506	54.63	119.95	29.68	42.79	0.67	0.69		0.02		9.45223			464	8.74	42.53	12.41	26.37	0.45	0.47		0.02		3.95223			454	8.4	40.63	11.16	24.45	0.45	0.46		0.01		3.55414			247	21.62	47.89	17.99	26.7	0.67	0.67		0
	348	54.9	117.55	29.82	42.18	0.68	0.71		0.03		9.49682			101	11.11	70.17	12.47	32.71	0.4	0.38		-0.02		3.97134			376	9.06	25.68	11.31	18.94	0.59	0.6		0.01		3.60191			80	20.73	29.71	18.04	21.36	0.84	0.84		0
	274	57.69	112.58	29.87	41.31	0.72	0.72		0		9.51274			198	10.67	28.04	12.47	20.08	0.62	0.62		0		3.97134			442	9.38	30.38	11.6	20.93	0.56	0.55		-0.01		3.69427			190	21.71	38.79	18.04	23.64	0.75	0.76		0.01
	509	49.25	104.1	29.88	40.74	0.69	0.73		0.04		9.51592			90	10.77	34.92	12.5	22.41	0.56	0.56		0		3.98089			115	8.97	24.13	11.71	18.68	0.61	0.63		0.02		3.7293			394	21.32	69.26	18.14	32.83	0.55	0.55		0
	171	56.86	112.18	29.96	41.19	0.71	0.73		0.02		9.5414			202	10.29	41.9	12.54	24.61	0.5	0.51		0.01		3.99363			405	8.92	23.51	11.87	19.08	0.62	0.62		0		3.78025			267	22.05	46.75	18.21	26.09	0.69	0.7		0.01
	273	51.23	119.91	29.97	43.51	0.65	0.69		0.04		9.54459			21	9.7	45.75	12.55	29.65	0.46	0.42		-0.04		3.99682			175	10.03	42.6	11.88	24.65	0.49	0.48		-0.01		3.78344			308	22.39	56.04	18.32	28.62	0.63	0.64		0.01
	458	56.83	84.6	29.99	35.87	0.82	0.84		0.02		9.55096			244	11.04	44.38	12.6	25.37	0.5	0.5		0		4.01274			382	9.73	30.12	12.15	20.81	0.57	0.58		0.01		3.86943			365	22.72	58.92	18.34	29.49	0.62	0.62		0
	106	55.71	143.52	30.25	52.31	0.62	0.58		-0.04		9.63376			49	9.93	32.08	12.64	21.79	0.56	0.58		0.02		4.02548			476	10.27	37.04	12.15	23.42	0.53	0.52		-0.01		3.86943			211	20.13	41.21	18.44	25.49	0.7	0.72		0.02
	361	59.02	114.44	30.3	41.43	0.72	0.73		0.01		9.64968			132	11	44	12.64	25.48	0.5	0.5		0		4.02548			124	8.09	23.78	12.22	19.57	0.58	0.62		0.04		3.89172			337	18.03	63.66	18.44	31.63	0.53	0.58		0.05
	335	56.98	127.22	30.39	43.65	0.67	0.7		0.03		9.67834			504	10.25	28.46	12.69	20.17	0.6	0.63		0.03		4.0414			50	10.04	42.58	12.26	24.72	0.49	0.5		0.01		3.90446			5	21.47	49.62	18.46	27.46	0.66	0.67		0.01
	172	64.77	119.69	30.45	41.22	0.74	0.74		0		9.69745			483	9.38	37.72	12.75	23.98	0.5	0.53		0.03		4.06051			410	8.76	25.53	12.32	20.38	0.59	0.6		0.01		3.92357			451	22.71	52.8	18.57	27.74	0.66	0.67		0.01
	477	49.62	117.76	30.46	49.42	0.65	0.62		-0.03		9.70064			583	10.64	40.54	12.75	24.12	0.51	0.53		0.02		4.06051			217	9.85	48.06	12.44	27.88	0.45	0.45		0		3.96178			362	23.87	63.9	18.6	30.57	0.61	0.61		0
	123	60.15	99.2	30.77	39.17	0.78	0.79		0.01		9.79936			415	10.56	34.13	12.78	23.12	0.56	0.55		-0.01		4.07006			425	10.62	29.19	12.45	20.62	0.6	0.6		0		3.96497			225	24.32	68.14	18.66	31.36	0.6	0.6		0
	457	64.83	106.96	30.79	39.5	0.78	0.78		0		9.80573			405	11.22	28.81	12.85	20.44	0.62	0.63		0.01		4.09236			234	10.54	30.33	12.46	20.93	0.59	0.6		0.01		3.96815			7	23.93	54.66	18.74	27.94	0.66	0.67		0.01
	470	60.61	123.43	30.83	42.62	0.7	0.72		0.02		9.81847			537	11.04	34.99	12.9	22.22	0.56	0.58		0.02		4.10828			95	11	41.09	12.5	24.26	0.52	0.52		0		3.98089			305	23.41	64.35	18.75	31.32	0.6	0.6		0
	103	59.77	122.26	31.31	43.81	0.7	0.71		0.01		9.97134			580	11.25	43.32	12.94	25.05	0.51	0.52		0.01		4.12102			160	10.73	41.33	12.56	24.64	0.51	0.51		0		4			254	22.77	50.4	18.97	27.28	0.67	0.7		0.03
	312	60.68	119.62	31.32	42.71	0.71	0.73		0.02		9.97452			374	11.87	39.43	12.98	23.79	0.55	0.55		0		4.13376			220	10.7	45.45	12.59	26.81	0.49	0.47		-0.02		4.00955			395	25.07	50.53	19.01	27.09	0.7	0.7		0
	336	56.11	132.43	31.35	44.86	0.65	0.7		0.05		9.98408			40	11.74	34.56	13	22.14	0.58	0.59		0.01		4.14013			61	10.89	37.45	12.66	23.29	0.54	0.54		0		4.03185			420	20.67	54.63	19.01	29.49	0.62	0.64		0.02
	469	64.15	122.39	31.53	42.6	0.72	0.74		0.02		10.0414			315	10.87	33.73	13.02	22.37	0.57	0.58		0.01		4.1465			99	11.59	46.59	12.66	25.9	0.5	0.49		-0.01		4.03185			165	24.74	60.06	19.09	29.74	0.64	0.64		0
	105	62.04	117.83	31.63	42.58	0.73	0.74		0.01		10.0732			445	10.59	38.61	13.03	24.03	0.52	0.54		0.02		4.14968			391	8.63	28.58	12.66	21.44	0.55	0.59		0.04		4.03185			43	22.7	66.45	19.2	32.68	0.58	0.59		0.01
	318	62.63	100.15	31.94	39.58	0.79	0.81		0.02		10.172			572	11.43	38.59	13.06	23.56	0.54	0.55		0.01		4.15924			363	10.64	53.08	12.71	28.54	0.45	0.45		0		4.04777			398	23.27	50.93	19.25	27.71	0.68	0.69		0.01
	346	58.52	124.65	32.24	45.08	0.69	0.72		0.03		10.2675			354	10.38	36.22	13.08	23.71	0.54	0.55		0.01		4.16561			210	9.43	39.74	12.8	24.49	0.49	0.52		0.03		4.07643			278	24.16	48.96	19.34	26.89	0.7	0.72		0.02
	157	51.95	110.79	32.43	44.19	0.68	0.73		0.05		10.328			149	10.89	40.33	13.13	26.59	0.52	0.49		-0.03		4.18153			253	11.66	39.81	12.81	24.04	0.54	0.53		-0.01		4.07962			388	22.16	56.74	19.35	34.1	0.62	0.57		-0.05
	140	73.46	130.1	32.65	44.56	0.75	0.73		-0.02		10.3981			473	10.61	52.39	13.13	28.2	0.45	0.47		0.02		4.18153			356	9.99	41.01	12.86	25.26	0.49	0.51		0.02		4.09554			452	26.38	66.78	19.41	33.2	0.63	0.58		-0.05
	109	56.13	129.78	32.87	47.86	0.66	0.69		0.03		10.4682			491	11.18	50.97	13.16	27.54	0.47	0.48		0.01		4.19108			421	9.01	32.27	12.86	22.62	0.53	0.57		0.04		4.09554			200	26.57	51.66	19.46	27.09	0.72	0.72		0
	270	67.94	133.35	33.03	46.25	0.71	0.71		0		10.5191			332	12.14	32.56	13.19	21.41	0.61	0.62		0.01		4.20064			144	11.92	43.08	13.1	24.96	0.53	0.52		-0.01		4.17197			205	25.2	54.87	19.47	28.54	0.68	0.68		0
	377	66.72	129.7	33.13	44.77	0.72	0.74		0.02		10.551			495	11.54	31.39	13.22	21.53	0.61	0.61		0		4.21019			3	9.41	31.1	13.11	21.95	0.55	0.6		0.05		4.17516			89	26.69	68.43	19.57	32.24	0.62	0.61		-0.01
	463	74.96	145.2	33.16	46.91	0.72	0.71		-0.01		10.5605			139	11.82	34.97	13.36	22.53	0.58	0.59		0.01		4.25478			121	12.02	27.32	13.22	19.73	0.66	0.67		0.01		4.21019			453	25.36	61.64	19.67	30.23	0.64	0.65		0.01
	134	70.8	120	33.39	42.43	0.77	0.79		0.02		10.6338			494	12.71	52.49	13.42	27.77	0.49	0.48		-0.01		4.27389			73	11.6	33.7	13.25	22.33	0.59	0.59		0		4.21975			263	27.93	52.43	20.01	29.09	0.73	0.69		-0.04
	465	75.98	124.53	33.57	42.71	0.78	0.79		0.01		10.6911			511	12.72	56.87	13.44	28.68	0.47	0.47		0		4.28025			127	12.96	30.36	13.51	20.76	0.65	0.65		0		4.30255			414	29.15	64.49	20.07	30.13	0.67	0.67		0
	486	65.61	129.37	33.75	46.39	0.71	0.73		0.02		10.7484			131	9.56	37.23	13.55	24.15	0.51	0.56		0.05		4.31529			159	12.18	42.57	13.54	24.82	0.54	0.55		0.01		4.3121			81	26.32	56.01	20.22	29	0.69	0.7		0.01
	119	75.55	145.38	34.44	47.89	0.72	0.72		0		10.9682			311	12.62	40.32	13.56	24.42	0.56	0.56		0		4.31847			47	12.38	39.18	13.57	24.12	0.56	0.56		0		4.32166			459	28.74	60.9	20.23	29.52	0.69	0.69		0
	517	84.13	150.68	35.04	46.86	0.75	0.75		0		11.1592			316	11	29.6	13.61	21.72	0.61	0.63		0.02		4.33439			117	12.69	36.61	13.57	22.94	0.59	0.59		0		4.32166			373	23.47	45.82	20.31	27.41	0.72	0.74		0.02
	246	81.6	168.07	35.19	49.39	0.7	0.71		0.01		11.207			467	12	45.85	13.68	25.74	0.51	0.53		0.02		4.35669			272	12.52	34.8	13.6	22.6	0.6	0.6		0		4.33121			106	25.82	53.58	20.4	28.93	0.69	0.71		0.02
	490	78	146.97	35.19	47.45	0.73	0.74		0.01		11.207			125	12	41.24	13.69	24.57	0.54	0.56		0.02		4.35987			340	12.72	38.56	13.6	23.73	0.57	0.57		0		4.33121			440	26.05	44.27	20.42	26.55	0.77	0.77		0
	148	76.46	139.05	35.41	47.23	0.74	0.75		0.01		11.2771			401	12.81	41.14	13.72	24.42	0.56	0.56		0		4.36943			385	12.46	39.63	13.6	24.08	0.56	0.56		0		4.33121			320	25.77	65.64	20.47	32.46	0.63	0.63		0
	161	74.72	137.55	35.45	46.07	0.74	0.77		0.03		11.2898			444	13.3	41.03	13.77	24.03	0.57	0.57		0		4.38535			416	12.54	28.41	13.6	20.39	0.66	0.67		0.01		4.33121			325	29.38	61.01	20.48	29.61	0.69	0.69		0
	115	78.7	159.59	35.46	49.77	0.7	0.71		0.01		11.293			500	12.08	46.86	13.77	26.8	0.51	0.51		0		4.38535			24	12	46.66	13.63	25.91	0.51	0.53		0.02		4.34076			255	28.04	49.54	20.49	26.97	0.75	0.76		0.01
	456	86.19	150.28	35.53	46.42	0.76	0.77		0.01		11.3153			403	13.23	46.22	13.86	25.9	0.53	0.54		0.01		4.41401			122	12.86	37.11	13.65	22.89	0.59	0.6		0.01		4.34713			276	27.39	46.02	20.49	26.28	0.77	0.78		0.01
	479	74.91	183.84	35.87	57.15	0.64	0.63		-0.01		11.4236			322	12.91	40.8	13.91	24.61	0.56	0.57		0.01		4.42994			116	11.91	21.42	13.67	17.96	0.75	0.76		0.01		4.3535			261	25.37	50.42	20.55	27.94	0.71	0.74		0.03
	403	90.53	157.68	35.9	47.19	0.76	0.76		0		11.4331			388	10.26	30.06	13.93	22	0.58	0.63		0.05		4.43631			148	13.62	33.69	13.99	22.8	0.64	0.61		-0.03		4.45541			405	23.55	44.18	20.57	26.57	0.73	0.77		0.04
	160	82.7	165.64	35.93	49.53	0.71	0.73		0.02		11.4427			517	12	32.39	13.94	22.28	0.61	0.63		0.02		4.43949			150	13.09	31.61	14.44	21.93	0.64	0.66		0.02		4.59873			295	29.86	62.12	20.67	30.88	0.69	0.67		-0.02
	461	84.95	148.18	36.07	47.15	0.76	0.77		0.01		11.4873			426	11.64	39.46	13.95	24.4	0.54	0.57		0.03		4.44268			26	13.87	33.69	14.47	22.59	0.64	0.64		0		4.60828			221	25.29	61.41	20.71	30.96	0.64	0.67		0.03
	292	98.85	172.52	38.03	50.16	0.76	0.76		0		12.1115			215	13.46	37.1	14.1	23.04	0.6	0.61		0.01		4.49045			275	14.18	62.45	14.69	31.63	0.48	0.46		-0.02		4.67834			353	29.34	65.4	20.75	30.75	0.67	0.67		0
	492	99.39	175.21	38.43	50.85	0.75	0.76		0.01		12.2389			91	12.32	29.4	14.12	21.17	0.65	0.67		0.02		4.49682			342	13.44	52.72	14.7	28.32	0.5	0.52		0.02		4.68153			143	25.29	70.19	20.91	34.22	0.6	0.61		0.01
	111	93.63	189.8	38.51	55.09	0.7	0.7		0		12.2643			195	13.08	38.44	14.29	23.83	0.58	0.6		0.02		4.55096			276	15.34	39.18	14.89	23.78	0.63	0.63		0		4.74204			266	30.08	51.61	21.03	26.98	0.76	0.78		0.02
	466	87.68	161.15	40.23	52.31	0.74	0.77		0.03		12.8121			236	13.23	42.34	14.35	25.19	0.56	0.57		0.01		4.57006			48	14.64	39.86	14.92	24.19	0.61	0.62		0.01		4.75159			339	29.78	48.76	21.12	26.58	0.78	0.79		0.01
	6	95.59	167.32	40.31	51.38	0.76	0.78		0.02		12.8376			552	13.09	49.6	14.48	27.2	0.51	0.53		0.02		4.61146			451	14.24	42.18	15.18	25.81	0.58	0.59		0.01		4.83439			77	25.01	46.26	21.19	27.58	0.74	0.77		0.03
														263	13.94	38.27	14.62	24.06	0.6	0.61		0.01		4.65605			298	13.99	37.49	15.27	24.12	0.61	0.63		0.02		4.86306			297	31.02	68.26	21.26	31.54	0.67	0.67		0
WT ctr.sh	Fiber Label	Inner Area	Total Area	Inner Perimeter	Outer Perimeter	Area based G Ratio	Perimeter Based G ratio		Différence aire/périmètre G ratio		Axon diameter (µm)			477	13.14	41.64	14.67	25.11	0.56	0.58		0.02		4.67197			135	14.79	31.29	15.32	22.14	0.69	0.69		0		4.87898			174	28.76	62.73	21.32	30.58	0.68	0.7		0.02
Rat number 4	83	1.5	5.46	5	9.62	0.52	0.52		0		1.59236			407	13.95	37.27	14.69	24.21	0.61	0.61		0		4.67834			158	15.49	29.98	15.4	21.12	0.72	0.73		0.01		4.90446			137	21.96	69.41	21.4	41.36	0.56	0.52		-0.04
	77	3.46	10.87	7.41	12.82	0.56	0.58		0.02		2.35987			225	14.63	49.3	14.71	27.21	0.54	0.54		0		4.68471			188	16.43	45.22	15.4	25.41	0.6	0.61		0.01		4.90446			155	30.58	53.77	21.4	28.27	0.75	0.76		0.01
	85	3.76	28.65	8.07	20.67	0.36	0.39		0.03		2.57006			400	13.87	49.92	14.79	27.68	0.53	0.53		0		4.71019			236	16.38	59.47	15.41	33.04	0.52	0.47		-0.05		4.90764			50	32.31	74.14	21.41	32.24	0.66	0.66		0
	9	4.72	16.25	8.1	16.41	0.54	0.49		-0.05		2.57962			522	15.39	46.28	14.84	25.58	0.58	0.58		0		4.72611			345	14	51.4	15.42	28.71	0.52	0.54		0.02		4.91083			145	28.92	73.69	21.48	33.59	0.63	0.64		0.01
	122	3.18	13.87	8.18	15.77	0.48	0.52		0.04		2.6051			268	15.16	60.29	14.95	29.67	0.5	0.5		0		4.76115			362	15.23	53.45	15.45	27.9	0.53	0.55		0.02		4.92038			378	27.14	75.46	21.48	36.83	0.6	0.58		-0.02
	75	4.89	12.14	8.88	13.94	0.63	0.64		0.01		2.82803			438	15.43	50.14	14.95	26.7	0.55	0.56		0.01		4.76115			69	16.35	38.36	15.47	23.81	0.65	0.65		0		4.92675			382	32.77	75.49	21.58	33.11	0.66	0.65		-0.01
	90	4.72	13.79	9.53	15.04	0.58	0.63		0.05		3.03503			489	14.6	47.92	14.97	26.46	0.55	0.57		0.02		4.76752			138	16.08	52.76	15.53	27.85	0.55	0.56		0.01		4.94586			171	30.42	97.08	21.61	40.51	0.56	0.53		-0.03
	84	6.16	20.11	10.3	18.38	0.55	0.56		0.01		3.28025			540	14.52	34.11	15.03	22.35	0.65	0.67		0.02		4.78662			343	16.18	55.41	15.57	29.58	0.54	0.53		-0.01		4.9586			19	29.11	64.49	21.64	31.27	0.67	0.69		0.02
	13	7.54	23.17	11.26	21.54	0.57	0.52		-0.05		3.58599			381	16.01	44.99	15.1	25.45	0.6	0.59		-0.01		4.80892			380	16.4	36.28	15.57	23.25	0.67	0.67		0		4.9586			260	28.8	71.9	21.67	33.97	0.63	0.64		0.01
	87	7.62	39.63	11.49	26.49	0.44	0.43		-0.01		3.65924			501	16.01	46.66	15.32	25.77	0.59	0.59		0		4.87898			200	15.65	46.02	15.72	25.91	0.58	0.61		0.03		5.00637			331	26.06	75.58	21.71	35.15	0.59	0.62		0.03
	71	7.93	16.35	11.76	16.31	0.7	0.72		0.02		3.74522			592	16.32	52.8	15.36	27.38	0.56	0.56		0		4.89172			13	16.18	41.89	15.76	24.98	0.62	0.63		0.01		5.01911			434	27.66	57.78	21.73	31.01	0.69	0.7		0.01
	73	8.02	18.22	11.84	17.47	0.66	0.68		0.02		3.7707			527	12.72	59.01	15.38	30.4	0.46	0.51		0.05		4.89809			77	12.96	53.64	15.76	29.48	0.49	0.53		0.04		5.01911			429	25.68	63.97	21.78	33.68	0.63	0.65		0.02
	111	9.57	26.12	12.26	20.05	0.61	0.61		0		3.90446			474	15.96	56.64	15.39	28.57	0.53	0.54		0.01		4.90127			289	17.3	41.64	15.82	24.77	0.64	0.64		0		5.03822			184	22.37	89.56	21.79	39.64	0.5	0.55		0.05
	110	8.51	29.31	12.55	22.14	0.54	0.57		0.03		3.99682			460	15.54	49.79	15.44	27.9	0.56	0.55		-0.01		4.9172			418	15.79	42.01	15.82	25.57	0.61	0.62		0.01		5.03822			99	26.38	61.07	21.89	32.88	0.66	0.67		0.01
	120	7.9	19.32	12.67	18.73	0.64	0.68		0.04		4.03503			269	14.91	41.39	15.48	25.08	0.6	0.62		0.02		4.92994			154	17.48	35.77	15.84	22.45	0.7	0.71		0.01		5.04459			142	31.29	46.02	21.98	26.51	0.82	0.83		0.01
	100	9.2	33.6	12.78	23.41	0.52	0.55		0.03		4.07006			548	14.16	34.16	15.58	22.5	0.64	0.69		0.05		4.96178			231	17.42	40.43	15.84	25.64	0.66	0.62		-0.04		5.04459			304	32.28	84.18	22	36.14	0.62	0.61		-0.01
	86	7.96	18.46	13.03	18.72	0.66	0.7		0.04		4.14968			515	15.25	52.94	15.6	28.23	0.54	0.55		0.01		4.96815			90	12.55	47.64	15.98	29.07	0.51	0.55		0.04		5.08917			172	25.33	67.52	22.1	33.68	0.61	0.66		0.05
	76	8.51	20.36	13.06	19.91	0.65	0.66		0.01		4.15924			432	17.28	49.68	15.62	26.48	0.59	0.59		0		4.97452			8	16.92	53.29	16.05	28.28	0.56	0.57		0.01		5.11146			368	33.73	53.54	22.27	27.85	0.79	0.8		0.01
	15	11.97	32.72	13.41	21.76	0.6	0.62		0.02		4.2707			493	16	59.21	15.86	29.12	0.52	0.54		0.02		5.05096			367	16.14	40.76	16.09	24.53	0.63	0.66		0.03		5.1242			2	32.23	56.75	22.33	29.04	0.75	0.77		0.02
	96	9.95	65.39	13.46	34.92	0.39	0.39		0		4.28662			560	15.55	50.87	15.97	28.35	0.55	0.56		0.01		5.08599			260	17.94	52.18	16.1	27.36	0.59	0.59		0		5.12739			240	30.07	93.19	22.38	41.53	0.57	0.54		-0.03
	28	10.07	36.66	13.51	24.49	0.52	0.55		0.03		4.30255			229	17.9	45.71	16.09	25.57	0.63	0.63		0		5.1242			324	13.78	49.17	16.37	28.62	0.53	0.57		0.04		5.21338			322	32	70.95	22.38	32.9	0.67	0.68		0.01
	22	9.92	28.02	13.76	21.21	0.6	0.65		0.05		4.38217			152	14.14	42.24	16.2	26.9	0.58	0.6		0.02		5.15924			460	17.28	35.89	16.41	23.23	0.69	0.71		0.02		5.22611			182	33.5	81.48	22.45	34.65	0.64	0.65		0.01
	109	10.73	35.3	14.2	24.69	0.55	0.58		0.03		4.52229			291	17.28	35.84	16.22	22.97	0.69	0.71		0.02		5.16561			180	17.71	50.93	16.42	28.6	0.59	0.57		-0.02		5.2293			377	25.58	79.32	22.45	38.43	0.57	0.58		0.01
	30	11.83	31.77	14.35	22.5	0.61	0.64		0.03		4.57006			570	16.69	43.87	16.26	25.41	0.62	0.64		0.02		5.17834			23	15.67	41.73	16.51	25.09	0.61	0.66		0.05		5.25796			455	29.19	56.35	22.46	29.81	0.72	0.75		0.03
	119	14.46	30.61	15.26	21.83	0.69	0.7		0.01		4.85987			305	18.6	63.63	16.27	30.54	0.54	0.53		-0.01		5.18153			412	18.61	42.24	16.66	27.05	0.66	0.62		-0.04		5.30573			26	32	58.19	22.51	29.53	0.74	0.76		0.02
	46	10.53	25.82	15.4	21.85	0.64	0.7		0.06		4.90446			328	16.89	54.81	16.28	28.2	0.56	0.58		0.02		5.18471			62	16.98	46.2	16.67	26.81	0.61	0.62		0.01		5.30892			287	32.23	53.77	22.66	28.89	0.77	0.78		0.01
	107	12.54	34.15	15.65	24	0.61	0.65		0.04		4.98408			258	17.77	60.56	16.41	30.67	0.54	0.54		0		5.22611			72	16.43	48.35	16.7	27.66	0.58	0.6		0.02		5.31847			40	32.19	63.44	22.67	31.07	0.71	0.73		0.02
	121	9.91	23.38	16.02	27.05	0.65	0.59		-0.06		5.10191			557	18.66	51.82	16.41	27.57	0.6	0.6		0		5.22611			84	18.72	51.58	16.76	27.38	0.6	0.61		0.01		5.33758			127	31.11	53.65	22.68	29.61	0.76	0.77		0.01
	78	12.16	23.6	16.23	21.88	0.72	0.74		0.02		5.16879			502	17.68	56.02	16.46	28.7	0.56	0.57		0.01		5.24204			349	18.65	54.85	16.79	28.82	0.58	0.58		0		5.34713			124	31.41	57.55	22.69	30.18	0.74	0.75		0.01
	26	13.66	33.58	16.42	23.99	0.64	0.68		0.04		5.2293			383	18.62	53.78	16.51	27.82	0.59	0.59		0		5.25796			336	18.23	49.26	17.08	27.34	0.61	0.62		0.01		5.43949			188	28.88	61.43	22.72	32.3	0.69	0.7		0.01
	52	17.58	35.02	16.64	22.68	0.71	0.73		0.02		5.29936			520	18.25	56.19	16.58	28.52	0.57	0.58		0.01		5.28025			257	19.08	49.91	17.3	27.19	0.62	0.64		0.02		5.50955			186	29.63	69.95	22.83	34.56	0.65	0.66		0.01
	103	18.74	50.86	17.07	27.87	0.61	0.61		0		5.43631			6	19.53	57.64	16.59	29.44	0.58	0.56		-0.02		5.28344			177	19.41	41.3	17.55	24.99	0.69	0.7		0.01		5.58917			238	36.14	88.64	22.87	36.59	0.64	0.63		-0.01
	31	12.41	60.96	17.34	33.71	0.45	0.51		0.06		5.52229			275	18.09	51.62	16.62	28.29	0.59	0.59		0		5.29299			413	16.47	40.45	17.6	25.7	0.64	0.68		0.04		5.6051			379	29.83	96.3	23.09	43.73	0.56	0.53		-0.03
	98	19.24	36.41	17.45	23.79	0.73	0.73		0		5.55732			276	18.76	74.94	16.64	33.1	0.5	0.5		0		5.29936			420	20.19	52.59	17.6	28.29	0.62	0.62		0		5.6051			273	36.76	85.17	23.15	36.62	0.66	0.63		-0.03
	72	13.71	29.22	17.53	24.08	0.68	0.73		0.05		5.5828			189	17.85	49.11	16.66	27.36	0.6	0.61		0.01		5.30573			461	17.57	49.46	17.92	28.47	0.6	0.63		0.03		5.70701			173	33	82.39	23.2	36.48	0.63	0.64		0.01
	104	19.53	59.28	17.66	32.1	0.57	0.55		-0.02		5.6242			294	18	61.15	16.66	29.64	0.54	0.56		0.02		5.30573			293	22.4	36.11	17.95	22.91	0.79	0.78		-0.01		5.71656			334	35.36	75.3	23.25	34.09	0.69	0.68		-0.01
	4	20.69	3397.78	18.11	1678.47	0.08	0.01		-0.07		5.76752			231	18.97	41.95	16.68	24.45	0.67	0.68		0.01		5.3121			66	22.2	65.38	17.97	32.71	0.58	0.55		-0.03		5.72293			239	35.57	82.33	23.32	35.41	0.66	0.66		0
	91	16.38	44.41	18.76	28.39	0.61	0.66		0.05		5.97452			38	19.42	60.86	16.72	29.61	0.56	0.56		0		5.32484			417	19.69	55.61	18.33	29.09	0.59	0.63		0.04		5.83758			125	33.53	46.89	23.33	26.99	0.85	0.86		0.01
	108	21.36	60.43	19.05	31.76	0.59	0.6		0.01		6.06688			74	18.98	47.6	16.81	26.14	0.63	0.64		0.01		5.3535			401	21.93	54.44	18.35	29.43	0.63	0.62		-0.01		5.84395			129	36.72	49.92	23.37	27.15	0.86	0.86		0
	123	24.48	48.46	19.05	26.64	0.71	0.72		0.01		6.06688			174	19.19	50.07	16.81	27.87	0.62	0.6		-0.02		5.3535			209	17.46	56.07	18.38	30.05	0.56	0.61		0.05		5.8535			262	29.15	74.89	23.37	36.1	0.62	0.65		0.03
	74	22.37	36.59	19.56	25.27	0.78	0.77		-0.01		6.2293			163	19.65	0.28	16.85	2	8.4	8.44		0.04		5.36624			249	17.76	43.1	18.38	27.25	0.64	0.67		0.03		5.8535			204	38.74	78.23	23.42	36.02	0.7	0.65		-0.05
	37	22.99	46.51	19.59	27.15	0.7	0.72		0.02		6.23885			248	15.8	58.09	16.9	30.52	0.52	0.55		0.03		5.38217			261	22.18	47.96	18.39	26.32	0.68	0.7		0.02		5.85669			385	32.2	58.62	23.42	30.66	0.74	0.76		0.02
	50	26.38	66.05	20.81	32.36	0.63	0.64		0.01		6.62739			122	18.89	41.18	16.99	24.52	0.68	0.69		0.01		5.41083			32	24.05	56.46	18.43	28.79	0.65	0.64		-0.01		5.86943			327	37.75	68.98	23.54	32.55	0.74	0.72		-0.02
	82	23.03	53.2	21.33	30.21	0.66	0.71		0.05		6.79299			208	20.99	51.38	17.29	27.14	0.64	0.64		0		5.50637			296	22.86	43.22	18.43	25.1	0.73	0.73		0		5.86943			457	36.37	105.31	23.54	40.88	0.59	0.58		-0.01
	58	25.68	57.16	21.47	30.48	0.67	0.7		0.03		6.83758			42	20.3	40.81	17.36	24.35	0.71	0.71		0		5.52866			64	23.6	47.7	18.46	26.21	0.7	0.7		0		5.87898			270	37.75	54.84	23.6	28.13	0.83	0.84		0.01
	114	31.08	64.03	21.54	32.05	0.7	0.67		-0.03		6.85987			508	20.61	56.92	17.38	28.78	0.6	0.6		0		5.53503			187	24.3	58.66	18.46	29.31	0.64	0.63		-0.01		5.87898			148	35.36	76.99	23.73	34.56	0.68	0.69		0.01
	1	25.36	51.32	21.63	29.44	0.7	0.73		0.03		6.88854			573	20.15	60.05	17.38	29.47	0.58	0.59		0.01		5.53503			245	22	55.72	18.7	30.29	0.63	0.62		-0.01		5.95541			274	34.5	64.61	23.79	31.85	0.73	0.75		0.02
	18	30.94	80.95	21.99	35.53	0.62	0.62		0		7.00318			15	17.38	63.63	17.41	31.43	0.52	0.55		0.03		5.54459			270	24.67	67.42	18.77	31.59	0.6	0.59		-0.01		5.97771			55	27.26	85.96	23.89	39.8	0.56	0.6		0.04
	116	32.6	61.11	22.74	30.73	0.73	0.74		0.01		7.24204			293	18.65	54.83	17.48	28.81	0.58	0.61		0.03		5.56688			252	24.87	51.84	18.92	26.93	0.69	0.7		0.01		6.02548			277	39.88	72.43	23.95	32.07	0.74	0.75		0.01
	97	31.76	73.04	22.8	34.26	0.66	0.67		0.01		7.26115			505	20.86	50.84	17.53	26.97	0.64	0.65		0.01		5.5828			181	25.7	60.34	19.01	30.24	0.65	0.63		-0.02		6.05414			432	30.58	93.52	24.08	39.17	0.57	0.61		0.04
	99	25.24	50.59	22.87	31.79	0.71	0.72		0.01		7.28344			591	21.33	58.9	17.58	28.86	0.6	0.61		0.01		5.59873			466	24.79	63.1	19.01	30.27	0.63	0.63		0		6.05414			102	34.8	49.78	24.25	28.59	0.84	0.85		0.01
	62	29.9	66.02	23.32	34.22	0.67	0.68		0.01		7.42675			28	21.62	51.3	17.89	27.24	0.65	0.66		0.01		5.69745			155	25.91	47.67	19.28	26.09	0.74	0.74		0		6.14013			381	40.1	65.81	24.33	31.5	0.78	0.77		-0.01
	69	30.82	66.9	23.42	32.62	0.68	0.72		0.04		7.4586			362	22.64	66.9	17.98	30.77	0.58	0.58		0		5.72611			383	24.67	47.15	19.47	26.94	0.72	0.72		0		6.20064			230	34.62	77.71	24.42	36.97	0.67	0.66		-0.01
	101	25.12	59.39	24.08	33.97	0.65	0.71		0.06		7.66879			368	21.78	54.41	18.02	28.03	0.63	0.64		0.01		5.73885			244	25.2	66.93	19.61	32.88	0.61	0.6		-0.01		6.24522			383	34.51	62.81	24.44	31.5	0.74	0.78		0.04
	48	33.11	73.44	24.09	35.89	0.67	0.67		0		7.67197			68	21.02	56.59	18.16	28.95	0.61	0.63		0.02		5.78344			467	27.08	67.53	19.61	32.32	0.63	0.61		-0.02		6.24522			433	30.64	88.49	24.49	39.85	0.59	0.61		0.02
	33	37.68	68.49	24.14	31.95	0.74	0.76		0.02		7.6879			303	23.17	89.41	18.21	37.55	0.51	0.49		-0.02		5.79936			132	27.68	43.46	19.65	25.11	0.8	0.78		-0.02		6.25796			384	41.21	76.67	24.95	33.89	0.73	0.74		0.01
	89	38.34	93.04	24.88	38.47	0.64	0.65		0.01		7.92357			147	18.8	65.74	18.24	31.45	0.53	0.58		0.05		5.80892			208	22.59	74.25	19.66	36.7	0.55	0.54		-0.01		6.26115			418	38.02	79.71	24.97	35.14	0.69	0.71		0.02
	95	36.74	73.89	25.21	35.1	0.71	0.72		0.01		8.02866			507	23.06	56.94	18.32	28.73	0.64	0.64		0		5.83439			408	26.51	54.46	19.9	28.06	0.7	0.71		0.01		6.33758			220	43.26	78.98	25.13	33.55	0.74	0.75		0.01
	92	26.06	82.59	25.23	46.92	0.56	0.54		-0.02		8.03503			567	21.89	54.03	18.51	28.3	0.64	0.65		0.01		5.8949			310	23.64	67.42	19.97	35.48	0.59	0.56		-0.03		6.35987			219	40.74	67.14	25.18	32.3	0.78	0.78		0
	21	39	72.55	25.77	33.35	0.73	0.77		0.04		8.20701			576	23.55	49.4	18.56	26.66	0.69	0.7		0.01		5.91083			7	21.55	45	20	27.17	0.69	0.74		0.05		6.36943			454	44.55	71.18	25.21	31.93	0.79	0.79		0
	94	38.39	97.11	26.19	40.61	0.63	0.64		0.01		8.34076			171	23.03	57.71	18.63	29.52	0.63	0.63		0		5.93312			89	20.49	64.8	20	33.51	0.56	0.6		0.04		6.36943			21	40.24	55.2	25.23	29.42	0.85	0.86		0.01
	112	45.65	76.74	26.82	34.42	0.77	0.78		0.01		8.5414			254	22.8	67.09	18.72	32.25	0.58	0.58		0		5.96178			392	27.02	52.77	20.36	28.74	0.72	0.71		-0.01		6.48408			116	43.32	86.29	25.23	36.61	0.71	0.69		-0.02
	41	41.58	91.17	27.22	39.27	0.68	0.69		0.01		8.66879			525	20.3	64.9	18.73	31.01	0.56	0.6		0.04		5.96497			182	28.88	61.44	20.39	29.88	0.69	0.68		-0.01		6.49363			328	40.93	90.86	25.3	37.58	0.67	0.67		0
	118	39.39	78.11	27.58	37.35	0.71	0.74		0.03		8.78344			157	23.64	50.3	18.89	27.02	0.69	0.7		0.01		6.01592			409	28.75	50.36	20.45	26.8	0.76	0.76		0		6.51274			272	45.28	59.27	25.77	29.27	0.87	0.88		0.01
	57	48.58	108.72	28.03	41.93	0.67	0.67		0		8.92675			535	24.53	57.03	18.91	28.39	0.66	0.67		0.01		6.02229			435	28.37	68.07	20.62	31.88	0.65	0.65		0		6.56688			289	45.57	79.44	25.79	33.78	0.76	0.76		0
	66	37.15	94.03	28.95	44.23	0.63	0.65		0.02		9.21975			459	23.64	58.14	19.07	29.36	0.64	0.65		0.01		6.07325			256	27.14	60.68	21.05	31.12	0.67	0.68		0.01		6.70382			249	42.06	74.96	26.08	34.58	0.75	0.75		0
	60	51.95	107.74	29.47	43.71	0.69	0.67		-0.02		9.38535			488	25.16	64.64	19.13	30.23	0.62	0.63		0.01		6.09236			235	28.71	66.43	21.24	31.72	0.66	0.67		0.01		6.76433			458	42.74	79.32	26.18	34.97	0.73	0.75		0.02
	67	54.24	118.13	31.31	48.64	0.68	0.64		-0.04		9.97134			589	24.01	48.16	19.26	26.92	0.71	0.72		0.01		6.13376			52	26.18	58.61	21.37	30.77	0.67	0.69		0.02		6.80573			425	36.91	92.59	26.32	38.95	0.63	0.68		0.05
	81	60.68	98.12	31.6	39.04	0.79	0.81		0.02		10.0637			543	24.49	40.67	19.36	24.05	0.78	0.81		0.03		6.16561			471	28.81	55.16	21.39	28.98	0.72	0.74		0.02		6.8121			296	47.46	76.71	26.39	33.26	0.79	0.79		0
	49	59.65	121.07	34.26	45.91	0.7	0.75		0.05		10.9108			519	25.03	60.62	19.47	29.67	0.64	0.66		0.02		6.20064			282	29.17	53.63	21.58	30.8	0.74	0.7		-0.04		6.87261			285	48.92	99.43	26.4	37.75	0.7	0.7		0
	39	70.42	109.86	35.05	41.44	0.8	0.85		0.05		11.1624			188	24.84	68.17	19.51	31.48	0.6	0.62		0.02		6.21338			307	31.05	75.38	21.73	34.64	0.64	0.63		-0.01		6.92038			389	38.12	69.05	26.53	34.89	0.74	0.76		0.02
														184	24.56	66.78	19.59	31.94	0.61	0.61		0		6.23885			315	28.07	72.54	21.78	33.63	0.62	0.65		0.03		6.93631			380	46.49	88.79	26.58	38.02	0.72	0.7		-0.02
WT ctr.sh	Fiber Label	Inner Area	Total Area	Inner Perimeter	Outer Perimeter	Area based G Ratio	Perimeter Based G ratio		Différence aire/périmètre G ratio		Axon diameter (µm)			461	24.84	58.27	19.73	29.61	0.65	0.67		0.02		6.28344			393	29.25	57.39	21.91	29.72	0.71	0.74		0.03		6.97771			166	36.71	80.76	26.85	37.75	0.67	0.71		0.04
Rat number 13	237	0.94	6.04	3.72	9.48	0.4	0.39		-0.01		1.18471			123	26.69	55.29	19.97	28.2	0.69	0.71		0.02		6.35987			273	31.62	64.61	22.24	31.51	0.7	0.71		0.01		7.0828			86	47.7	73.74	27.06	33.04	0.8	0.82		0.02
	23	1.452	5.26351	4.5331	8.50961	0.53	0.53		0		1.44366			92	25.19	60.48	20.02	30.29	0.65	0.66		0.01		6.3758			166	33.21	68.11	22.31	31.82	0.7	0.7		0		7.1051			234	45.15	123.54	27.23	45.89	0.6	0.59		-0.01
	529	1.49	5.32	4.82	8.78	0.53	0.55		0.02		1.53503			544	28.39	62.74	20.09	29.75	0.67	0.68		0.01		6.39809			134	34.79	78.59	22.41	33.48	0.67	0.67		0		7.13694			227	45.73	98.77	27.25	39.11	0.68	0.7		0.02
	127	1.4	9.08	5	12.68	0.49	0.49		0		1.59236			524	25.54	70.03	20.11	32.54	0.6	0.62		0.02		6.40446			463	34.36	86.45	22.71	35.43	0.63	0.64		0.01		7.23248			290	51.63	79.94	27.37	33.78	0.8	0.81		0.01
	522	1.79	11.39	5.13	13.41	0.4	0.38		-0.02		1.63376			110	27.43	68.14	20.15	31.58	0.63	0.64		0.01		6.4172			102	35.05	68.43	22.86	32.02	0.72	0.71		-0.01		7.28025			268	49.53	93.84	27.5	37.51	0.73	0.73		0
	164	1.74	6.84	5.16	9.91	0.5	0.52		0.02		1.64331			153	26.89	65.19	20.31	32.07	0.64	0.63		-0.01		6.46815			238	34.06	65.56	23.12	31.69	0.72	0.73		0.01		7.36306			303	52.04	72.03	27.51	32.51	0.85	0.85		0
	233	1.88	7.72	5.22	10.41	0.49	0.5		0.01		1.66242			177	27.12	53.65	20.33	28.09	0.71	0.72		0.01		6.47452			396	34.92	60.35	23.13	30.17	0.76	0.77		0.01		7.36624			460	48.15	87.86	27.54	36.48	0.74	0.75		0.01
	389	2.02	11.04	5.44	13.66	0.43	0.4		-0.03		1.73248			2	27.66	79.76	20.48	34.48	0.59	0.59		0		6.52229			165	36.77	68.3	23.2	32.97	0.73	0.7		-0.03		7.38854			203	49.63	93.44	27.64	36.72	0.73	0.75		0.02
	464	1.79	4.99	5.8	8.86	0.6	0.65		0.05		1.84713			366	29.45	60.97	20.64	29.27	0.7	0.71		0.01		6.57325			377	35.24	71.02	23.21	32.46	0.7	0.72		0.02		7.39172			319	53.22	72.13	27.65	31.96	0.86	0.87		0.01
	463	2.24	12.39	5.82	13.85	0.43	0.42		-0.01		1.8535			187	26.66	0.27	20.89	2.09	10.01	10.01		0		6.65287			398	35.14	64.76	23.21	31.7	0.74	0.73		-0.01		7.39172			181	50.37	92.86	27.85	37.37	0.74	0.75		0.01
	535	2.38	5.53	5.84	8.85	0.66	0.66		0		1.85987			117	30.78	67.34	21.01	31.59	0.68	0.67		-0.01		6.69108			407	38.82	72.91	23.23	33.79	0.73	0.69		-0.04		7.39809			271	53.17	109.28	27.9	40.1	0.7	0.7		0
	80	2.3837	12.2815	5.99831	13.0955	0.54	0.56		0.02		1.91029			203	30.78	77.2	21.13	34.04	0.63	0.62		-0.01		6.7293			426	34.97	72.67	23.27	32.96	0.69	0.71		0.02		7.41083			358	52.83	83.3	27.98	34.91	0.8	0.8		0
	105	2.7	18.31	6.4	16.45	0.38	0.39		0.01		2.03822			574	30.01	77.96	21.33	33.78	0.62	0.63		0.01		6.79299			285	37.12	84.59	23.28	35.69	0.66	0.65		-0.01		7.41401			95	47.63	114.48	28.19	45.1	0.64	0.62		-0.02
	148	2.71	14.22	6.4	14.5	0.44	0.44		0		2.03822			549	31.56	69.44	21.44	31.82	0.67	0.67		0		6.82803			438	38.66	86.38	23.64	36.87	0.67	0.64		-0.03		7.52866			144	42.45	116.58	28.26	45	0.6	0.63		0.03
	607	2.01	21.62	6.4	18.46	0.3	0.35		0.05		2.03822			290	28.6	72.76	21.54	33.35	0.63	0.65		0.02		6.85987			330	36.58	79.36	23.83	35.62	0.68	0.67		-0.01		7.58917			175	46.5	98.58	28.33	41.98	0.69	0.67		-0.02
	263	3.07	8.66	6.51	11.58	0.6	0.56		-0.04		2.07325			224	32.8	65.85	21.59	30.47	0.71	0.71		0		6.8758			305	40.38	70.81	24.01	31.73	0.76	0.76		0		7.6465			302	52.22	98.77	28.42	38.27	0.73	0.74		0.01
	204	2.93	8.81	6.68	11.5	0.58	0.58		0		2.12739			545	30.82	68.4	21.65	31.63	0.67	0.68		0.01		6.8949			386	33.3	67.69	24.09	33.45	0.7	0.72		0.02		7.67197			146	40.9	95.23	28.49	41.69	0.66	0.68		0.02
	10	3.24281	24.9502	6.72211	19.2335	0.36	0.35		-0.01		2.1408			44	31.19	67.65	21.69	31.53	0.68	0.69		0.01		6.90764			357	31.9	58.1	24.24	32.68	0.74	0.74		0		7.71975			224	56.8	91.65	28.6	36.67	0.79	0.78		-0.01
	472	3.04	16.61	6.8	16	0.43	0.43		0		2.16561			304	32.54	74.31	21.96	33.01	0.66	0.67		0.01		6.99363			153	39.47	68.62	24.82	32.01	0.76	0.78		0.02		7.90446			396	52.56	80.28	28.64	35	0.81	0.82		0.01
	26	2.3474	15.0645	6.83981	15.5694	0.39	0.44		0.05		2.17828			166	33.61	61.6	22.71	30.44	0.74	0.75		0.01		7.23248			322	36.41	56.66	25.01	30.31	0.8	0.83		0.03		7.96497			122	56.63	80.94	28.67	33.93	0.84	0.84		0
	124	3.39	10.21	6.88	11.85	0.58	0.58		0		2.19108			350	32.89	7.44	23.04	10.7	2.1	2.15		0.05		7.33758			333	41.49	87.07	25.09	36.1	0.69	0.7		0.01		7.99045			136	47.34	69.68	28.92	34.14	0.82	0.85		0.03
	336	2.94	7.04	6.9	10.31	0.65	0.67		0.02		2.19745			373	36.92	51.13	23.12	27.25	0.85	0.85		0		7.36306			368	39.77	84.29	25.46	36.75	0.69	0.69		0		8.10828			160	57.12	107.34	29.48	40.52	0.73	0.73		0
	141	2.94	11.06	7	13.25	0.52	0.53		0.01		2.2293			199	38.04	71.08	23.26	31.77	0.73	0.73		0		7.40764			359	32.51	84.6	25.51	37.45	0.62	0.68		0.06		8.1242			126	54.5	82.36	29.78	35.95	0.81	0.83		0.02
	241	3.4	15.51	7.1	15.53	0.47	0.46		-0.01		2.26115			190	33.23	65.22	23.57	31.72	0.71	0.74		0.03		7.50637			103	41.26	71.05	25.7	33.38	0.76	0.77		0.01		8.18471			462	54.72	107.69	29.82	41.14	0.71	0.72		0.01
	108	3.16	14.22	7.15	14.53	0.47	0.49		0.02		2.27707			75	36.24	71.17	23.62	32.22	0.71	0.73		0.02		7.52229			176	47.15	92.13	26.01	36.59	0.72	0.71		-0.01		8.28344			63	43.12	107.15	29.97	46.63	0.63	0.64		0.01
	125	3.24	7.24	7.25	10.82	0.67	0.67		0		2.30892			159	39.22	77.96	23.91	33.43	0.71	0.72		0.01		7.61465			329	45.12	100.81	26.13	38.54	0.67	0.68		0.01		8.32166			436	44.35	136.13	30.23	55.61	0.57	0.54		-0.03
	162	3.58	15.58	7.32	15.32	0.48	0.48		0		2.33121			299	37.97	57.34	23.97	29.72	0.81	0.81		0		7.63376			83	42.33	87.88	26.2	36.62	0.69	0.72		0.03		8.34395			97	52.71	89.33	30.51	40.59	0.77	0.75		-0.02
	220	3.22	12.83	7.76	14.97	0.5	0.52		0.02		2.47134			88	40.45	78.53	24.14	33.87	0.72	0.71		-0.01		7.6879			237	46.37	99.78	26.64	40.14	0.68	0.66		-0.02		8.48408			179	40.35	81.14	30.57	40.29	0.71	0.76		0.05
	578	3.23	9.33	7.76	12.92	0.59	0.6		0.01		2.47134			300	39.89	67.14	24.3	31.66	0.77	0.77		0		7.73885			279	48.68	85.41	26.96	35.81	0.75	0.75		0		8.58599			138	51.32	76.62	30.63	37.34	0.82	0.82		0
	408	3.05	16.25	7.9	16.63	0.43	0.48		0.05		2.51592			116	33.65	73.12	24.4	34.63	0.68	0.7		0.02		7.7707			221	45.36	108.68	26.99	41.3	0.65	0.65		0		8.59554			419	62.41	101.54	30.99	39	0.78	0.79		0.01
	388	4.27	16.96	8.32	16.1	0.5	0.52		0.02		2.64968			207	41.21	78.7	24.41	33.68	0.72	0.72		0		7.77389			311	43.17	71.21	27.17	33.74	0.78	0.81		0.03		8.65287			307	63.13	121.53	31.01	45.29	0.72	0.68		-0.04
	548	4.13	19.13	8.41	16.82	0.46	0.5		0.04		2.67834			433	42.19	79.4	24.5	33.57	0.73	0.73		0		7.80255			428	46.96	95.2	27.19	38.27	0.7	0.71		0.01		8.65924			183	57.12	89	31.12	37.86	0.8	0.82		0.02
	255	4.26	12.23	8.42	13.54	0.59	0.62		0.03		2.68153			211	42.41	62.46	25.07	30.09	0.82	0.83		0.01		7.98408			168	48.21	82.59	27.21	35.67	0.76	0.76		0		8.66561			163	56.36	92.35	31.17	39.72	0.78	0.78		0
	353	4.11	14.34	8.63	15.8	0.54	0.55		0.01		2.74841			78	38.09	69.53	26.22	34.26	0.74	0.77		0.03		8.35032			318	51.1	110.92	27.28	40.11	0.68	0.68		0		8.6879			235	70.53	104.34	31.7	39.15	0.82	0.81		-0.01
	443	4.94	10.22	8.66	12.25	0.69	0.71		0.02		2.75796			498	49.97	93.81	26.47	36.5	0.73	0.73		0		8.42994			375	51.04	73.53	27.45	33.01	0.83	0.83		0		8.74204			79	63.67	87.02	31.75	36.45	0.86	0.87		0.01
	363	5.09	14.14	8.86	14.89	0.6	0.59		-0.01		2.82166			98	49.01	83.27	27.07	34.7	0.77	0.78		0.01		8.62102			131	46.09	68.03	27.59	31.36	0.82	0.88		0.06		8.78662			110	59.69	103.01	31.92	44.35	0.76	0.72		-0.04
	63	5.29981	13.8666	8.90011	14.2494	0.62	0.62		0		2.83443			66	48.71	95.84	27.15	37.66	0.71	0.72		0.01		8.6465			291	48.73	99.9	27.79	39.28	0.7	0.71		0.01		8.85032			196	50.51	86.12	32.16	39.91	0.77	0.81		0.04
	484	5.38	14.54	9.04	14.67	0.61	0.62		0.01		2.87898			47	51.22	83.64	27.37	34.93	0.78	0.78		0		8.71656			304	50.25	88.86	27.82	36.2	0.75	0.77		0.02		8.85987			338	60.58	102.84	32.51	39.73	0.77	0.82		0.05
	534	5.47	17.58	9.25	16.06	0.56	0.58		0.02		2.94586			172	43.9	82.89	27.45	36.08	0.73	0.76		0.03		8.74204			465	50.45	103.66	28.3	39.68	0.7	0.71		0.01		9.01274			375	56.62	126.47	32.95	46.55	0.67	0.71		0.04
	386	5.58	20.61	9.47	17.32	0.52	0.55		0.03		3.01592			518	50.3	92.66	27.45	36.72	0.74	0.75		0.01		8.74204			433	52.85	98.65	28.43	41.27	0.73	0.69		-0.04		9.05414			58	45.23	122.33	33.39	50.67	0.61	0.66		0.05
	387	6.22	21.22	9.53	17.45	0.54	0.55		0.01		3.03503			73	49.37	102.25	27.64	38.84	0.69	0.71		0.02		8.80255			319	48.93	92.94	28.55	37.61	0.73	0.76		0.03		9.09236			431	67.74	148.24	33.77	49.69	0.68	0.68		0
	430	5.55	12.4	9.82	13.85	0.67	0.71		0.04		3.12739			120	53.08	83.79	27.74	34.74	0.8	0.8		0		8.83439			107	54.24	92.7	28.82	37.21	0.76	0.77		0.01		9.17834			390	73.47	122.5	33.88	44.86	0.77	0.76		-0.01
	458	5.52	13.02	9.84	14.53	0.65	0.68		0.03		3.13376			79	55.19	98.32	28.35	38.01	0.75	0.75		0		9.02866			207	46.55	115.43	29.21	48.79	0.64	0.6		-0.04		9.30255			117	66.93	139.79	34.09	50.91	0.69	0.67		-0.02
	240	6.8	24.93	9.9	18.97	0.52	0.52		0		3.15287			71	54	86.13	28.49	35.57	0.79	0.8		0.01		9.07325			429	47.38	104.67	29.26	42.72	0.67	0.68		0.01		9.31847			246	73.3	109.17	34.16	41.23	0.82	0.83		0.01
	580	6.91	26.68	10	20.29	0.51	0.49		-0.02		3.18471			516	56.08	94.53	28.87	37.12	0.77	0.78		0.01		9.19427			232	54.53	92.7	29.51	37.98	0.77	0.78		0.01		9.39809			435	63.37	143.05	34.3	49.59	0.67	0.69		0.02
	121	6.88	26.57	10.04	19.47	0.51	0.52		0.01		3.19745			282	50.11	101.7	29.13	38.87	0.7	0.75		0.05		9.27707			302	58.6	103.23	29.74	39.42	0.75	0.75		0		9.47134			218	73	138.59	34.36	47.58	0.73	0.72		-0.01
	485	6.55	18.32	10.13	16.54	0.6	0.61		0.01		3.22611																325	60.49	124.41	30.92	45.48	0.7	0.68		-0.02		9.84713			64	62.96	102.38	35.32	42.47	0.78	0.83		0.05
	319	6.04	28.8	10.14	20.86	0.46	0.49		0.03		3.2293		CMT1A ctr.sh	Fiber Label	Inner Area	Total Area	Inner Perimeter	Outer Perimeter	Area based G Ratio	Perimeter Based G ratio		Difference between area and perimeter G ratio		Axon diameter (µm)			316	63.96	129.03	30.98	43.61	0.7	0.71		0.01		9.86624			213	75.88	135.05	36.78	47.45	0.75	0.78		0.03
	216	6.4	29.42	10.16	20.3	0.47	0.5		0.03		3.23567		Rat number 5	350	0.77	7.11	3.19	9.97	0.33	0.32		-0.01		1.01592			323	62.55	112.09	31.79	42.27	0.75	0.75		0		10.1242			216	67.82	105.33	37.74	45.81	0.8	0.82		0.02
	398	5.78	24.54	10.28	19.22	0.49	0.54		0.05		3.27389			333	0.63	9.64	3.24	11.84	0.26	0.27		0.01		1.03185			94	57.26	107.09	31.97	42.15	0.73	0.76		0.03		10.1815			140	62.58	108.89	37.85	47.83	0.76	0.79		0.03
	202	5.86	18.22	10.39	16.93	0.57	0.61		0.04		3.30892			11	0.73	4.6	3.25	7.94	0.4	0.41		0.01		1.03503			133	71.67	105.11	32.3	39.81	0.83	0.81		-0.02		10.2866			120	78.07	111.42	38.05	46.35	0.84	0.82		-0.02
	137	6.39	22.24	10.44	18.6	0.54	0.56		0.02		3.32484			426	0.83	15.98	3.32	15.23	0.23	0.22		-0.01		1.05732			218	63.91	156.39	32.68	51.71	0.64	0.63		-0.01		10.4076			96	93.38	135.71	39.56	47.25	0.83	0.84		0.01
	444	6.33	18.88	10.47	17.29	0.58	0.61		0.03		3.33439			1	0.76	25.7	3.43	20.19	0.17	0.17		0		1.09236			361	90.28	171.88	36.79	50.04	0.72	0.74		0.02		11.7166			217	92.49	117.77	39.57	47.18	0.89	0.84		-0.05
	568	7.64	15.84	10.5	14.91	0.69	0.7		0.01		3.34395			228	0.85	8.65	3.43	10.91	0.31	0.31		0		1.09236																461	109.2	175.46	40.15	52.82	0.79	0.76		-0.03
	606	6.28	24.83	10.52	19.16	0.5	0.55		0.05		3.35032			281	0.88	5.89	3.5	8.98	0.39	0.39		0		1.11465		CMT1A sh1	Fiber Label	Inner Area	Total Area	Inner Perimeter	Outer Perimeter	Area based G Ratio	Perimeter Based G ratio		Difference between area and perimeter G ratio		Axon diameter (µm)			214	105.15	166.84	42.11	54.07	0.79	0.78		-0.01
	419	6.69	14.18	10.54	14.79	0.69	0.71		0.02		3.35669			520	0.91	4.11	3.5	7.59	0.47	0.46		-0.01		1.11465		Rat number 78	407	1.98	9.98	5.22	11.72	0.45	0.45		0		1.66242
	107	6.81	16.35	10.61	15.76	0.65	0.67		0.02		3.37898			130	0.92	10.04	3.52	12.19	0.3	0.29		-0.01		1.12102			338	2.11	12.21	5.57	13.16	0.42	0.42		0		1.77389		CMT1A sh2	Fiber Label	Inner Area	Total Area	Inner Perimeter	Outer Perimeter	Area based G Ratio	Perimeter Based G ratio		Difference between area and perimeter G ratio
	193	6.69	30.33	10.79	21.65	0.47	0.5		0.03		3.43631			148	0.9	6.16	3.56	9.29	0.38	0.38		0		1.13376			242	2.09	11.27	5.71	13.69	0.43	0.42		-0.01		1.81847		Rat number 37	261	0.79	4.44	3.37	8.1	0.42	0.42		0
	554	7.25	22.78	10.8	18.47	0.56	0.58		0.02		3.43949			337	0.81	13.62	3.56	13.82	0.24	0.26		0.02		1.13376			382	2.35	19.53	5.71	16.94	0.35	0.34		-0.01		1.81847			215	1.33	8.91	4.25	11.41	0.39	0.37		-0.02
	460	7.32	24.37	10.83	19.47	0.55	0.56		0.01		3.44904			75	0.9	15.34	3.59	14.73	0.24	0.24		0		1.14331			275	2.35	19.11	6.04	16.92	0.35	0.36		0.01		1.92357			223	1.33	11.75	4.38	13	0.34	0.34		0
	226	7.1	21.59	11.04	18.13	0.57	0.61		0.04		3.51592			338	1.08	10.19	3.78	11.9	0.33	0.32		-0.01		1.20382			149	2.36	13.04	6.57	14.67	0.43	0.45		0.02		2.09236			267	1.38	4.84	4.44	8.57	0.53	0.52		-0.01
	123	7.68	20.75	11.19	17.67	0.61	0.63		0.02		3.56369			351	1.06	8.72	3.78	11.06	0.35	0.34		-0.01		1.20382			90	3.15	21.1	6.66	17.96	0.39	0.37		-0.02		2.12102			155	1.28	10.09	4.74	12.53	0.36	0.38		0.02
	119	7.89	26.16	11.4	19.96	0.55	0.57		0.02		3.63057			328	1.08	19.23	3.81	16.45	0.24	0.23		-0.01		1.21338			155	3.39	18.49	6.88	16.29	0.43	0.42		-0.01		2.19108			211	1.45	11.36	4.83	12.66	0.36	0.38		0.02
	577	8.39	28.06	11.41	20.33	0.55	0.56		0.01		3.63376			294	1.15	19.48	3.87	16.68	0.24	0.23		-0.01		1.23248			378	2.88	18.46	6.94	16.4	0.39	0.42		0.03		2.21019			157	1.56	18.17	5.03	16.81	0.29	0.3		0.01
	426	8.48	35.83	11.45	22.8	0.49	0.5		0.01		3.6465			588	1.16	12.54	3.87	13.28	0.3	0.29		-0.01		1.23248			366	3.5	11.5	7.28	13.19	0.55	0.55		0		2.31847			237	2.04	15.52	5.38	15.66	0.36	0.34		-0.02
	369	7.53	20.84	11.62	18.15	0.6	0.64		0.04		3.70064			157	1.03	17.36	3.9	16.01	0.24	0.24		0		1.24204			168	3.41	14.94	7.37	16.15	0.48	0.46		-0.02		2.34713			95	2.19	9.05	5.47	11.16	0.49	0.49		0
	279	8.13	22.87	11.66	19.04	0.6	0.61		0.01		3.71338			444	0.96	8.13	3.94	11.08	0.34	0.36		0.02		1.25478			6	4.79	18.19	8.38	16.05	0.51	0.52		0.01		2.66879			47	2.38	11.6	5.78	12.72	0.45	0.45		0
	64	7.16321	22.0341	11.6853	19.8605	0.57	0.59		0.02		3.72144			515	1.13	8.57	3.94	10.82	0.36	0.36		0		1.25478			136	4.94	22.13	8.41	18.24	0.47	0.46		-0.01		2.67834			217	1.9	10.79	5.8	13.12	0.42	0.44		0.02
	284	9.38	31.56	11.76	21.27	0.55	0.55		0		3.74522			229	1.2	9.58	3.96	11.48	0.35	0.35		0		1.26115			76	4.16	24.38	8.43	19.3	0.41	0.44		0.03		2.68471			64	2.32	12.41	5.87	13.74	0.43	0.43		0
	274	9.5	45	11.8	25.73	0.46	0.46		0		3.75796			630	1.19	12.98	4.03	14.06	0.3	0.29		-0.01		1.28344			92	3.88	19.3	8.62	17.89	0.45	0.48		0.03		2.74522			214	2.18	8.68	5.97	11.7	0.5	0.51		0.01
	569	7.73	17.05	11.84	16.72	0.67	0.71		0.04		3.7707			34	1.15	5.31	4.07	8.63	0.47	0.47		0		1.29618			347	5.52	20.34	8.85	17.38	0.52	0.51		-0.01		2.81847			226	2.14	8.86	6.19	11.76	0.49	0.53		0.04
	394	8.92	28.62	12.14	20.57	0.56	0.59		0.03		3.86624			5	1.1	10.68	4.09	12.44	0.32	0.33		0.01		1.30255			35	5.24	22.32	8.91	18.05	0.48	0.49		0.01		2.83758			118	2.8	11.95	6.28	14.1	0.48	0.45		-0.03
	152	8.23	24.78	12.15	19.85	0.58	0.61		0.03		3.86943			422	1.23	12.05	4.16	12.85	0.32	0.32		0		1.32484			108	4.71	19.37	9.03	17.55	0.49	0.51		0.02		2.8758			29	2.53	9.56	6.37	12.32	0.51	0.52		0.01
	318	8.94	36.36	12.16	23.64	0.5	0.51		0.01		3.87261			647	1.27	13.01	4.18	13.56	0.31	0.31		0		1.33121			192	5.17	18.19	9.16	17.51	0.53	0.52		-0.01		2.9172			190	3.05	19.52	6.5	16.81	0.4	0.39		-0.01
	194	8.69	25.35	12.24	19.72	0.59	0.62		0.03		3.89809			441	1.26	14.46	4.25	14.54	0.3	0.29		-0.01		1.3535			389	5.36	25.65	9.31	20.1	0.46	0.46		0		2.96497			66	2.4	13.65	6.56	14.43	0.42	0.45		0.03
	296	8.76	92.94	12.24	49.72	0.3	0.25		-0.05		3.89809			496	1.31	11.56	4.25	12.85	0.34	0.33		-0.01		1.3535			299	6.01	28.79	9.34	20.19	0.46	0.46		0		2.97452			22	2.96	13.9	6.78	14.56	0.46	0.47		0.01
	412	8.77	31.48	12.24	21.5	0.53	0.57		0.04		3.89809			236	1.29	9.12	4.29	11.28	0.38	0.38		0		1.36624			174	6.26	47.29	9.47	26.84	0.36	0.35		-0.01		3.01592			146	2.95	13.25	6.98	13.86	0.47	0.5		0.03
	88	9.81312	42.1081	12.2804	24.7434	0.48	0.5		0.02		3.91096			246	1.42	12.52	4.34	13.13	0.34	0.33		-0.01		1.38217			369	6.07	25.1	9.47	20.08	0.49	0.47		-0.02		3.01592			82	3.22	10.67	7	12.41	0.55	0.56		0.01
	33	8.99032	26.3539	12.485	20.3984	0.58	0.61		0.03		3.97612			234	1.21	12.62	4.42	13.73	0.31	0.32		0.01		1.40764			393	5.94	23.52	9.53	18.84	0.5	0.51		0.01		3.03503			60	3.56	13.29	7.15	13.84	0.52	0.52		0
	228	9.84	28.74	12.53	20.75	0.59	0.6		0.01		3.99045			487	1.44	19.76	4.44	17.5	0.27	0.25		-0.02		1.41401			396	4.46	24.5	9.54	20.09	0.43	0.48		0.05		3.03822			33	3.4	15.23	7.16	15.53	0.47	0.46		-0.01
	322	9.99	37.98	12.55	24.03	0.51	0.52		0.01		3.99682			596	1.48	7.7	4.47	10.32	0.44	0.43		-0.01		1.42357			15	6.46	26.28	9.72	19.43	0.5	0.5		0		3.09554			48	3.92	14.68	7.32	14.54	0.52	0.5		-0.02
	14	8.28852	20.8967	12.5763	18.2358	0.64	0.69		0.05		4.0052			606	1.46	5.38	4.47	8.69	0.52	0.51		-0.01		1.42357			16	6.46	19.66	9.91	16.94	0.57	0.58		0.01		3.15605			2	3.55	15.28	7.34	14.92	0.48	0.49		0.01
	338	11.08	34.81	12.81	22.94	0.56	0.56		0		4.07962			500	1.45	8.11	4.5	10.6	0.42	0.42		0		1.43312			135	5.7	11.86	9.91	13.5	0.69	0.73		0.04		3.15605			160	2.77	19.72	7.49	18.12	0.37	0.41		0.04
	59	11.1925	60.6937	12.8117	31.3049	0.43	0.41		-0.02		4.08016			285	1.31	29.97	4.56	20.8	0.21	0.22		0.01		1.45223			221	6.86	16.59	10.22	15.84	0.64	0.65		0.01		3.25478			119	3.87	12.04	7.54	13.41	0.57	0.56		-0.01
	9	10.2729	30.4437	13.0427	22.1474	0.58	0.59		0.01		4.15373			599	1.55	15.16	4.56	14.75	0.32	0.31		-0.01		1.45223			224	7.28	29.29	10.28	20.87	0.5	0.49		-0.01		3.27389			63	3.65	17.05	7.56	16.08	0.46	0.47		0.01
	12	11.374	30.1412	13.0801	20.8274	0.61	0.63		0.02		4.16564			486	1.54	8.46	4.62	11.01	0.43	0.42		-0.01		1.47134			186	6.86	27.93	10.44	20.52	0.5	0.51		0.01		3.32484			69	4.16	16.17	7.56	15.14	0.51	0.5		-0.01
	135	9.1	35.33	13.16	23.3	0.51	0.56		0.05		4.19108			237	1.37	15.49	4.65	15.06	0.3	0.31		0.01		1.48089			18	5.92	24.22	10.47	19.69	0.49	0.53		0.04		3.33439			240	3.62	10.74	7.68	12.72	0.58	0.6		0.02
	541	11.93	29.68	13.18	20.49	0.63	0.64		0.01		4.19745			474	1.56	20.33	4.65	17.03	0.28	0.27		-0.01		1.48089			311	7.61	25.76	10.5	20.12	0.54	0.52		-0.02		3.34395			172	3.36	18.46	7.78	17.26	0.43	0.45		0.02
	437	12.46	48.84	13.26	26.4	0.51	0.5		-0.01		4.22293			84	1.49	11.94	4.69	12.85	0.35	0.36		0.01		1.49363			32	7.22	29.19	10.92	21.8	0.5	0.5		0		3.47771			80	4.08	16.13	7.81	15.99	0.5	0.49		-0.01
	95	12.46	29.85	13.38	20.67	0.65	0.65		0		4.26115			142	1.37	21.71	4.69	17.69	0.25	0.27		0.02		1.49363			394	7.31	26.38	10.93	20.87	0.53	0.52		-0.01		3.48089			177	4.4	12.57	7.88	13.22	0.59	0.6		0.01
	229	10.61	26.27	13.39	20.14	0.64	0.66		0.02		4.26433			462	1.61	9.85	4.69	11.9	0.4	0.39		-0.01		1.49363			252	7.8	22.13	11	18.38	0.59	0.6		0.01		3.50318			235	2.93	13.23	7.89	15.92	0.47	0.5		0.03
	163	11.05	35.95	13.41	23.6	0.55	0.57		0.02		4.2707			600	1.55	8.39	4.69	10.88	0.43	0.43		0		1.49363			348	6.78	29.79	11.05	22.4	0.48	0.49		0.01		3.51911			255	4.51	13.73	7.94	14.38	0.57	0.55		-0.02
	209	11.14	24.2	13.46	19.14	0.68	0.7		0.02		4.28662			10	1.5	12.12	4.72	13.21	0.35	0.36		0.01		1.50318			30	8.41	28.24	11.35	20.61	0.55	0.55		0		3.61465			16	3.42	10.42	7.97	13.04	0.57	0.61		0.04
	321	9.62	40.27	13.46	25.29	0.49	0.53		0.04		4.28662			478	1.55	22.32	4.72	18.1	0.26	0.26		0		1.50318			229	8.72	26.55	11.45	20.42	0.57	0.56		-0.01		3.6465			197	4.25	16.04	7.97	15.28	0.51	0.52		0.01
	217	11.5	44.93	13.47	26.91	0.51	0.5		-0.01		4.28981			651	1.51	18.84	4.72	16.35	0.28	0.29		0.01		1.50318			160	7.83	34.1	11.48	23.22	0.48	0.49		0.01		3.65605			216	4.25	20.3	7.97	17.19	0.46	0.46		0
	186	11.22	59.6	13.52	30.7	0.43	0.44		0.01		4.30573			103	1.46	14.42	4.81	14.38	0.32	0.33		0.01		1.53185			228	9.44	23.41	11.57	18.32	0.63	0.63		0		3.68471			105	4.13	15.83	7.98	15.44	0.51	0.52		0.01
	239	11.86	26.57	13.52	19.85	0.67	0.68		0.01		4.30573			276	1.63	13.82	4.84	13.91	0.34	0.35		0.01		1.5414			298	9.18	36.84	11.57	23.02	0.5	0.5		0		3.68471			236	3.91	11.52	8.03	13.47	0.58	0.6		0.02
	293	10.67	43.03	13.55	25.44	0.5	0.53		0.03		4.31529			475	1.67	23.2	4.87	18.22	0.27	0.27		0		1.55096			119	7.37	49.38	11.68	28.98	0.39	0.4		0.01		3.71975			263	4.78	16.27	8.13	15.27	0.54	0.53		-0.01
	487	9.55	33.31	13.58	23.15	0.54	0.59		0.05		4.32484			170	1.78	12.45	4.94	13.63	0.38	0.36		-0.02		1.57325			17	7.48	24.36	11.7	19.83	0.55	0.59		0.04		3.72611			10	4.51	20.61	8.16	17.15	0.47	0.48		0.01
	89	9.37752	27.8785	13.6532	21.4379	0.59	0.64		0.05		4.34816			300	1.73	18.15	4.94	15.91	0.31	0.31		0		1.57325			129	6.53	27.56	11.71	21.53	0.49	0.54		0.05		3.7293			153	4.57	17.06	8.21	15.65	0.52	0.52		0
	425	9.51	27.99	13.68	21.24	0.58	0.63		0.05		4.35669			258	1.67	43.06	4.96	26.99	0.2	0.18		-0.02		1.57962			270	10.18	26.98	11.76	19.6	0.61	0.6		-0.01		3.74522			81	4.8	14.3	8.25	14.38	0.58	0.57		-0.01
	96	12.74	48.41	13.7	26.4	0.51	0.52		0.01		4.36306			641	1.51	22.45	4.96	18.04	0.26	0.28		0.02		1.57962			261	9.03	35.39	11.82	25.75	0.51	0.46		-0.05		3.76433			222	4.4	15.81	8.28	15.34	0.53	0.54		0.01
	384	9.52	40.22	13.7	25.67	0.49	0.53		0.04		4.36306			241	1.54	15.21	4.97	15.14	0.32	0.33		0.01		1.5828			293	10.1	27.39	11.98	19.86	0.61	0.6		-0.01		3.81529			27	5.05	12.35	8.34	13.34	0.64	0.63		-0.01
	280	10.95	31.77	13.78	22.25	0.59	0.62		0.03		4.38854			644	1.74	16.84	5.03	15.75	0.32	0.32		0		1.60191			292	10.2	36.68	12.03	23.59	0.53	0.51		-0.02		3.83121			61	5.02	15	8.41	14.86	0.58	0.57		-0.01
	390	10.31	38.67	13.85	24.42	0.52	0.57		0.05		4.41083			322	1.91	20.36	5.06	16.9	0.31	0.3		-0.01		1.61146			50	8.13	35.24	12.06	24.16	0.48	0.5		0.02		3.84076			144	4.86	19.4	8.41	16.65	0.5	0.51		0.01
	323	11.72	41.91	14.03	25.41	0.53	0.55		0.02		4.46815			653	1.2	22.76	5.06	18.42	0.23	0.27		0.04		1.61146			134	8.95	24.96	12.11	19.72	0.6	0.61		0.01		3.85669			233	4.51	21.27	8.41	18.6	0.46	0.45		-0.01
	109	10.89	55.99	14.04	29.34	0.44	0.48		0.04		4.47134			31	1.54	18.27	5.09	16.19	0.29	0.31		0.02		1.62102			383	9.32	40.93	12.12	26.09	0.48	0.46		-0.02		3.85987			25	4.63	15.91	8.42	15.41	0.54	0.55		0.01
	540	12.15	38.21	14.17	24.01	0.56	0.59		0.03		4.51274			631	1.71	16.76	5.09	16.16	0.32	0.31		-0.01		1.62102			36	9.29	31.71	12.19	21.83	0.54	0.56		0.02		3.88217			8	5.53	16.43	8.73	15.83	0.58	0.55		-0.03
	128	10.31	29.46	14.21	22.37	0.59	0.64		0.05		4.52548			231	1.94	23.45	5.18	18.68	0.29	0.28		-0.01		1.64968			373	10.08	38.97	12.27	23.92	0.51	0.51		0		3.90764			173	5.2	16.58	8.78	15.58	0.56	0.56		0
	131	12.84	30.66	14.25	21.29	0.65	0.67		0.02		4.53822			528	1.83	15.8	5.25	15	0.34	0.35		0.01		1.67197			171	9.03	24.56	12.34	20.58	0.61	0.6		-0.01		3.92994			168	4.56	16.6	8.93	15.97	0.52	0.56		0.04
	330	11.34	35.51	14.25	23.28	0.57	0.61		0.04		4.53822			626	1.69	19.28	5.25	16.8	0.3	0.31		0.01		1.67197			153	10.66	32.25	12.41	21.61	0.57	0.57		0		3.95223			145	5.7	15.75	8.94	15.06	0.6	0.59		-0.01
	77	12.6566	33.5413	14.2868	22.2761	0.61	0.64		0.03		4.54994			503	1.98	14.4	5.35	14.16	0.37	0.38		0.01		1.70382			288	9.96	51.96	12.42	28.78	0.44	0.43		-0.01		3.95541			84	5.51	14.81	8.98	14.48	0.61	0.62		0.01
	175	13.26	34.39	14.3	22.55	0.62	0.63		0.01		4.55414			287	2.02	32.25	5.44	21.63	0.25	0.25		0		1.73248			178	10.85	40.86	12.47	24.3	0.52	0.51		-0.01		3.97134			139	4.59	16.44	9.03	16.45	0.53	0.55		0.02
	51	11.6644	61.1414	14.3407	31.0365	0.44	0.46		0.02		4.56711			378	2.09	34.49	5.47	21.98	0.25	0.25		0		1.74204			322	10.21	27.73	12.47	20.36	0.61	0.61		0		3.97134			26	5.95	14.5	9.29	14.38	0.64	0.65		0.01
	312	13.07	45.87	14.56	27.1	0.53	0.54		0.01		4.63694			558	1.79	18.78	5.47	16.48	0.31	0.33		0.02		1.74204			308	9.74	23.76	12.54	19.13	0.64	0.66		0.02		3.99363			19	5.77	25	9.31	19	0.48	0.49		0.01
	40	14.8104	40.2326	14.6091	24.0515	0.61	0.61		0		4.65258			315	2.2	28.33	5.53	20.79	0.28	0.27		-0.01		1.76115			331	9.91	33.5	12.84	23.21	0.54	0.55		0.01		4.08917			6	6.38	22.49	9.64	18.36	0.53	0.52		-0.01
	306	12.18	32.45	14.62	21.94	0.62	0.67		0.05		4.65605			519	2.21	23.63	5.53	18.46	0.31	0.3		-0.01		1.76115			11	9.04	27.13	13	21.72	0.58	0.6		0.02		4.14013			239	5.65	18.69	9.75	17.55	0.55	0.56		0.01
	173	15.35	32.68	14.68	21.31	0.69	0.69		0		4.67516			666	1.78	11.37	5.57	12.95	0.4	0.43		0.03		1.77389			243	9	27.96	13.03	22.13	0.57	0.59		0.02		4.14968			43	6.11	17.35	9.79	16.14	0.59	0.61		0.02
	50	13.2979	36.6268	14.7004	23.5477	0.6	0.62		0.02		4.68166			214	1.97	28.58	5.69	20.63	0.26	0.28		0.02		1.8121			238	11.43	25.36	13.04	19.98	0.67	0.65		-0.02		4.15287			62	5.69	18.88	9.91	18.2	0.55	0.54		-0.01
	557	12.93	41.01	14.72	25.19	0.56	0.58		0.02		4.6879			574	2.38	8.39	5.69	10.85	0.53	0.52		-0.01		1.8121			8	7.9	39.28	13.05	27.02	0.45	0.48		0.03		4.15605			110	5.07	22.46	10.03	19.87	0.48	0.5		0.02
	326	12.66	34	14.82	23.05	0.61	0.64		0.03		4.71975			344	1.49	25.69	5.75	20.44	0.24	0.28		0.04		1.83121			334	11.89	31.65	13.2	21.86	0.61	0.6		-0.01		4.20382			186	5.36	22.6	10.03	19.66	0.49	0.51		0.02
	341	13.37	48.69	14.83	26.84	0.52	0.55		0.03		4.72293			223	2.47	21.95	5.82	17.8	0.34	0.33		-0.01		1.8535			406	11.82	24.53	13.25	18.76	0.69	0.71		0.02		4.21975			96	5.72	18.43	10.05	17.17	0.56	0.59		0.03
	433	13.46	26.69	15.04	20.07	0.71	0.75		0.04		4.78981			178	2.38	19.09	5.84	16.2	0.35	0.36		0.01		1.85987			317	10.65	28.75	13.26	21.02	0.61	0.63		0.02		4.22293			71	7.07	22.12	10.06	18.19	0.57	0.55		-0.02
	58	16.1777	53.7604	15.0755	27.5605	0.55	0.55		0		4.80112			192	1.51	36.7	5.86	23.83	0.2	0.25		0.05		1.86624			67	8.74	27.95	13.32	22.07	0.56	0.6		0.04		4.24204			259	5.43	30.33	10.08	21.67	0.42	0.46		0.04
	118	10.85	38.02	15.23	25.75	0.54	0.59		0.05		4.85032			576	2.53	14.79	5.87	14.79	0.41	0.4		-0.01		1.86943			354	7.82	39.33	13.35	28.2	0.45	0.47		0.02		4.25159			185	7.02	23.51	10.1	18.68	0.55	0.54		-0.01
	178	15.21	47.63	15.23	26.53	0.57	0.57		0		4.85032			573	2.5	17.16	5.93	16.11	0.38	0.37		-0.01		1.88854			21	12.31	37.16	13.38	23.59	0.58	0.57		-0.01		4.26115			86	6.72	14.07	10.34	14.22	0.69	0.73		0.04
	227	14.14	28.18	15.26	20.54	0.71	0.74		0.03		4.85987			539	2.53	26.46	5.97	20.04	0.31	0.3		-0.01		1.90127			102	9.89	47.96	13.48	29.72	0.45	0.45		0		4.29299			195	7.32	37.34	10.5	24.77	0.44	0.42		-0.02
	307	14.48	55.27	15.35	29.55	0.51	0.52		0.01		4.88854			521	2.23	58.84	6	29.12	0.19	0.21		0.02		1.91083			368	13.24	33.23	13.86	21.94	0.63	0.63		0		4.41401			116	7.44	20.72	10.6	17.76	0.6	0.6		0
	55	13.2858	42.0718	15.4297	25.8434	0.56	0.6		0.04		4.91392			9	2.41	25.62	6.02	19.16	0.31	0.31		0		1.9172			328	13.31	33.63	13.88	22.27	0.63	0.62		-0.01		4.42038			183	7.79	20.68	10.66	17.8	0.61	0.6		-0.01
	21	16.2987	40.0269	15.4517	23.7677	0.64	0.65		0.01		4.92093			467	2.24	15.68	6.02	14.94	0.38	0.4		0.02		1.9172			276	13.55	42.76	13.91	25.85	0.56	0.54		-0.02		4.42994			163	6	22.43	10.71	18.78	0.52	0.57		0.05
	213	13.89	38.84	15.57	24.7	0.6	0.63		0.03		4.9586			122	2.11	44.56	6.04	26.43	0.22	0.23		0.01		1.92357			301	11.43	28.1	13.94	21.28	0.64	0.65		0.01		4.43949			32	8.26	23.24	10.78	19.26	0.6	0.56		-0.04
	468	12.89	58.62	15.72	30.85	0.47	0.51		0.04		5.00637			314	2.38	27.13	6.06	19.79	0.3	0.31		0.01		1.92994			38	12.51	50.18	13.95	28.21	0.5	0.49		-0.01		4.44268			171	7.91	26.1	10.78	19.97	0.55	0.54		-0.01
	155	14.92	47.89	15.74	27.42	0.56	0.57		0.01		5.01274			466	1.98	14.68	6.06	14.57	0.37	0.42		0.05		1.92994			370	13.15	32.9	13.99	23.07	0.63	0.61		-0.02		4.45541			138	7.99	19.38	10.85	17.02	0.64	0.64		0
	440	14.47	39.13	15.76	23.99	0.61	0.66		0.05		5.01911			448	1.97	17.34	6.1	16.15	0.34	0.38		0.04		1.94268			403	9.86	34.53	14.06	25.32	0.53	0.56		0.03		4.47771			234	6.76	24.28	10.88	19.83	0.53	0.55		0.02
	115	16.54	57.93	15.86	29.01	0.53	0.55		0.02		5.05096			274	2.17	17.11	6.12	15.78	0.36	0.39		0.03		1.94904			121	11.6	41.73	14.18	27.53	0.53	0.52		-0.01		4.51592			202	6.69	17.5	11.13	16.92	0.62	0.66		0.04
	339	15.49	54.72	15.87	29.68	0.53	0.53		0		5.05414			512	2.66	18.78	6.13	16.16	0.38	0.38		0		1.95223			290	13.94	43.56	14.2	25.95	0.57	0.55		-0.02		4.52229			258	6.04	24.28	11.16	21.23	0.5	0.53		0.03
	343	15.5	54.23	15.92	29.23	0.53	0.54		0.01		5.07006			57	2.15	22.45	6.16	17.82	0.31	0.35		0.04		1.96178			22	11.08	35.95	14.26	25.16	0.56	0.57		0.01		4.5414			7	7.33	20.24	11.2	17.78	0.6	0.63		0.03
	225	17.7	61.3	15.97	29.64	0.54	0.54		0		5.08599			255	2.66	39.42	6.26	24.08	0.26	0.26		0		1.99363			191	11.36	25.2	14.31	20.63	0.67	0.69		0.02		4.55732			136	8.76	19.38	11.41	16.98	0.67	0.67		0
	427	15.5	53.11	16.08	28.37	0.54	0.57		0.03		5.12102			295	2.9	29.72	6.29	20.64	0.31	0.3		-0.01		2.00318			117	14.44	46.34	14.46	25.96	0.56	0.56		0		4.6051			113	6.62	23.47	11.44	19.85	0.53	0.58		0.05
	214	15.88	56.85	16.19	29.61	0.53	0.55		0.02		5.15605			106	2.58	34.53	6.31	22.51	0.27	0.28		0.01		2.00955			344	12.32	31.91	14.46	22.11	0.62	0.65		0.03		4.6051			94	7.68	24.04	11.54	19.41	0.57	0.59		0.02
	208	15.26	43.91	16.2	25.74	0.59	0.63		0.04		5.15924			165	2.67	31.68	6.35	21.29	0.29	0.3		0.01		2.02229			20	14.64	36.2	14.64	22.94	0.64	0.64		0		4.66242			137	8.48	20.57	11.66	17.95	0.64	0.65		0.01
	297	16.9	42.8	16.31	25.22	0.63	0.65		0.02		5.19427			92	2.63	14.13	6.37	14.48	0.43	0.44		0.01		2.02866			327	14.69	32.03	14.72	22.15	0.68	0.66		-0.02		4.6879			134	8.8	27.1	11.79	20.13	0.57	0.59		0.02
	203	18.78	47.43	16.42	27.06	0.63	0.61		-0.02		5.2293			667	2.31	16.41	6.4	15.71	0.38	0.41		0.03		2.03822			324	13.46	42.45	14.74	25.3	0.56	0.58		0.02		4.69427			194	8.64	34.19	11.79	22.55	0.5	0.52		0.02
	331	17.09	53.77	16.48	28.26	0.56	0.58		0.02		5.24841			262	2.76	15.68	6.44	14.92	0.42	0.43		0.01		2.05096			83	13.52	45.93	14.76	26.45	0.54	0.56		0.02		4.70064			251	8.89	26.52	11.85	20.45	0.58	0.58		0
	24	18.4646	45.8591	16.5253	25.3077	0.63	0.65		0.02		5.26284			398	2.72	21.71	6.45	17.61	0.35	0.37		0.02		2.05414			190	14.97	45.6	14.86	26.01	0.57	0.57		0		4.73248			5	8.37	32.03	11.87	23.57	0.51	0.5		-0.01
	351	15.43	67.64	16.56	33.25	0.48	0.5		0.02		5.27389			194	2.99	13.76	6.59	14.65	0.47	0.45		-0.02		2.09873			249	13.98	55.38	14.95	30	0.5	0.5		0		4.76115			1	9.95	22.69	11.94	18.42	0.66	0.65		-0.01
	469	15.27	44.47	16.78	26.32	0.59	0.64		0.05		5.34395			254	2.69	25.18	6.59	20.42	0.33	0.32		-0.01		2.09873			194	11.94	42.83	14.98	26.72	0.53	0.56		0.03		4.7707			125	7.39	33.89	11.96	26.88	0.47	0.44		-0.03
	136	16.6	49.21	16.81	27.01	0.58	0.62		0.04		5.3535			334	3.21	33.13	6.62	23.13	0.31	0.29		-0.02		2.10828			319	13.92	33.53	15	22.91	0.64	0.65		0.01		4.77707			238	7.41	31.35	11.96	22.89	0.49	0.52		0.03
	230	16.95	2402.54	16.85	534	0.08	0.03		-0.05		5.36624			409	2.49	27.93	6.63	20.61	0.3	0.32		0.02		2.11146			358	13.14	50.7	15	28.55	0.51	0.53		0.02		4.77707			41	9.05	36.57	12.01	25.22	0.5	0.48		-0.02
	32	19.8682	49.9005	16.8564	26.6739	0.63	0.63		0		5.36829			563	3.16	30.42	6.66	21.96	0.32	0.3		-0.02		2.12102			55	14.79	44.33	15.25	25.71	0.58	0.59		0.01		4.85669			31	8.3	34.03	12.16	27.36	0.49	0.44		-0.05
	244	16.53	55.94	16.94	29.07	0.54	0.58		0.04		5.3949			218	2.88	24.62	6.68	18.61	0.34	0.36		0.02		2.12739			402	14.9	37.24	15.27	23.47	0.63	0.65		0.02		4.86306			199	9.35	26.93	12.2	20.34	0.59	0.6		0.01
	516	19.32	53.74	16.97	27.53	0.6	0.62		0.02		5.40446			220	3.03	28.39	6.75	20.41	0.33	0.33		0		2.14968			115	14.02	55.1	15.31	29.5	0.5	0.52		0.02		4.8758			133	8.23	23.55	12.24	19.12	0.59	0.64		0.05
	114	17.02	59.93	17.01	29.67	0.53	0.57		0.04		5.4172			239	3.15	26.37	6.75	19.22	0.35	0.35		0		2.14968			156	16.64	34.12	15.41	22.37	0.7	0.69		-0.01		4.90764			15	10.55	31.67	12.34	21.54	0.58	0.57		-0.01
	191	14.85	57.43	17.06	29.88	0.51	0.57		0.06		5.43312			605	3.47	14.65	6.81	14.22	0.49	0.48		-0.01		2.16879			227	15.46	31.13	15.44	22.11	0.7	0.7		0		4.9172			244	7.93	25.88	12.38	20.69	0.55	0.6		0.05
	197	20.53	61.19	17.09	29.35	0.58	0.58		0		5.44268			321	2.65	29.25	6.88	20.67	0.3	0.33		0.03		2.19108			385	13.82	58.21	15.48	31.88	0.49	0.49		0		4.92994			207	8.81	23.23	12.42	19.26	0.62	0.64		0.02
	199	17.16	55.06	17.1	29.27	0.56	0.58		0.02		5.44586			428	3.28	11.62	6.9	12.66	0.53	0.55		0.02		2.19745			325	15.57	30.92	15.49	21.75	0.71	0.71		0		4.93312			205	10.5	33.07	12.47	22.03	0.56	0.57		0.01
	47	16.0446	58.673	17.1402	31.9055	0.52	0.54		0.02		5.45867			23	3.28	28.75	6.94	20.36	0.34	0.34		0		2.21019			235	17.12	49.03	15.76	27.96	0.59	0.56		-0.03		5.01911			198	8.91	29.75	12.59	22.37	0.55	0.56		0.01
	235	18.76	53.78	17.15	28.48	0.59	0.6		0.01		5.46178			164	3.09	36.32	6.94	23.47	0.29	0.3		0.01		2.21019			377	16.24	43.17	15.77	25.54	0.61	0.62		0.01		5.02229			77	10.42	24.31	12.7	19.42	0.65	0.65		0
	301	18.76	54.35	17.16	27.88	0.59	0.62		0.03		5.46497			361	3.21	26.38	6.94	20.08	0.35	0.35		0		2.21019			245	16.08	35.86	15.79	23.42	0.67	0.67		0		5.02866			266	10.3	32.42	12.73	22.25	0.56	0.57		0.01
	20	20.6426	46.3552	17.1897	25.6069	0.67	0.67		0		5.47443			207	3.12	37.28	6.97	23.52	0.29	0.3		0.01		2.21975			152	15.27	35.05	15.8	24.43	0.66	0.65		-0.01		5.03185			176	8.72	19.99	12.75	18.59	0.66	0.69		0.03
	414	17.59	53.25	17.22	28.73	0.57	0.6		0.03		5.48408			471	2.75	16.55	7.03	15.94	0.41	0.44		0.03		2.23885			315	14.11	37.18	15.82	24.5	0.62	0.65		0.03		5.03822			28	9.35	22.8	12.8	19.87	0.64	0.64		0
	146	17.15	63.69	17.38	31.77	0.52	0.55		0.03		5.53503			410	2.98	15.15	7.16	15.1	0.44	0.47		0.03		2.28025			278	14.02	47.32	15.88	27.14	0.54	0.59		0.05		5.05732			130	9.58	22.68	12.8	20.88	0.65	0.61		-0.04
	189	17.93	58.01	17.38	29.51	0.56	0.59		0.03		5.53503			147	3.78	13.89	7.25	14.04	0.52	0.52		0		2.30892			154	16.96	42.25	15.91	25.04	0.63	0.64		0.01		5.06688			265	8.87	35.59	12.82	24.52	0.5	0.52		0.02
	176	18.74	63.3	17.48	30.67	0.54	0.57		0.03		5.56688			377	3.44	27.98	7.28	19.82	0.35	0.37		0.02		2.31847			2	16.36	42.7	16.06	26	0.62	0.62		0		5.11465			92	8.95	21.25	12.83	19.01	0.65	0.67		0.02
	249	19.08	65.52	17.55	31.48	0.54	0.56		0.02		5.58917			397	3.84	31.92	7.34	21.98	0.35	0.33		-0.02		2.33758			280	15.57	63.68	16.14	32.81	0.49	0.49		0		5.14013			178	9.9	27.52	12.84	20.53	0.6	0.63		0.03
	139	16.76	58.93	17.66	30.66	0.53	0.58		0.05		5.6242			37	2.92	11.76	7.42	13.56	0.5	0.55		0.05		2.36306			170	14.57	45.04	16.15	27.79	0.57	0.58		0.01		5.14331			46	11.47	25.92	12.91	19.54	0.67	0.66		-0.01
	205	21.37	55.25	17.68	27.78	0.62	0.64		0.02		5.63057			608	3.51	21.42	7.45	17.86	0.4	0.42		0.02		2.37261			157	16.35	34.18	16.18	22.87	0.69	0.71		0.02		5.15287			250	9.14	26.09	12.98	21.78	0.59	0.6		0.01
	325	18.63	50.2	17.69	28.05	0.61	0.63		0.02		5.63376			546	3.85	40.83	7.47	24.21	0.31	0.31		0		2.37898			61	12.04	33.49	16.31	25.91	0.6	0.63		0.03		5.19427			150	10.04	34.84	13.02	23.92	0.54	0.54		0
	232	19.82	48.24	17.78	26.72	0.64	0.67		0.03		5.66242			506	4.01	24.3	7.53	19.32	0.41	0.39		-0.02		2.39809			29	15.95	48.99	16.32	27.38	0.57	0.6		0.03		5.19745			9	9.58	39.26	13.15	26.21	0.49	0.5		0.01
	270	10.7	10.7	17.9	17.9	1	1		0		5.70064			24	4.01	37.96	7.56	25.45	0.32	0.3		-0.02		2.40764			250	16.59	56.57	16.32	29.22	0.54	0.56		0.02		5.19745			219	10.1	32.27	13.35	22.71	0.56	0.59		0.03
	523	22.55	61.03	18.13	29.48	0.61	0.62		0.01		5.77389			635	3.94	29.29	7.56	20.19	0.37	0.37		0		2.40764			340	16.9	42.86	16.38	27.72	0.63	0.59		-0.04		5.21656			142	9.96	33.21	13.44	23.41	0.55	0.57		0.02
	54	19.9408	62.9927	18.2622	30.9298	0.56	0.59		0.03		5.81599			482	3.68	37.95	7.59	23.94	0.31	0.32		0.01		2.4172			343	19.32	33.09	16.53	21.71	0.76	0.76		0		5.26433			42	12.37	39.19	13.46	24.88	0.56	0.54		-0.02
	82	22.2761	63.029	18.3271	30.5701	0.59	0.6		0.01		5.83666			582	4.04	16.42	7.63	15.17	0.5	0.5		0		2.42994			125	16.7	58.69	16.54	30.54	0.53	0.54		0.01		5.26752			50	12.6	30.79	13.48	21.14	0.64	0.64		0
	294	21.22	74.81	18.36	33.02	0.53	0.56		0.03		5.84713			250	3.7	33.61	7.66	21.8	0.33	0.35		0.02		2.43949			365	18.07	50.24	16.57	27.68	0.6	0.6		0		5.27707			252	8.93	33.44	13.6	24.79	0.52	0.55		0.03
	349	21.1	67.82	18.41	32.01	0.56	0.58		0.02		5.86306			621	4.34	46.57	7.66	26.32	0.31	0.29		-0.02		2.43949			361	19.51	48.98	16.59	27.27	0.63	0.61		-0.02		5.28344			180	10.48	31.67	13.7	22.8	0.58	0.6		0.02
	281	20.91	69.9	18.42	33.07	0.55	0.56		0.01		5.86624			90	3.63	28.58	7.68	20.62	0.36	0.37		0.01		2.44586			82	17.47	51.1	16.63	27.86	0.58	0.6		0.02		5.29618			106	10.2	32.75	13.74	23.62	0.56	0.58		0.02
	373	22.43	59.44	18.43	29.31	0.61	0.63		0.02		5.86943			401	3.65	36.47	7.69	23.65	0.32	0.33		0.01		2.44904			130	19.37	47.96	16.9	26.28	0.64	0.64		0		5.38217			75	13.04	32.55	13.92	22.5	0.63	0.62		-0.01
	150	23.51	71.72	18.46	32.12	0.57	0.57		0		5.87898			406	3.93	22.49	7.69	18.33	0.42	0.42		0		2.44904			164	19.8	64.43	16.92	32.69	0.55	0.52		-0.03		5.38854			11	13.95	30.66	13.95	20.88	0.67	0.67		0
	370	22.97	61.04	18.46	29.43	0.61	0.63		0.02		5.87898			306	4.42	18.5	7.72	15.98	0.49	0.48		-0.01		2.4586			126	16.04	47.09	16.94	26.8	0.58	0.63		0.05		5.3949			182	12.12	31.76	13.96	22.53	0.62	0.62		0
	242	21.03	67.12	18.51	31.61	0.56	0.59		0.03		5.8949			629	3.93	36.98	7.72	24.31	0.33	0.32		-0.01		2.4586			200	18.37	67.86	17.25	34.77	0.52	0.5		-0.02		5.49363			220	10.58	24.38	14.02	20.37	0.66	0.69		0.03
	305	19.19	51.98	18.55	28.4	0.61	0.65		0.04		5.90764			129	4.32	21.13	7.73	17.21	0.45	0.45		0		2.46178			86	14.3	26.81	17.36	22.3	0.73	0.78		0.05		5.52866			209	13.13	28.52	14.04	20.6	0.68	0.68		0
	183	20.11	66.53	18.56	32.86	0.55	0.56		0.01		5.91083			559	3.35	25.33	7.78	19.73	0.36	0.39		0.03		2.47771			41	16.96	57.21	17.39	29.65	0.54	0.59		0.05		5.53822			193	12.08	33.09	14.17	23.14	0.6	0.61		0.01
	530	22.43	59.76	18.57	29.39	0.61	0.63		0.02		5.91401			47	3.79	31.5	7.85	21.29	0.35	0.37		0.02		2.5			342	18.73	38.97	17.59	24.47	0.69	0.72		0.03		5.60191			74	12.26	41.96	14.43	27.19	0.54	0.53		-0.01
	68	21.4533	75.5647	18.7187	34.5829	0.53	0.54		0.01		5.96138			438	4.31	41.39	7.85	24.71	0.32	0.32		0		2.5			341	18.53	48.46	17.61	26.94	0.62	0.65		0.03		5.60828			248	13.39	26.57	14.53	20.32	0.71	0.72		0.01
	253	20.88	69.19	18.76	32.34	0.55	0.58		0.03		5.97452			403	4.24	45.64	7.88	25.37	0.3	0.31		0.01		2.50955			265	17.47	62.51	17.67	33.04	0.53	0.53		0		5.62739			120	13.12	29.68	14.73	21.43	0.66	0.69		0.03
	342	19.55	62.15	18.82	31.29	0.56	0.6		0.04		5.99363			569	3.76	36.31	7.9	22.67	0.32	0.35		0.03		2.51592			12	17.79	49.99	17.7	27.36	0.6	0.65		0.05		5.63694			260	10.21	32.66	14.74	24.31	0.56	0.61		0.05
	415	20.84	65.96	18.85	33.1	0.56	0.57		0.01		6.00318			425	4.36	23.12	7.94	18.35	0.43	0.43		0		2.52866			330	18.11	32.52	17.81	23.21	0.75	0.77		0.02		5.67197			56	14.64	35.5	14.98	23.11	0.64	0.65		0.01
	524	21.33	56.41	18.86	28.41	0.61	0.66		0.05		6.00637			39	4.17	24.15	8	18.69	0.42	0.43		0.01		2.54777			84	20.36	58.93	17.87	30.56	0.59	0.58		-0.01		5.69108			228	12.29	30.48	15.05	23.78	0.64	0.63		-0.01
	219	24.14	66.24	18.87	31.98	0.6	0.59		-0.01		6.00955			374	3.61	19.54	8.03	16.63	0.43	0.48		0.05		2.55732			93	20.8	56.51	17.87	30.43	0.61	0.59		-0.02		5.69108			167	13.07	28.75	15.25	21.75	0.67	0.7		0.03
	397	20.21	63.3	18.87	31.19	0.57	0.61		0.04		6.00955			323	3.69	27.84	8.06	20.56	0.36	0.39		0.03		2.56688			258	17.1	51.84	18.15	30.12	0.57	0.6		0.03		5.78025			196	15.38	37.93	15.26	24.09	0.64	0.63		-0.01
	180	22.66	59.46	18.91	29.39	0.62	0.64		0.02		6.02229			189	4.02	19.77	8.07	16.8	0.45	0.48		0.03		2.57006			353	19.49	60.68	18.18	32.15	0.57	0.57		0		5.78981			132	16.18	31.77	15.39	21.55	0.71	0.71		0
	302	23.58	57.84	18.92	28.86	0.64	0.66		0.02		6.02548			498	4.73	20.99	8.1	17.19	0.47	0.47		0		2.57962			386	22.51	53.3	18.2	28.65	0.65	0.64		-0.01		5.79618			192	16.29	36.48	15.87	24.55	0.67	0.65		-0.02
	502	22.92	77.92	18.92	34.22	0.54	0.55		0.01		6.02548			554	4.83	20.42	8.15	17.1	0.49	0.48		-0.01		2.59554			65	19.69	61.13	18.27	31.34	0.57	0.58		0.01		5.81847			97	15.4	30.53	16.01	21.51	0.71	0.74		0.03
	2	21.5017	61.9279	18.9871	31.0849	0.59	0.61		0.02		6.04685			408	4.6	24.76	8.19	19.03	0.43	0.43		0		2.60828			57	22.84	66.99	18.34	31.97	0.58	0.57		-0.01		5.84076			201	16.31	41.53	16.49	25.08	0.63	0.66		0.03
	335	19.14	73.07	19	33.56	0.52	0.57		0.05		6.05096			176	4.62	40.39	8.22	24.21	0.34	0.34		0		2.61783			69	21.91	55.44	18.38	28.93	0.63	0.64		0.01		5.8535			103	13.5	36.63	16.52	25.27	0.61	0.65		0.04
	245	23.98	71.55	19.1	32.24	0.58	0.59		0.01		6.0828			642	4.84	28.6	8.3	20.39	0.41	0.41		0		2.64331			94	20.96	57.43	18.47	30.52	0.6	0.61		0.01		5.88217			17	16.27	37.86	16.54	24.61	0.66	0.67		0.01
	144	20.26	70.62	19.15	33	0.54	0.58		0.04		6.09873			271	3.85	39.06	8.35	24.33	0.31	0.34		0.03		2.65924			346	20.98	52.27	18.51	29.74	0.63	0.62		-0.01		5.8949			20	17.11	33.7	17.06	23.48	0.71	0.73		0.02
	151	19.59	64.26	19.15	31.71	0.55	0.6		0.05		6.09873			386	5	34.85	8.37	23.1	0.38	0.36		-0.02		2.66561			262	19.02	43.15	18.54	25.96	0.66	0.71		0.05		5.90446			151	15.77	35.57	17.08	24.32	0.67	0.7		0.03
	436	21.37	68.09	19.16	32.08	0.56	0.6		0.04		6.10191			200	4.76	19.01	8.38	16.23	0.5	0.52		0.02		2.66879			226	22.11	47.26	18.59	27.81	0.68	0.67		-0.01		5.92038			109	17.21	40.26	17.5	25.31	0.65	0.69		0.04
	74	25.519	64.1422	19.2335	30.2852	0.63	0.64		0.01		6.12532			424	4.74	33.57	8.43	22.22	0.38	0.38		0		2.68471			103	21.14	60.98	18.73	31.33	0.59	0.6		0.01		5.96497			188	20.13	46.09	17.67	26.58	0.66	0.66		0
	52	22.1793	69.2242	19.261	32.2124	0.57	0.6		0.03		6.13408			144	4.72	36.31	8.44	22.91	0.36	0.37		0.01		2.6879			282	23.97	75.5	18.76	33.27	0.56	0.56		0		5.97452			135	19.77	55.97	17.85	30.14	0.59	0.59		0
	291	22.03	59.64	19.3	30.16	0.61	0.64		0.03		6.1465			198	4.66	27.25	8.46	19.97	0.41	0.42		0.01		2.69427			184	24.6	54.33	18.8	28.33	0.67	0.66		-0.01		5.98726			111	19.18	49.45	18.58	30.08	0.62	0.62		0
	30	25.2528	66.1387	19.3248	30.8924	0.62	0.63		0.01		6.1544			549	5.19	33.09	8.51	21.9	0.4	0.39		-0.01		2.71019			128	22.47	52.41	18.91	28.38	0.65	0.67		0.02		6.02229			55	25.22	50.12	20.4	27.94	0.71	0.73		0.02
	299	21.4	69.71	19.42	32.7	0.55	0.59		0.04		6.18471			400	4.46	32.71	8.56	22.69	0.37	0.38		0.01		2.72611			345	21.78	47.04	18.94	27.57	0.68	0.69		0.01		6.03185			98	26.55	49.9	21.02	27.64	0.73	0.76		0.03
	188	23.91	67.19	19.43	31.38	0.6	0.62		0.02		6.1879			516	5.3	23.47	8.56	18.33	0.48	0.47		-0.01		2.72611			362	21.55	47.26	19.01	27.53	0.68	0.69		0.01		6.05414			108	27.06	52.6	21.86	28.99	0.72	0.75		0.03
	517	26.12	71.47	19.48	31.77	0.6	0.61		0.01		6.20382			457	5.2	38.94	8.63	24.34	0.37	0.35		-0.02		2.74841			397	25.2	45.71	19.07	26.12	0.74	0.73		-0.01		6.07325			112	17.63	65.69	21.86	38.55	0.52	0.57		0.05
	46	17.3151	78.0573	19.5118	36.5299	0.48	0.53		0.05		6.21396			654	5.3	25.39	8.65	18.92	0.46	0.46		0		2.75478			62	22.51	70.49	19.1	34.7	0.57	0.55		-0.02		6.0828			99	31.73	59.8	22.69	31.17	0.73	0.73		0
	185	25.93	67.51	19.57	31.24	0.62	0.63		0.01		6.23248			494	5.3	58	8.69	29.87	0.3	0.29		-0.01		2.76752			109	22.39	69.28	19.12	35.33	0.57	0.54		-0.03		6.08917			3	26.27	54.64	23.56	32.37	0.69	0.73		0.04
	133	25.81	62.88	19.6	30.21	0.64	0.65		0.01		6.24204			585	4.08	20.8	8.69	18.08	0.44	0.48		0.04		2.76752			162	22.88	54.72	19.14	28.99	0.65	0.66		0.01		6.09554			277	34.9	89.27	23.65	36.85	0.625259	0.641791		0.0165321
	538	26.29	57.95	19.66	28.69	0.67	0.69		0.02		6.26115			415	4.66	32.67	8.76	22.18	0.38	0.39		0.01		2.78981			43	19.87	54.87	19.17	30.55	0.6	0.63		0.03		6.1051			269	43.55	70.99	23.78	31.03	0.783241	0.766355		-0.016886
	36	27.7212	94.0535	19.7648	36.5365	0.54	0.54		0		6.29453			527	4.68	23.73	8.76	18.85	0.44	0.46		0.02		2.78981			363	22.34	67.41	19.27	33.88	0.58	0.57		-0.01		6.13694			272	43.93	92.34	24.3	33.48	0.68974	0.725806		0.036066
	260	22.19	76.02	19.81	34.27	0.54	0.58		0.04		6.30892			13	5.25	45.46	8.78	25.5	0.34	0.34		0		2.79618			114	22.06	59.97	19.3	32.8	0.61	0.59		-0.02		6.1465			280	36.98	67.32	24.52	32.45	0.741159	0.755624		0.014465
	161	22	77.92	19.83	35.01	0.53	0.57		0.04		6.31529			452	4.82	36.78	8.78	23.03	0.36	0.38		0.02		2.79618			169	24.32	60.72	19.46	30.91	0.63	0.63		0		6.19745			275	40.07	71.95	25.08	35.57	0.746267	0.705089		-0.0411785
	67	23.2078	64.5294	19.9089	31.3478	0.6	0.64		0.04		6.34042			126	4.99	38.16	8.85	23.69	0.36	0.37		0.01		2.81847			404	18.59	57.75	19.47	33.76	0.57	0.58		0.01		6.20064			271	43.32	86.29	25.23	36.61	0.708539	0.689156		-0.0193834
	421	27.23	81.34	19.92	34.21	0.58	0.58		0		6.34395			664	4.28	25.29	8.94	19.73	0.41	0.45		0.04		2.84713			27	22.57	41.66	19.64	26.67	0.74	0.74		0		6.25478			278	45.78	75.7	25.39	34.34	0.77766	0.739371		-0.0382894
	116	23.01	64.69	20.01	30.96	0.6	0.65		0.05		6.37261			50	5.59	32.9	9	21.8	0.41	0.41		0		2.86624			260	20.63	47.76	19.9	28.01	0.66	0.71		0.05		6.33758			37	37.7	81.71	25.84	36.73	0.679255	0.703512		0.0242568
	169	26.37	69.9	20.01	31.9	0.61	0.63		0.02		6.37261			320	5.88	29.39	9.03	20.39	0.45	0.44		-0.01		2.8758			181	16.49	56.4	19.95	33.68	0.54	0.59		0.05		6.3535			270	44.54	77.34	27.01	37.65	0.75888	0.717397		-0.0414828
	470	24.35	81	20.01	34.97	0.55	0.57		0.02		6.37261			437	5.37	23.11	9.04	18.2	0.48	0.5		0.02		2.87898			5	21.32	56.68	19.96	30.05	0.61	0.66		0.05		6.35669			76	50.78	99.08	27.09	38.89	0.715902	0.69658		-0.0193215
	111	27.23	80.62	20.02	33.78	0.58	0.59		0.01		6.3758			412	4.65	32.5	9.17	22.19	0.38	0.41		0.03		2.92038			335	26.75	47.43	19.96	26.62	0.75	0.75		0		6.35669			285	45.98	98.56	27.23	40.13	0.683021	0.678545		-0.0044764
	25	23.4982	52.0785	20.0607	28.2205	0.67	0.71		0.04		6.38876			325	5.45	47.67	9.18	26.7	0.34	0.34		0		2.92357			379	24.53	71.77	20.07	35.68	0.58	0.56		-0.02		6.39172			87	42.56	69.28	27.46	34.48	0.783785	0.796404		0.0126189
	537	28.17	88.72	20.13	35.47	0.56	0.57		0.01		6.41083			404	5.18	36.92	9.2	24.03	0.37	0.38		0.01		2.92994			7	27.23	72.93	20.09	35.05	0.61	0.57		-0.04		6.39809			281	47.08	89.89	27.59	40.02	0.723707	0.689405		-0.0343013
	143	25.39	68.7	20.24	32.18	0.61	0.63		0.02		6.44586			268	6.07	41.49	9.22	25.26	0.38	0.37		-0.01		2.93631			274	23.46	77.32	20.14	38.91	0.55	0.52		-0.03		6.41401			23	47.33	81.34	27.74	35.28	0.76281	0.786281		0.0234715
	11	26.6806	65.7515	20.2587	31.3698	0.64	0.65		0.01		6.45182			22	5.17	41.24	9.26	25.76	0.35	0.36		0.01		2.94904			304	22.13	50.02	20.21	28.21	0.67	0.72		0.05		6.43631			283	49.7	80.77	28.16	38.04	0.784428	0.740273		-0.0441547
	539	27.5	68.07	20.27	31.4	0.64	0.65		0.01		6.45541			64	6.2	48.48	9.31	25.95	0.36	0.36		0		2.96497			25	26.4	72.2	20.27	33.73	0.6	0.6		0		6.45541			276	42.84	77.31	28.19	35.77	0.744401	0.788091		0.0436897
	283	24.95	74.75	20.36	33.43	0.58	0.61		0.03		6.48408			601	5.67	44.47	9.32	25.85	0.36	0.36		0		2.96815			183	28.08	57.23	20.31	28.92	0.7	0.7		0		6.46815			273	50.28	73.28	28.77	34.27	0.828333	0.83951		0.0111769
	247	28.13	85.11	20.45	36.06	0.57	0.57		0		6.51274			156	5.07	27.94	9.38	20.98	0.43	0.45		0.02		2.98726			111	24.39	71.45	20.4	34.21	0.58	0.6		0.02		6.49682			12	54.47	79.32	31.01	39.04	0.828681	0.794314		-0.0343674
	223	28.28	81.11	20.47	34.41	0.59	0.59		0		6.51911			66	4.76	4.76	9.44	9.38	1	1.01		0.01		3.00637			237	24.19	55.83	20.44	29.87	0.66	0.68		0.02		6.50955			104	49.13	118.78	37.23	54.67	0.643134	0.680995		0.0378607
	340	22.28	80.14	20.59	34.83	0.54	0.59		0.05		6.55732			108	4.97	38.18	9.44	23.97	0.36	0.39		0.03		3.00637			167	23.07	48.21	20.62	29.41	0.69	0.7		0.01		6.56688			290	55.24	93.7	30.81	42.21	0.767816	0.729922		-0.037894
	57	26.2813	77.1619	20.6877	35.0009	0.58	0.59		0.01		6.58845			113	6.45	28.24	9.44	19.92	0.48	0.47		-0.01		3.00637			307	29.23	60.67	20.83	30.1	0.69	0.69		0		6.63376			293	46.55	115.43	29.21	48.79	0.635039	0.598688		-0.0363509
	614	27.24	71.98	20.7	32.37	0.62	0.64		0.02		6.59236			168	5.75	25.53	9.44	19.35	0.47	0.49		0.02		3.00637			177	27.75	65.96	20.92	31.78	0.65	0.66		0.01		6.66242			294	49.38	104.17	31.27	43.87	0.6885	0.712788		0.0242874
	172	28.08	80.2	20.73	34.13	0.59	0.61		0.02		6.60191			232	5.15	30.33	9.48	21.52	0.41	0.44		0.03		3.01911			214	24.47	73.34	21.15	35.72	0.58	0.59		0.01		6.73567			295	55.54	91.4	31.03	40.78	0.779525	0.760912		-0.0186124
	315	29.43	70.92	20.78	32.16	0.64	0.65		0.01		6.61783			230	5.92	36.25	9.5	23.28	0.4	0.41		0.01		3.02548			73	24.61	70.91	21.28	35.11	0.59	0.61		0.02		6.77707			296	57.9	104.33	30.87	41.23	0.744963	0.748727		0.0037637
	309	25.31	70.63	20.79	32.68	0.6	0.64		0.04		6.62102			638	5.52	43.9	9.5	25.8	0.35	0.37		0.02		3.02548			206	26.24	51.69	21.42	28.75	0.71	0.75		0.04		6.82166			297	61.23	125.01	32.33	47.78	0.699858	0.676643		-0.0232148
	525	30.53	72.99	20.79	32.25	0.65	0.64		-0.01		6.62102			63	4.96	36.78	9.53	23.31	0.37	0.41		0.04		3.03503			205	23.4	58.82	21.48	32.41	0.63	0.66		0.03		6.84076			299	65.06	131.04	32.89	45.98	0.70462	0.715311		0.0106908
	536	31.07	71.24	20.83	31.58	0.66	0.66		0		6.63376			119	5.84	44.78	9.53	25.95	0.36	0.37		0.01		3.03503			116	26.57	60.06	21.49	32.15	0.67	0.67		0		6.84395			301	61.55	114.39	33.33	44.45	0.733534	0.749831		0.0162977
	316	23.6	69.55	20.84	33.12	0.58	0.63		0.05		6.63694			645	6.03	33.5	9.59	21.94	0.42	0.44		0.02		3.05414			132	28.1	89.06	21.53	39.66	0.56	0.54		-0.02		6.85669			302	55.21	106.19	34.45	44.78	0.721053	0.769317		0.0482639
	441	25.13	74.96	20.93	34.31	0.58	0.61		0.03		6.66561			65	6.22	23.76	9.6	18.22	0.51	0.53		0.02		3.05732			285	31.87	67.35	21.63	30.85	0.69	0.7		0.01		6.88854			303	70.67	106.14	33.3	43.11	0.815977	0.772443		-0.0435346
	75	22.869	55.5512	20.9341	30.0014	0.65	0.7		0.05		6.66692			572	6.58	51.36	9.6	27.37	0.36	0.35		-0.01		3.05732			58	29.66	80.51	21.76	36.36	0.61	0.6		-0.01		6.92994			304	65.91	157.01	34.78	52.34	0.647906	0.664501		0.0165953
	61	29.028	63.1742	21.021	30.2962	0.68	0.69		0.01		6.69459			662	6.38	41.08	9.62	24.57	0.39	0.39		0		3.06369			106	27.84	81.05	21.76	36.94	0.59	0.59		0		6.92994			305	89.298	175.88	35.34	51.04	0.712546	0.692398		-0.0201474
	314	28.88	65.84	21.03	31.1	0.66	0.68		0.02		6.69745			489	5.06	31.69	9.64	22.24	0.4	0.43		0.03		3.07006			142	30.81	65.68	21.81	32.96	0.68	0.66		-0.02		6.94586
	117	25.46	76.57	21.08	34.46	0.58	0.61		0.03		6.71338			38	6.45	23.07	9.66	18.3	0.53	0.53		0		3.07643			240	22.83	57.83	21.82	33.04	0.63	0.66		0.03		6.94904		CMT1A sh2	Fiber Label	Inner Area	Total Area	Inner Perimeter	Outer Perimeter	Area based G Ratio	Perimeter Based G ratio		Difference between area and perimeter G ratio
	7	30.8309	78.868	21.1112	33.8052	0.63	0.62		-0.01		6.72332			42	6.63	40.61	9.75	24.8	0.4	0.39		-0.01		3.1051			405	27.18	75.64	21.92	35.2	0.6	0.62		0.02		6.98089		Rat number 38	158	0.73	7.02	3.25	9.97	0.32	0.33		0.01
	42	27.9269	94.6464	21.241	37.2229	0.54	0.57		0.03		6.76466			74	6.64	36.99	9.75	23.01	0.42	0.42		0		3.1051			88	28.79	79.24	22.18	38.07	0.6	0.58		-0.02		7.06369			179	1.45	9.28	4.62	11.54	0.4	0.4		0
	558	25.37	50.03	21.27	28.75	0.71	0.74		0.03		6.77389			111	6.59	48.33	9.78	26.07	0.37	0.38		0.01		3.11465			127	27.09	53.4	22.31	30.79	0.71	0.72		0.01		7.1051			254	1.59	8.76	4.91	11.38	0.43	0.43		0
	310	28.13	72.29	21.28	32.51	0.62	0.65		0.03		6.77707			587	6.58	19.63	9.79	16.95	0.58	0.58		0		3.11783			239	23.66	55.18	22.32	34.37	0.65	0.65		0		7.10828			309	1.85	10.72	5.26	12.39	0.42	0.42		0
	508	31.35	76.16	21.31	32.9	0.64	0.65		0.01		6.78662			502	5.87	19.26	9.81	17.1	0.55	0.57		0.02		3.1242			398	32.6	57.12	22.36	29.71	0.76	0.75		-0.01		7.12102			231	2.02	9.28	5.6	11.89	0.47	0.47		0
	110	27.58	66.09	21.33	31.84	0.65	0.67		0.02		6.79299			219	6.34	35.39	9.82	22.5	0.42	0.44		0.02		3.12739			234	33.76	59.6	22.38	30.43	0.75	0.74		-0.01		7.12739			41	2.32	12.63	5.69	13.42	0.43	0.42		-0.01
	156	24.78	77.22	21.39	35.41	0.57	0.6		0.03		6.8121			536	6.92	46.86	9.88	25.96	0.38	0.38		0		3.1465			395	31.67	73.1	22.54	36.29	0.66	0.62		-0.04		7.17834			14	2.47	9.81	5.91	11.73	0.5	0.5		0
	200	31.34	88.17	21.54	35.54	0.6	0.61		0.01		6.85987			238	5.88	35.67	9.9	22.89	0.41	0.43		0.02		3.15287			146	25.08	60.33	22.59	32.72	0.64	0.69		0.05		7.19427			153	2.19	13.47	5.93	13.9	0.4	0.43		0.03
	359	31.54	78.12	21.57	33.07	0.64	0.65		0.01		6.86943			542	6.34	46.74	9.9	27.03	0.37	0.37		0		3.15287			49	30.71	67.99	22.68	32.68	0.67	0.69		0.02		7.22293			342	2.37	15.54	5.93	15.2	0.39	0.39		0
	243	30.14	71.75	21.58	32.33	0.65	0.67		0.02		6.87261			510	6.64	34.3	9.91	23.05	0.44	0.43		-0.01		3.15605			85	30.71	67.99	22.68	32.68	0.67	0.69		0.02		7.22293			61	2.83	10.2	6.31	11.9	0.53	0.53		0
	532	26.51	70.87	21.62	33.16	0.61	0.65		0.04		6.88535			610	6.64	61.71	9.97	31.19	0.33	0.32		-0.01		3.17516			175	32.2	75.84	22.8	34.61	0.65	0.66		0.01		7.26115			150	2.64	15.66	6.5	15.47	0.41	0.42		0.01
	5	26.0151	83.8169	21.7602	35.7258	0.56	0.61		0.05		6.93001			61	6.2	37.11	9.98	23.23	0.41	0.43		0.02		3.17834			257	35.49	61.84	22.8	30.03	0.76	0.76		0		7.26115			207	3.13	19.13	6.93	17.18	0.4	0.4		0
	177	33.17	90.96	21.92	35.93	0.6	0.61		0.01		6.98089			76	5.48	35.05	10	22.59	0.4	0.44		0.04		3.18471			246	29.49	95.15	22.88	39.62	0.56	0.58		0.02		7.28662			137	3.33	10.26	7.09	12.16	0.57	0.58		0.01
	126	31.15	84.4	21.93	35.37	0.61	0.62		0.01		6.98408			243	6.05	23.22	10.18	18.6	0.51	0.55		0.04		3.24204			355	19.66	56.12	22.89	37.63	0.59	0.61		0.02		7.28981			28	3.68	14.73	7.69	14.73	0.5	0.52		0.02
	488	33.65	83.85	22.05	34.65	0.63	0.64		0.01		7.02229			249	7.64	32.75	10.18	21.45	0.48	0.47		-0.01		3.24204			302	35.54	52.77	22.9	27.66	0.82	0.83		0.01		7.29299			46	3.57	15.98	7.96	15.77	0.47	0.5		0.03
	170	27.94	85.14	22.06	36.26	0.57	0.61		0.04		7.02548			656	6.74	30.35	10.2	21.15	0.47	0.48		0.01		3.24841			151	29.14	66.24	23.05	33.03	0.66	0.7		0.04		7.34076			313	4.34	24.96	8.51	20.08	0.42	0.42		0
	526	31.3	73.48	22.08	33.41	0.65	0.66		0.01		7.03185			257	6.04	28.5	10.28	20.35	0.46	0.51		0.05		3.27389			267	34.18	75.23	23.09	33.24	0.67	0.69		0.02		7.3535			277	4.91	21.51	8.54	18.8	0.48	0.45		-0.03
	179	34.28	90.62	22.11	35.99	0.62	0.61		-0.01		7.0414			548	5.82	37.12	10.35	23.77	0.4	0.44		0.04		3.29618			96	30.84	56.91	23.11	30.13	0.74	0.77		0.03		7.35987			141	4.5	17.67	8.7	16.12	0.5	0.54		0.04
	98	32.45	83.27	22.17	34.98	0.62	0.63		0.01		7.06051			639	7.78	45.3	10.35	26.11	0.41	0.4		-0.01		3.29618			66	33.78	71.49	23.41	33.66	0.69	0.7		0.01		7.45541			42	3.97	15.28	8.85	15.74	0.51	0.56		0.05
	477	31.5	76.93	22.24	33.74	0.64	0.66		0.02		7.0828			35	6.5	29.32	10.39	20.5	0.47	0.51		0.04		3.30892			272	28.89	107.15	23.49	49.02	0.52	0.48		-0.04		7.48089			100	5.35	19	8.93	16.53	0.53	0.54		0.01
	198	31.1	70.26	22.27	32.44	0.67	0.69		0.02		7.09236			545	7.08	54.66	10.41	29.66	0.36	0.35		-0.01		3.31529			141	28.28	84.87	23.75	39.07	0.58	0.61		0.03		7.56369			50	5.22	19.37	9.2	17.33	0.52	0.53		0.01
	142	34.17	91.55	22.31	36.42	0.61	0.61		0		7.1051			212	6.55	41.84	10.44	25.53	0.4	0.41		0.01		3.32484			63	31.53	84.26	23.76	37.2	0.61	0.64		0.03		7.56688			51	4.97	13.27	9.34	14.7	0.61	0.64		0.03
	207	32.27	87.98	22.42	35.85	0.61	0.63		0.02		7.14013			331	5.58	12.57	10.44	14.89	0.67	0.7		0.03		3.32484			201	37.21	72.7	23.79	33.17	0.72	0.72		0		7.57643			29	5.64	15.85	9.42	16.2	0.6	0.58		-0.02
	361	34.47	95.03	22.44	36.73	0.6	0.61		0.01		7.1465			402	5.92	30.84	10.45	23.47	0.44	0.45		0.01		3.32803			74	32.11	72.33	23.86	35.62	0.67	0.67		0		7.59873			32	5.35	17.55	9.48	16.21	0.55	0.59		0.04
	66	34.5819	96.3404	22.5005	37.2009	0.6	0.6		0		7.16577			627	6.91	40.58	10.6	24.17	0.41	0.44		0.03		3.3758			300	31.96	80.53	23.91	39.59	0.63	0.6		-0.03		7.61465			139	5.57	17.7	9.62	16.48	0.56	0.58		0.02
	94	35.14	78.32	22.51	33.49	0.67	0.67		0		7.16879			570	7.37	42.43	10.68	25.04	0.42	0.43		0.01		3.40127			236	31.46	71.22	23.93	35.03	0.66	0.68		0.02		7.62102			82	6.57	21.99	9.94	19.13	0.55	0.52		-0.03
	422	34.57	84.03	22.51	34.52	0.64	0.65		0.01		7.16879			109	7.08	42.48	10.7	24.62	0.41	0.43		0.02		3.40764			380	26.78	47.9	23.93	30.23	0.75	0.79		0.04		7.62102			56	6.69	30.31	10.13	21.55	0.47	0.47		0
	377	29.91	73.51	22.6	33.76	0.64	0.67		0.03		7.19745			199	8.2	42.69	10.72	25.44	0.44	0.42		-0.02		3.41401			68	28.14	57.63	24.01	32.42	0.7	0.74		0.04		7.6465			388	7.28	26.73	10.38	19.67	0.52	0.53		0.01
	407	32.31	99.35	22.61	38.77	0.57	0.58		0.01		7.20064			260	7.99	28.86	10.88	20.3	0.53	0.54		0.01		3.46497			256	31.65	66.55	24.16	33.05	0.69	0.73		0.04		7.69427			290	6.46	20.19	10.66	17.86	0.57	0.6		0.03
	317	33.01	89.72	22.77	36.62	0.61	0.62		0.01		7.25159			301	7.72	32.49	10.88	21.51	0.49	0.51		0.02		3.46497			112	28.36	87.45	24.6	42.48	0.57	0.58		0.01		7.83439			218	7.28	36.05	10.91	23.77	0.45	0.46		0.01
	595	30.12	93.01	22.78	37.99	0.57	0.6		0.03		7.25478			583	7.79	40.6	10.91	24.35	0.44	0.45		0.01		3.47452			264	40.66	96.72	25.06	39.18	0.65	0.64		-0.01		7.98089			386	6.38	23.57	11.07	20.52	0.52	0.54		0.02
	69	34.9812	87.8462	22.8228	35.5542	0.63	0.64		0.01		7.26841			40	8.22	42.69	10.94	24.97	0.44	0.44		0		3.48408			306	42.79	90.25	25.21	36.79	0.69	0.69		0		8.02866			63	6.12	34.28	11.15	25.15	0.42	0.44		0.02
	567	34.33	84.75	22.83	34.94	0.64	0.65		0.01		7.2707			286	8.87	72.89	10.94	33.13	0.35	0.33		-0.02		3.48408			133	34.16	73.65	25.35	36.05	0.68	0.7		0.02		8.07325			161	8.06	22.06	11.31	18.34	0.6	0.62		0.02
	43	25.277	92.8193	22.8382	39.6407	0.54	0.58		0.04		7.27332			387	8.05	43.52	10.94	26.15	0.43	0.42		-0.01		3.48408			314	38.37	78.89	25.37	36.07	0.7	0.7		0		8.07962			163	7.51	20.58	11.46	18.42	0.6	0.62		0.02
	313	32.39	74.6	22.84	33.41	0.66	0.68		0.02		7.27389			222	7.61	47.94	11.01	25.92	0.4	0.42		0.02		3.50637			247	34.71	72.25	25.54	34.17	0.69	0.75		0.06		8.13376			79	9.5	29.84	11.57	20.66	0.56	0.56		0
	236	37.01	88.39	22.9	35.36	0.65	0.65		0		7.29299			429	6.23	48.48	11.01	27.89	0.36	0.39		0.03		3.50637			107	40.05	81.2	25.61	37.95	0.7	0.67		-0.03		8.15605			303	7.49	17.24	11.57	16.63	0.66	0.7		0.04
	362	33.77	86.55	23.01	36.23	0.62	0.64		0.02		7.32803			661	8.32	37.21	11.01	22.95	0.47	0.48		0.01		3.50637			313	36.99	61.65	25.83	32.21	0.77	0.8		0.03		8.22611			72	9.29	25.53	11.72	19.41	0.6	0.6		0
	303	35.21	88.06	23.02	36.06	0.63	0.64		0.01		7.33121			25	6.81	42.98	11.02	25.22	0.4	0.44		0.04		3.50955			158	43.29	67.39	25.95	32	0.8	0.81		0.01		8.26433			6	8	22.59	11.87	19.24	0.6	0.62		0.02
	602	33.69	100.07	23.04	39.26	0.58	0.59		0.01		7.33758			211	6.9	48.21	11.05	26.97	0.38	0.41		0.03		3.51911			89	40.99	110.91	26.08	42.14	0.61	0.62		0.01		8.30573			191	7.96	31.41	12	22.69	0.5	0.53		0.03
	182	34.86	83.51	23.07	35.08	0.65	0.66		0.01		7.34713			197	8.65	71.46	11.07	34.27	0.35	0.32		-0.03		3.52548			220	41.13	77.94	26.09	36.49	0.73	0.71		-0.02		8.30892			269	8.93	37.84	12.07	24.38	0.49	0.5		0.01
	39	37.0382	91.3552	23.0802	35.9678	0.64	0.64		0		7.35039			107	7.73	39.22	11.15	23.6	0.44	0.47		0.03		3.55096			199	43.17	80.62	26.13	35.5	0.73	0.74		0.01		8.32166			374	9.2	24.01	12.1	18.7	0.62	0.65		0.03
	515	37.51	72.76	23.23	32.04	0.72	0.73		0.01		7.39809			58	8.48	53.32	11.32	28.16	0.4	0.4		0		3.6051			113	31.52	114.09	26.15	45.59	0.53	0.57		0.04		8.32803			217	9.56	29.58	12.25	21.26	0.57	0.58		0.01
	511	37.84	97.25	23.29	38.17	0.62	0.61		-0.01		7.4172			307	8.22	38.97	11.36	24.14	0.46	0.47		0.01		3.61783			33	42.5	98.55	26.56	42.17	0.66	0.63		-0.03		8.4586			31	11.02	35.36	12.54	23.99	0.56	0.52		-0.04
	320	36.01	82.5	23.35	34.48	0.66	0.68		0.02		7.43631			303	9.15	31.15	11.37	20.95	0.54	0.54		0		3.62102			318	49.16	69.65	26.88	32.23	0.84	0.83		-0.01		8.56051			92	8.35	35.77	12.63	24.3	0.48	0.52		0.04
	71	34.5577	83.1756	23.3585	35.3925	0.64	0.66		0.02		7.43902			625	8.26	40.24	11.41	24.04	0.45	0.47		0.02		3.63376			91	34.09	78.44	27.45	44.17	0.66	0.62		-0.04		8.74204			39	9.08	25.63	12.66	21.1	0.6	0.6		0
	486	32.46	76.53	23.41	34.6	0.65	0.68		0.03		7.45541			161	9.12	53.23	11.44	27.58	0.41	0.41		0		3.64331			309	52.3	73.46	27.68	32.76	0.84	0.84		0		8.81529			226	9.75	23.2	12.85	19.09	0.65	0.67		0.02
	37	36.5179	82.5101	23.4179	34.3629	0.67	0.68		0.01		7.45794			586	8.66	35.96	11.44	23.15	0.49	0.49		0		3.64331			387	36.49	64.82	27.91	34.99	0.75	0.8		0.05		8.88854			10	11.01	38.25	12.89	25.7	0.54	0.5		-0.04
	65	35.0417	94.114	23.5092	37.9093	0.61	0.62		0.01		7.48701			313	9.32	38.03	11.54	23.95	0.49	0.48		-0.01		3.67516			364	53.19	88.84	27.97	36.53	0.77	0.77		0		8.90764			353	11.27	43.96	12.91	26.06	0.51	0.5		-0.01
	333	33.59	81.57	23.56	35.13	0.64	0.67		0.03		7.50318			251	9.33	48.24	11.57	26.2	0.44	0.44		0		3.68471			150	48.06	108.74	28.21	44.43	0.66	0.63		-0.03		8.98408			243	9.15	29.51	12.99	21.96	0.56	0.59		0.03
	449	34.46	94.57	23.56	37.73	0.6	0.62		0.02		7.50318			421	8.98	45.08	11.57	25.82	0.45	0.45		0		3.68471			271	31.99	91.37	28.83	45.19	0.59	0.64		0.05		9.18153			401	11.75	38.83	13	23.98	0.55	0.54		-0.01
	527	39.75	85.47	23.68	34.71	0.68	0.68		0		7.5414			535	9.09	65.92	11.57	31.37	0.37	0.37		0		3.68471			392	38.84	69.51	28.85	36.12	0.75	0.8		0.05		9.1879			249	9.27	31.05	13.08	22.08	0.55	0.59		0.04
	574	38.54	77.82	23.71	33.24	0.7	0.71		0.01		7.55096			598	9.15	36.47	11.57	22.73	0.5	0.51		0.01		3.68471			209	48.79	84.02	28.87	37.97	0.76	0.76		0		9.19427			400	11.75	42.7	13.15	24.92	0.52	0.53		0.01
	480	37.68	86.83	23.89	35.36	0.66	0.68		0.02		7.60828			253	8.13	32.52	11.58	21.86	0.5	0.53		0.03		3.6879			208	41.39	78.07	28.93	39.03	0.73	0.74		0.01		9.21338			227	10.12	28.86	13.3	21.65	0.59	0.61		0.02
	93	40.04	82.67	23.97	34.41	0.7	0.7		0		7.63376			196	7.77	47.96	11.59	26.48	0.4	0.44		0.04		3.69108			185	51.46	92.49	28.94	37.61	0.75	0.77		0.02		9.21656			17	11.69	23.35	13.47	19.16	0.71	0.7		-0.01
	531	32.11	81.72	24.04	35.22	0.63	0.68		0.05		7.65605			395	9.12	53.02	11.59	27.93	0.41	0.42		0.01		3.69108			207	55.29	103.88	29.28	39.83	0.73	0.74		0.01		9.32484			125	12.8	31.61	13.54	21.2	0.64	0.64		0
	513	40.54	84.2	24.05	34.43	0.69	0.7		0.01		7.65924			341	9.66	67.18	11.6	31.8	0.38	0.36		-0.02		3.69427			266	50.82	116.33	29.43	43.98	0.66	0.67		0.01		9.37261			339	10.59	44.84	13.57	26.43	0.49	0.51		0.02
	445	38.61	98.85	24.08	37.87	0.62	0.64		0.02		7.66879			451	9.69	50.42	11.67	27.2	0.44	0.43		-0.01		3.71656			80	44.67	129.76	29.7	54.24	0.59	0.55		-0.04		9.4586			314	9.91	38.3	13.67	25.65	0.51	0.53		0.02
	481	37.69	85.21	24.14	35.58	0.67	0.68		0.01		7.6879			160	9.23	44.85	11.74	25.65	0.45	0.46		0.01		3.73885			391	57.6	96.9	30.06	38.97	0.77	0.77		0		9.57325			109	11.34	39.82	13.72	24.6	0.53	0.56		0.03
	112	40.26	99.46	24.19	37.73	0.64	0.64		0		7.70382			411	9.49	65.17	11.85	31.36	0.38	0.38		0		3.77389			303	55.61	105.38	30.24	40.74	0.73	0.74		0.01		9.63057			248	13.04	34.62	13.9	22.61	0.61	0.61		0
	99	38.16	91.22	24.21	36.54	0.65	0.66		0.01		7.71019			360	7.8	45.69	11.9	27.05	0.41	0.44		0.03		3.78981			356	44.73	91.42	30.39	41.27	0.7	0.74		0.04		9.67834			193	13.1	46.74	14.07	26.19	0.53	0.54		0.01
	329	28.76	78.31	24.26	36.72	0.61	0.66		0.05		7.72611			513	9.2	68.34	11.9	31.33	0.37	0.38		0.01		3.78981			203	52.32	87.13	30.69	37.87	0.77	0.81		0.04		9.77389			173	12.71	33.38	14.08	23.03	0.62	0.61		-0.01
	474	38.94	92.08	24.29	36.48	0.65	0.67		0.02		7.73567			94	10.26	39.18	11.97	23.89	0.51	0.5		-0.01		3.8121			131	64.54	140.2	30.72	47.77	0.68	0.64		-0.04		9.78344			223	11.91	38.41	14.29	24.39	0.56	0.59		0.03
	583	35.88	91.48	24.3	36.43	0.63	0.67		0.04		7.73885			533	9.43	40.41	12.03	24.45	0.48	0.49		0.01		3.83121			161	56.11	116.14	30.77	44.08	0.7	0.7		0		9.79936			160	13.46	33.99	14.39	22.5	0.63	0.64		0.01
	201	40.14	94.73	24.42	37.15	0.65	0.66		0.01		7.77707			171	10.01	41.26	12.07	25.97	0.49	0.46		-0.03		3.84395			101	49.77	120.49	31.64	46.65	0.64	0.68		0.04		10.0764			59	11.82	25.02	14.51	20.14	0.69	0.72		0.03
	475	42.04	98.08	24.46	37.19	0.65	0.66		0.01		7.78981			266	10.58	38.32	12.1	23.08	0.53	0.52		-0.01		3.8535			233	60.52	97.34	32.65	39.61	0.79	0.82		0.03		10.3981			276	13.29	34.84	14.56	22.5	0.62	0.65		0.03
	282	34.52	87.02	24.47	36.99	0.63	0.66		0.03		7.79299			324	9.39	37.22	12.11	23.78	0.5	0.51		0.01		3.85669			219	68.66	121.98	32.98	47.06	0.75	0.7		-0.05		10.5032			255	11.76	30.84	14.86	22.02	0.62	0.67		0.05
[truncated: 2,323 more rows]
[truncated: 1 more columns]

## Sheet: Fig 5a
NCV (m/s)
	WT ctr.sh							CMT1A ctr.sh							CMT1A sh1							CMT1A sh2
[truncated: 148 more rows]

[truncated: 10 more sheets: Fig 5b, Fig 5c, Fig 5d, Fig 6, Table S1, Fig S6a, Fig S6b, Fig S6c, Fig S7, Fig S9]
